# Supplementary material for: An empirical Bayes normalization method for connectivity metrics in resting state fMRI
Source: Front Neurosci. 2015 Sep 16;9:316. doi: 10.3389/fnins.2015.00316 (PMC4584951; doi:10.3389/fnins.2015.00316)
Supplement: Supplementary file 1 [file Example.ZIP]

Archive with 3 entries (3 files):
- fdr_norm_ex.R
- gz3030.csv
- gz3030s.csv
