# Supplementary material for: An empirical Bayes normalization method for connectivity metrics in resting state fMRI
Source: Front Neurosci. 2015 Sep 16;9:316. doi: 10.3389/fnins.2015.00316 (PMC4584951; doi:10.3389/fnins.2015.00316)
Supplement: Supplementary file 1 [file Example.ZIP › fdr_norm_ex.R]

##### sample code
library("locfdr")
library("fdrtool")

z3030 = read.csv("z3030.csv", header=FALSE)

gz3030=matrix(data = NA, nrow = 4005, ncol = 60)
for (i in 1:60) {  #i=1
#i=31
w = locfdr(z3030[,i],bre=300)
gz3030[,i] = 1-w$fdr    #gz=1-w$fdr  plot(z3030[,1],gz)
}

Ts=rep(NA,4005)
P=rep(NA,4005)
for (i in 1:4005){

 tt=t.test(gz3030[i,1:30] ,  gz3030[i,31:60] )
 Ts[i]=tt$statistic
 P[i]=tt$p.value

}

write.csv(Ts,"Tsr.csv")
write.csv(P,"Pr.csv")


## test on shifted

z3030s = read.csv("z3030s.csv", header=FALSE)

gz3030s=matrix(data = NA, nrow = 4005, ncol = 60)
for (i in 1:60) {  #i=2
#i=31
w = locfdr(z3030s[,i],bre=300)
gz3030s[,i] = 1-w$fdr    #gz=1-w$fdr  plot(z3030[,1],gz)
}

Tss=rep(NA,4005)
Ps=rep(NA,4005)
for (i in 1:4005){

 tt=t.test(gz3030s[i,1:30] ,  gz3030s[i,31:60] )
 Tss[i]=tt$statistic
 Ps[i]=tt$p.value

}

write.csv(Tss,"Tsrs.csv")
write.csv(Ps,"Prs.csv")
