# Supplementary material for: An empirical Bayes normalization method for connectivity metrics in resting state fMRI
Source: Front Neurosci. 2015 Sep 16;9:316. doi: 10.3389/fnins.2015.00316 (PMC4584951; doi:10.3389/fnins.2015.00316)
Supplement: Supplementary file 1 [file Example.ZIP › gz3030.csv]

0	0	0	0	0.442044308	0	0.123888166	0.978773508	0	0	0.645897852	0.991141347	0.730823409	0	0.115425484	0	0	0	0	0	0.022104696	0.005061802	0.720341214	0.09718309	0.580198528	0.553129916	0	0.483988327	0	0	0	0	0	0	0	0	0	0	0	0	0	0	0	0	0	0	0	0	0	0
0	0	0	0.602420333	0.598313635	0	0.877862332	0	0.988964319	0	0	0.870691422	0.999147033	0.606120313	0	0	0	0.121827733	0	0	0	0	0	0.034974893	0.940279871	0.855708454	0.335250448	0	0.068234381	0.183914139	0	0	0	0	0	0	0	0	0	0	0.017967553	0	0	0	0	0	0	0	0	0
0.136820789	0.452926731	0.366490977	0.447557464	0	0.017876882	0	0.167115556	0.104881667	0.463271731	0.091241509	0.891507709	0.294266731	0	0	0.821189396	0	0.991571228	0	0.993603617	0.642032788	0	0.129615201	0	0.278257899	0	0.010415736	0	0	0	0	0	0	0	0	0	0	0	0	0	0	0	0	0	0	0	0	0	0	0
0	0	0.606573769	0.928072144	0	0	0	0	0.020273366	0.867066432	0.021649438	0	0.795295334	0	0	0	0.831690639	0.615591734	0.746270703	0.978250777	0.801073118	0	0.412996349	0.051418896	0.966139506	0	0.622494541	0.498667325	0	0	0	0	0	0.026020555	0	0	0	0	0	0	0	0	0	0	0	0	0	0	0	0
0.228150015	0	0	0	0.993709984	0	0.063186024	0	0.684866586	0	0.80505011	0.994385726	0.168135305	0	0.361129645	0.014438201	0	0.988551248	0.503810696	0.970958746	0.508622298	0	0.895846242	0.156934146	0	0.908443652	0.997779906	0.076237627	0.019482112	0	0	0	0	0	0	0	0	0	0	0	0	0	0	0	0	0	0	0	0	0
0.016552602	0	0.673929854	0.06278039	0.052815307	0	0.989953812	0.922582032	0	0	0	0	0	0	0	0	0	0	0.618040919	0.964910429	0	0	0	0	0	0.020266891	0	0.151839932	0	0.045729864	0	0	0	0	0	0	0	0	0	0	0	0	0	0	0	0	0	0	0	0
0	0.74681604	0	0.026643707	0.096055225	0	0	0	0.594541081	0	0	0	0.691112586	0	0.994776661	0	0	0.998768657	0.876744944	0.832006709	0.51750485	0	0.759546687	0.050547572	0.21297821	0.996010362	0.01016526	0	0	0	0	0	0	0	0	0	0	0	0	0	0	0	0	0	0	0	0	0	0	0
0.972692463	0.04415591	0.419716616	0.061585332	0	0.009039052	0.904890661	0	0.986967417	0	0	0	0	0	0	0	0.989381346	0.17327154	0.009019544	0	0	0	0	0	0.671404275	0	0.049339319	0.022664241	0	0.393847137	0	0	0	0	0	0	0	0	0	0	0	0	0	0	0	0	0	0	0	0
0	0	0	0.056466205	0.583875603	0.011825432	0.34174885	0	0.829096299	0	0.632668951	0.818255909	0	0	0	0	0	0	0	0	0.500157214	0	0.94519986	0	0	0.986976032	0	0.019373767	0.013443206	0	0	0	0	0	0	0	0	0	0	0	0	0	0	0	0	0	0	0	0	0
0	0	0.056986417	0.98937536	0	0.012583563	0.052616492	0.098057027	0.342320184	0	0	0.001806688	0	0	0	0.602620879	0	0	0.001365133	0.148308189	0.128814318	0	0.135288096	0	0	0	0.327814949	0.047654945	0	0.031176369	0	0	0	0	0	0	0	0	0	0	0	0	0	0	0	0	0	0	0	0
0.046054786	0	0	0.891199425	0	0.541052334	0	0.853345463	0.590282282	0.746972919	0.292921338	0	0	0.160978318	0.314990773	0.991529764	0	0.995646095	0.427491028	0.951182835	0.034583363	0.049970514	0	0.999925402	0.148331942	0	0	0.625717061	0	0.825244052	0	0	0	0	0	0	0	0	0	0	0	0	0	0	0	0	0	0	0	0
0	0	0	0	0.710910577	0	0	0.029892257	0.017537121	0	0	0.756772502	0	0	0	0	0	0	0.003929755	0	0	0.481243393	0	0.061190398	0.258044142	0	0	0.872612944	0	0.10449368	0	0	0	0	0	0	0	0	0	0	0	0	0	0	0	0	0	0	0	0
0.187174686	0.544352504	0	0	0	0	0	0.354899069	0	0	0	0	0.99805488	0.409091719	0	0.519234819	0.994026188	0	0	0	0	0.995080397	0.254263317	0.845547791	0.963095592	0.020301507	0	0	0.013435508	0.066662967	0	0	0	0	0	0	0	0	0	0	0	0	0	0	0	0	0	0.004922748	0	0
0	0	0.999545997	0	0.897174931	0	0.139477019	0.263136796	0	0	0.00073264	0	0.997571449	0.043301123	0.340207521	0.990103862	0	0	0.656770518	0	0	0.890260756	0	0.860576986	0	0.025894784	0	0.731357797	0	0.920972389	0	0	0	0	0	0	0	0	0	0	0	0	0	0	0	0	0	0	0	0
0.553876184	0.590996097	0	0	0.006039206	0.418570265	0.987845447	0.417699617	0	0	0	0	0.682951756	0	0	0.992566746	0	0	0	0	0	0.075424622	0.405905846	0	0	0	0	0.783526008	0.975760488	0	0	0	0	0	0	0	0	0	0	0	0	0	0	0	0	0	0	0	0	0
0	0	0	0	0	0	0.936921176	0	0.998921955	0	0	0.999063263	0	0.256775133	0	0	0.971974335	0.275806751	0.160642024	0.974406666	0	0	0.217776135	0	0.040767158	0	0.73301903	0.046279888	0	0	0	0	0	0	0	0	0	0	0	0	0.005510633	0	0	0	0	0	0	0	0	0
0.750767116	0	0	0.255176743	0.449292026	0.022905764	0.71457818	0.038294119	0.807392892	0	0.413023081	0.867335371	0	0.722774911	0.997863049	0	0.922245176	0.992959635	0.859461284	0.97741266	0.711804928	0	0	0.049594048	0.618647434	0	0.610060316	0	0	0.984020187	0	0	0	0	0	0	0	0	0	0	0	0	0	0	0	0	0	0	0	0
0.884414748	0	0	0	0	0.013419829	0.115835696	0	0.693058315	0	0	0.014286641	0	0	0	0	0	0.989106191	0	0	0	0	0.035193338	0.507557469	0	0.164120304	0.994114299	0	0	0.933007534	0	0	0	0	0	0	0	0	0	0	0.008663345	0	0	0	0	0	0	0	0	0
0.303541947	0	0	0.463679859	0.147560645	0.009760504	0.953435298	0.148295133	0.991264634	0	0	0	5.71E-06	0	0	0.936736663	0	0	0	0.284792053	0.098302636	0	0	0.108162212	0	0.55426477	0.655339756	0	0.995432556	0.665207099	0	0	0	0.026016282	0	0	0	0	0	0	0	0	0	0	0	0	0	0	0	0
0	0.718296607	0.925539873	0	0.843342875	0.993550498	0	0	0.018099496	0	0.1530918	0	0.023340631	0.104316955	0	0.980887486	0	0	0.0068813	0	0	0	0	0.997237966	0.856042066	0.026263838	0.571572599	0	0.015610415	0.936148759	0	0	0	0	0	0	0	0	0	0	0	0	0	0	0	0	0	0.001986067	0	0
0.192513531	0	0	0	0	0.012282978	0	0.147232752	0	0.931704616	0	0	0	0	0	0.788853458	0	0	0	0	0	0	0	0.608318654	0	0.932310068	0	0	0.01316522	0.052539789	0	0	0	0	0	0	0	0	0	0	0	0	0	0	0	0	0	0	0	0
0.478091825	0	0.444708599	0	0	0.374496235	0	0	0.696913459	0	0.053862412	0	0.443321569	0.686205383	0	0	0.997019988	0	0	0	0	0	0	0.057565566	0	0.972270012	0	0	0.899295331	0	0	0	0	0	0	0	0	0	0	0	0	0	0	0	0	0	0	0	0	0
0	0.645844779	0.355217507	0.099611943	0	0.007262825	0.005302716	0.91849639	0	0.240042465	0	0	0.820055284	0.457695187	0	0.06375585	0	0.632818989	0	0	0	0	0	0.693916452	0	0.022741937	0	0.908004041	0.625087026	0	0	0	0	0.025148442	0	0	0	0	0	0	0	0	0	0	0	0	0	0	0	0
0	0	0	0	0.193382322	0	0.962572057	0.996418749	0	0	0	0.056467589	0.216864735	0	0.369884452	0	0	0.492568855	0	0	0	0	0.997466712	0.977659202	0.883143228	0.008898237	0	0	0.16211055	0	0	0	0	0	0	0	0	0	0	0	0	0	0	0	0	0	0	0	0	0
0	0	0.328455336	0	0	0	0	0	0	0	0	0.257584907	0.981742362	0	0.36563393	0	0	0.047734324	0	0	0.985614286	0	0.808619602	0.753965007	0.737885273	0.020117772	0	0	0.086565743	0	0	0	0	0.030063662	0	0	0	0	0	0	0	0	0	0	0	0	0	0.000966583	0	0
0	0	0.771344929	0	0	0.014460197	0.213179947	0.017159218	0	0.681052055	0.290764313	0.102229509	0.774886377	0.849132987	0	0	0.20029764	0.037256275	0	0	0	0	0.076655315	0	0.860549228	0.973546033	0	0.215385023	0	0.515560343	0	0	0	0	0	0	0	0	0	0	0	0	0	0	0	0	0	0.009348592	0	0
0	0.799973752	0	0	0	0	0.905912622	0	0.979920948	0.142472964	0.995783624	0	0.943786623	0.987368839	0	0.515273002	0	0.286699126	0	0	0	0	0.038984697	0	0	0.025860459	0	0.988072118	0	0.999411186	0	0	0	0	0	0	0	0	0	0	0	0	0	0	0	0	0	0	0	0
0	0	0	0.854230728	0.330733708	0	0.009390898	0.716629465	0	0	0.983447442	0.952364932	0.08103636	0	0	0.017023295	0	0	0.010995767	0	0.924715209	0.823416581	0.792787956	0	0	0	0	0.140625825	0	0.88198514	0	0	0	0.030672413	0	0	0	0	0	0	0	0	0	0	0	0	0	0	0	0
0.070099342	0	0.17021985	0.007414018	0	0.014729075	0	0	0.749897881	0	0	0	0	0.587606425	0	0	0	0	0	0	0	0	0.019412839	0	0	0.332022725	0.722471094	0	0.0099	0	0	0	0	0	0	0	0	0	0	0	0	0	0	0	0	0	0	0	0	0
0	0	0	0	0	0.00956876	0	0	0	0	0	0	0	0	0	0	0	0	0	0	0	0	0	0	0	0	0	0	0.065455851	0	0	0	0	0	0	0	0	0	0	0	0.025558629	0	0	0	0	0	0	0	0	0
0.000530186	0	0	0	0	0	0	0	0	0	0	0	0	0	0	0	0	0	0	0.212615105	0	0	0	0	0	0	0	0	0	0	0	0	0	0	0	0	0	0	0	0	0	0	0	0	0	0	0	0.003882883	0	0
0.08750593	0	0	0	0.437088704	0	0.213981074	0	0	0	0	0	0	0	0	0	0	0	0	0	0	0	0.099597467	0	0	0	0	0.133378377	0.002366183	0	0	0	0	0	0	0	0	0	0	0	0	0	0	0	0	0	0	0	0	0
0	0	0	0	0	0	0	0	0	0	0	0	0	0	0	0	0	0	0	0	0	0	0	0	0	0	0	0	0	0.066564077	0	0	0	0	0	0	0	0	0	0	0.007274727	0	0	0	0	0	0	0.0090836	0	0
0	0	0	0	0	0	0	0	0	0	0	0	0	0	0	0	0	0.025470441	0	0	0	0	0.00045508	0	0	0	0	0	0	0	0	0	0	0	0	0	0	0	0	0	0	0	0	0	0	0	0	0	0	0
0	0	0	0	0	0	0	0	0	0	0	0	0	0	0	0	0	0	0	0	0	0	0	0	0	0	0	0	0	0	0	0	0	0.02884125	0	0	0	0	0	0	0	0	0	0	0	0	0	0	0	0
0	0	0	0	0	0	0	0	0	0	0	0	0	0	0	0	0	0	0	0	0	0	0	0	0	0	0.030501057	0	0	0	0	0	0	0	0	0	0	0	0	0	0	0	0	0	0	0	0	0	0	0
0	0	0	0	0	0.005026601	0	0	0	0	0	0	0	0	0	0	0	0	0	0	0	0	0	0.105813248	0	0	0	0	0	0	0	0	0	0	0	0	0	0	0	0	0	0	0	0	0	0	0	0	0	0
0	0	0	0	0	0	0	0	0	0	0	0	0	0	0	0	0	0	0	0	0.192494219	0	0	0	0	0	0	0	0	0	0	0	0	0.032736729	0	0	0	0	0	0	0	0	0	0	0	0	0	0	0	0
0	0	0	0	0	0.013005439	0	0	0	0	0	0	0	0	0	0	0	0	0	0	0	0	0	0	0	0	0	0.085974501	0	0.04225413	0	0	0	0	0	0	0	0	0	0	0	0	0	0	0	0	0	0	0	0
0.058871535	0	0	0	0	0	0	0	0	0	0	0	0	0	0	0	0	0	0.140047645	0	0	0	0.130731865	0	0	0.026485078	0	0	0	0.046781962	0	0	0	0.02898551	0	0	0	0	0	0	0	0	0	0	0	0	0	0	0	0
0	0	0	0	0	0	0	0.000815862	0	0	0	0	0	0	0	0	0	0	0	0	0	0	0	0	0	0	0	0	0	0	0	0	0	0	0	0	0.106422311	0	0	0	0	0	0	0	0	0	0	0	0	0
0	0	0	0	0	0	0	0	0	0	0	0	0.410698281	0	0	0	0	0	0	0	0	0	0	0	0	0	0	0.539644113	0	0	0	0	0	0	0	0	0	0	0	0	0	0	0	0	0	0	0	0	0	0
0	0	0	0	0	0	0	0	0	0	0	0.028873089	0	0.012720641	0	0	0	0	0	0	0	0	0	0.115677728	0	0	0	0.11590039	0	0	0	0	0	0.038397526	0	0	0	0	0	0	0	0	0	0	0	0	0	0	0	0
0	0	0	0	0	0	0	0	0	0	0	0	0	0	0	0	0	0	0	0	0	0	0	0	0.129926938	0	0	0	0	0	0	0	0	0	0	0	0	0	0	0	0	0	0	0	0	0	0	0	0	0
0.053097228	0	0	0	0	0	0	0	0	0	0	0	0	0	0	0	0	0	0	0	0	0	0	0	0	0	0	0	0	0	0	0	0	0	0	0	0	0	0	0	0.026656073	0	0	0	0	0	0	0	0	0
0	0	0	0	0	0	0	0	0	0	0	0	0	0	0	0	0	0.011755265	0	0	0	0	0	0	0	0	0	0	0.016119165	0	0	0	0	0	0	0	0	0	0	0	0	0	0	0	0	0	0	0	0	0
0	0	0	0	0	0	0	0	0	0	0	0	0.004829808	0	0	0	0	0	0	0	0	0	0	0	0	0	0	0	0.015872715	0	0	0	0	0	0	0	0	0	0	0	0	0	0	0	0	0	0	0	0	0
0	0	0	0	0	0	0	0	0	0	0	0	0	0	0	0	0	0.1382954	0	0	0	0	0	0	0	0	0	0	0	0	0	0	0	0	0	0	0	0	0	0	0	0	0	0	0	0	0	0	0	0
0	0	0	0	0	0	0	0	0	0	0	0.037464182	0	0	0.000299269	0	0	0	0	0	0	0	0	0	0	0	0	0	0	0	0	0	0	0	0	0	0	0	0	0	0	0	0	0	0	0	0	0	0	0
0	0	0	0	0	0	0	0	0	0	0	0	0	0	0	0	0	0	0	0	0	0	0	0	0	0	0	0	0	0	0	0	0	0	0	0	0	0	0	0	0	0	0	0	0	0	0	0	0	0
0	0	0	0.129242846	0	0	0	0	0	0	0	0	0.024804635	0	0	0	0	0	0	0	0	0	0	0	0	0	0	0	0	0	0	0	0	0	0	0	0	0	0	0	0	0	0	0	0	0	0	0	0	0
0	0	0	0	0	0.013311872	0	0	0	0	0	0	0	0	0	0	0	0	0	0	0	0	0	0	0	0	0	0	0.026889096	0	0	0	0	0	0	0	0	0	0	0	0	0	0	0	0	0	0	0	0	0
0	0	0	0	0	0	0	0	0	0	0	0	0	0	0	0	0	0	0	0	0	0	0	0	0	0	0	0.078978327	0	0	0	0	0	0.040130094	0	0	0	0	0	0	0.023082213	0	0	0	0	0	0	0	0	0
0.051388873	0	0	0	0	0	0	0	0	0	0	0	0	0	0	0	0	0	0	0	0	0	0	0.001097165	0	0.026792642	0	0	0	0	0	0	0	0	0	0	0	0	0	0	0	0	0	0	0	0	0	0.008345802	0	0
0	0	0	0	0	0	0	0	0	0	0	0	0	0	0	0	0	0	0	0	0	0	0	0	0	0	0	0	0	0.007510602	0	0	0	0	0	0	0	0	0	0	0	0	0	0	0	0	0	0.004113422	0	0
0	0	0	0.900611964	0	0	0	0	0	0	0	0	0	0.022038307	0	0	0	0	0	0	0	0	0	0	0	0	0	0	0	0	0	0	0	0	0	0	0	0	0	0	0	0	0	0	0	0	0	0	0	0
0	0	0	0	0	0	0.022590102	0	0	0	0	0	0	0	0	0	0	0	0	0	0	0	0	0	0	0.007644433	0	0	0	0	0	0	0	0	0	0	0	0	0	0	0.02291999	0	0	0	0	0	0	0	0	0
0	0	0	0	0	0	0	0	0	0	0	0	0	0	0	0	0	0	0	0	0	0	0.009918675	0.011506801	0	0	0	0	0	0	0	0	0	0	0	0	0	0	0	0	0	0	0	0	0	0	0	0.029216529	0	0
0	0	0	0	0	0	0	0	0	0	0	0	0	0	0	0	0	0	0	0	0	0	0	0	0	0	0	0	0	0	0	0	0	0	0	0	0	0	0	0	0	0	0	0	0	0	0	0	0	0
0	0	0	0	0	0	0	0	0	0	0	0	0.091895986	0	0	0	0	0	0.003517186	0	0	0	0	0	0	0	0	0	0	0	0	0	0	0.065632668	0	0	0	0	0	0	0	0	0	0	0	0	0	0	0	0
0	0	0	0	0	0	0	0	0	0	0	0.196385113	0	0	0	0	0	0	0	0	0	0	0	0	0	0	0	0	0.011556448	0	0	0	0	0	0	0	0	0	0	0	0.027500075	0	0	0	0	0	0	0	0	0
0	0	0	0	0	0	0	0	0	0	0	0	0	0	0	0	0	0	0	0	0	0	0.000968377	0	0	0.026086425	0	0	0	0	0	0	0	0	0	0	0	0	0	0	0.021376678	0	0	0	0	0	0	0.001264573	0	0
0	0	0	0	0	0.000812835	0	0	0	0	0.051824942	0	0	0	0	0	0	0	0	0	0	0	0	0	0	0	0	0	0	0	0	0	0	0	0	0	0	0	0	0	0	0	0	0	0	0	0	0.004558105	0	0
0	0	0	0	0.052740107	0	0	0	0	0	0	0	0.008243416	0	0	0	0	0	0	0	0	0	0	0	0	0	0	0	0	0	0	0	0	0	0	0	0	0	0	0	0	0	0	0	0	0	0	0	0	0
0	0	0	0	0	0	0	0	0	0	0	0	0	0	0	0	0	0	0	0	0	0	0.000390782	0	0	0	0	0	0	0	0	0	0	0	0	0	0	0	0	0	0	0	0	0	0	0	0	0	0	0
0	0	0	0	0.011852927	0	0.024889063	0	0	0	0	0	0	0	0	0	0	0	0	0	0	0	0	0	0	0.020254177	0	0	0	0	0	0	0	0	0	0	0	0	0	0	0	0	0	0	0	0	0	0.001470931	0	0
0	0	0	0	0	0	0.004101163	0.167208651	0	0	0	0	0	0	0	0	0	0.308758299	0	0	0	0	0	0	0	0	0.059540447	0	0	0	0	0	0	0.030232822	0	0	0	0	0	0	0	0	0	0	0	0	0	0	0	0
0.021488806	0	0	0	0	0.008795752	0	0	0	0	0	0	0	0	0	0	0	0.332364072	0	0	0	0	0	0	0	0	0	0	0	0	0	0	0	0.040264128	0	0	0	0	0	0	0	0	0	0	0	0	0	0.008733614	0	0
0.049223506	0	0	0	0	0	0	0	0	0	0	0	0	0	0	0	0	0	0	0	0	0	0	0	0	0	0	0	0.008701759	0	0	0	0	0	0	0	0	0	0	0	0	0	0	0	0	0	0	0	0	0
0	0	0	0	0.001130582	0	0	0	0	0	0	0	0.040696588	0	0	0	0	0	0	0	0	0	0.010895982	0	0	0.026844567	0	0	0.009166598	0	0	0	0	0	0	0	0	0	0	0	0	0	0	0	0	0	0	0	0	0
0	0	0	0	0	0	0	0	0	0	0	0	0	0	0.041000115	0	0	0	0	0	0	0	0	0	0	0	0	0	0	0	0	0	0	0	0	0	0	0	0	0	0	0	0	0	0	0	0	0	0	0
0.04250896	0.412565858	0	0.026490791	0	0	0	0.070241935	0	0	0	0	0	0	0	0	0	0	0	0	0	0	0	0	0	0	0	0	0	0	0	0	0	0	0	0	0	0	0	0	0.022339411	0	0	0	0	0	0	0	0	0
0	0	0	0	0	0	0	0	0	0	0	0	0	0	0	0	0	0	0	0	0	0	0	0	0	0	0	0.016458474	0	0	0	0	0	0	0	0	0	0	0	0	0	0	0	0	0	0	0	0	0	0
0	0	0	0	0	0	0	0	0	0	0	0	0	0	0	0	0	0	0	0	0.05645503	0.123315629	0.049761893	0	0	0	0	0	0	0	0	0	0	0	0	0	0	0	0	0	0	0	0	0	0	0	0	0	0	0
0	0	0	0	0	0	0	0	0	0	0	0	0	0	0	0	0	0	0	0	0	0	0	0	0	0	0	0	0	0	0	0	0	0	0	0	0	0	0	0	0	0	0	0	0	0	0	0	0	0
0	0	0	0	0	0.024833852	0	0	0	0	0	0	0	0	0	0	0	0	0	0	0	0	0.012322971	0	0	0	0	0	0.003002415	0	0	0	0	0	0	0	0	0	0	0	0	0	0	0	0	0	0	0.002313353	0	0
0	0.128486718	0	0.171463846	0	0	0	0	0	0	0	0	0	0	0.192254137	0	0	0	0	0	0	0	0.023281155	0	0.033245107	0	0.102834042	0	0	0	0	0	0	0	0	0	0	0	0	0	0.023783124	0	0	0	0	0	0	0	0	0
0	0	0	0	0	0	0.050546435	0	0	0	0	0	0	0	0	0	0	0	0	0	0	0	0	0	0	0	0	0	0.00518671	0	0	0	0	0	0	0	0	0	0	0	0.0023948	0	0	0	0	0	0	0	0	0
0	0	0	0	0	0	0	0	0.084904752	0	0	0	0	0	0	0.000262828	0	0	0	0	0	0	0	0.013650842	0	0	0	0.017513291	0.169354552	0	0	0	0	0.031883673	0	0	0	0	0	0	0.002382055	0	0	0	0	0	0	0	0	0
0	0	0	0	0	0	0	0	0	0	0	0	0	0	0	0	0	0	0	0	0	0	0	0	0	0	0.083471593	0	0	0	0	0	0	0.029730777	0	0	0	0	0	0	0	0	0	0	0	0	0	0	0	0
0	0	0	0	0	0	0	0	0	0	0	0	0	0	0.001712357	0	0	0	0	0	0	0	0	0.10000926	0	0	0	0	0	0	0	0	0	0	0	0	0	0	0	0	0	0	0	0	0	0	0	0	0	0
0	0	0.19227687	0	0	0	0	0	0	0	0	0	0.046211221	0	0	0	0	0	0	0	0	0	0	0	0	0	0	0	0	0	0	0	0	0	0	0	0	0	0	0	0	0	0	0	0	0	0	0	0	0
0	0	0	0	0	0	0.002764196	0	0	0	0	0	0	0	0	0	0	0	0	0	0	0	0	0	0	0	0	0	0	0	0	0	0	0	0	0	0	0	0	0	0	0	0	0	0	0	0	0	0	0
0	0	0	0	0	0	0	0	0	0	0	0	0	0	0	0	0	0	0	0	0	0	0.081952913	0	0	0	0	0	0	0	0	0	0	0	0	0	0	0	0	0	0	0	0	0	0	0	0	0	0	0
0.044597708	0	0	0	0	0	0	0	0	0	0	0	0	0	0	0	0	0	0	0	0.093521855	0	0	0	0	0	0.019976531	0	0	0	0	0	0	0	0	0	0	0	0	0	0	0	0	0	0	0	0	0	0	0
0	0	0	0	0	0	0	0	0	0	0	0	0	0	0	0	0	0	0	0	0	0	0	0	0	0.023922859	0	0	0	0	0	0	0	0	0	0	0	0	0	0	0.004418346	0	0	0	0	0	0	0	0	0
0	0	0	0	0	0	0	0	0	0	0	0	0.005122781	0	0	0	0	0	0	0	0	0	0	0	0	0	0	0	0	0	0	0	0	0	0	0	0	0	0	0	0	0	0	0	0	0	0	0	0	0
0	0	0	0	0	0	0	0	0	0	0	0	0	0	0.164986796	0	0	0	0.004137387	0	0	0	0	0	0	0	0	0	0	0	0	0	0	0	0	0	0	0	0	0	0	0	0	0	0	0	0	0	0	0
0	0	0	0.307271533	0	0	0	0	0	0	0	0	0	0	0	0	0	0	0	0.103439545	0	0	0.023568103	0	0	0	0	0	0	0	0	0	0	0	0	0	0	0	0	0	0	0	0	0	0	0	0	0	0	0
0.994689168	0	0	0.391158025	0.087593879	0.871165065	0	0.292734952	0	0.988054169	0	0	0	0.05949963	0.052794154	0	0	0.20864814	0	0	0.908953236	0.361170279	0	0	0	0.293237085	0.086498474	0	0	0.637426589	0	0	0	0	0	0	0	0	0	0	0	0	0	0	0	0	0	0	0	0
0	0.162483443	0.824572128	0.535918014	0	0	0.157977075	0	0	0	0.248608896	0.994998976	0	0	0.928846744	0	0	0.997254724	0.098481134	0	0.978350384	0.664640125	0.992557887	0	0.224227725	0.974641115	0.980052776	0.988473329	0	0	0	0	0	0.027061025	0	0	0	0	0	0	0	0	0	0	0	0	0	0	0	0
0.025839855	0.463915781	0	0.996030394	0	0.012060975	0	0.154350779	0.263578927	0.37125301	0.355908814	0.207486673	0.655696872	0.518856028	0	0	0	0	0	0	0	0.042311162	0	0.726118792	0.871995642	0	0.367039239	0.862481558	0	0.990947827	0	0	0	0	0	0	0	0	0	0	0	0	0	0	0	0	0	0.000850079	0	0
0	0	0	0.600892382	0	0	0	0	0.916873218	0.947920964	0	0	0.23154734	0.026151028	0.989696943	0	0.006624525	0.775577104	0	0.99672911	0.938877205	0	0.036320861	0	0.779223649	0	0	0.460207458	0	0	0	0	0	0	0	0	0	0	0	0	0	0	0	0	0	0	0	0	0	0
0	0	0.322039958	0	0.990611781	0.363228372	0.715963734	0.302775319	0	0	0	0	0	0.02971197	0	0	0	0.936611569	0	0.967778348	0.925881902	0	0	0.051122974	0	0.031889893	0	0.601963312	0.07223699	0	0	0	0	0	0	0	0	0	0	0	0	0	0	0	0	0	0	0.021923063	0	0
0.075740722	0.446585254	0	0	0.400968464	0.013321803	0.027648369	0.202840495	0	0	0.983828799	0	0.994616248	0	0.126946078	0.488364574	0	0.146749383	0.858684824	0	0.287748665	0.600283342	0.983843037	0	0.408323171	0.024128833	0.629230992	0	0	0.409383516	0	0	0	0	0	0	0	0	0	0	0	0	0	0	0	0	0	0	0	0
0.251738888	0	0.312217294	0.008379628	0.428030457	0.280492359	0	0.329451264	0	0	0	0	0.045305123	0.010290456	0	0	0	0	0	0.494771943	0.954605859	0.36720479	0	0.284406522	0.447517799	0.910670953	0.19149753	0.007023345	0	0	0	0	0	0	0	0	0	0	0	0	0.020666528	0	0	0	0	0	0	0	0	0
0	0	0.664670332	0	0.831406705	0.901236872	0	0.224593439	0	0.223700771	0	0	0.110817383	0	0.901342823	0	0	0.617644801	0	0.436813755	0.63056655	0.03818351	0.883144765	0	0.153225045	0.140364087	0.827857559	0	0.084223324	0	0	0	0	0	0	0	0	0	0	0	0	0	0	0	0	0	0	0	0	0
0.072568825	0.991969407	0	0	0.0015729	0.011723114	0	0	0	0	0	0	0.208321529	0	0.144554939	0.062133036	0	0	0	0	0	0	0.142893933	0.962131491	0	0	0.141506245	0.116850963	0	0	0	0	0	0	0	0	0	0	0	0	0	0	0	0	0	0	0	0	0	0
0.027292784	0	0.657021487	0.824484592	0	0	0.435580854	0	0	0	0	0	0	0	0.007446844	0	0	0.111651118	0.064312969	0	0	0.830832321	0	0	0.884228217	0.997883318	0.996461923	0.023540276	0.010706343	0	0	0	0	0.026615139	0	0	0	0	0	0	0	0	0	0	0	0	0	0.000729338	0	0
0.396816586	0	0.375062946	0	0	0	0.227253119	0.035989641	0.925773017	0	0	0.109994166	0	0	0.212624202	0	0.9927586	0	0.64983422	0	0	0.971625118	0.999159859	0	0.943990986	0	0.966049574	0.615757321	0	0	0	0	0	0	0	0	0	0	0	0	0	0	0	0	0	0	0	0	0	0
0.988109205	0.436749415	0.062109619	0	0.137681458	0	0	0	0	0	0	0.105864984	0.734307407	0	0.895354588	0	0.995748015	0	0.422843583	0	0	0.990764956	0.048541332	0.96030621	0.153022222	0.024404378	0	0	0.003583273	0.994470068	0	0	0	0	0	0	0	0	0	0	0	0	0	0	0	0	0	0	0	0
0.478164092	0	0	0.096860253	0	0	0.98284755	0	0	0	0	0.792443283	0.287144239	0.137635641	0	0.94868395	0.565121559	0	0.210863656	0	0.081190716	0.915138432	0	0	0.864733091	0.022739629	0.96704149	0	0.00248108	0	0	0	0	0	0	0	0	0	0	0	0	0	0	0	0	0	0	0	0	0
0	0.008462587	0.65753141	0	0.699994635	0.213767639	0	0	0	0	0.319328724	0	0	0.21841198	0.996850712	0	0	0.069780471	0	0	0	0	0.07702096	0	0	0.262617462	0	0	0.008581542	0.006537963	0	0	0	0	0	0	0	0	0	0	0.025189305	0	0	0	0	0	0	0	0	0
0.999195112	0.59342536	0	0	0	0	0	0.220609927	0	0	0	0	0.394821323	0.990533504	0.914439389	0	0	0.069542917	0.020806346	0	0	0	0.936210393	0.655368916	0.678267717	0.099428067	0	0	0	0	0	0	0	0	0	0	0	0	0	0	0	0	0	0	0	0	0	0	0	0
0	0	0	0.943444312	0	0.778804426	0	0.420439564	0	0	0	0.368920706	0.016420512	0	0.016631613	0.975467531	0.990423941	0	0	0.62471746	0.130729784	0.848669616	0	0	0.301407459	0	0	0.75311085	0.066573724	0.264664652	0	0	0	0	0	0	0	0	0	0	0.020202283	0	0	0	0	0	0	0	0	0
0.065207111	0	0.508588052	0	0	0.026716762	0	0.161291987	0	0.561984025	0	0.947390857	0.604130219	0	0	0	0.91134013	0.058449388	0	0	0	0	0	0.12767161	0	0	0.217485746	0	0.013522719	0	0	0	0	0	0	0	0	0	0	0	0	0	0	0	0	0	0	0	0	0
0.525557455	0	0	0	0	0	0	0.883691325	0.420636852	0	0	0.947028023	0	0.353836561	0	0	0	0.068830256	0	0.688073104	0.076189394	0.172924503	0	0	0.984340927	0	0.738132475	0.038935677	0	0	0	0	0	0	0	0	0	0	0	0	0	0	0	0	0	0	0	0	0	0
0	0.23424185	0	0.992735378	0.695304464	0.046584209	0.224572464	0.524550899	0.979420837	0	0	0.518339914	0.712994427	0	0	0	0	0	0.020949382	0	0.961850135	0.099741914	0.05234952	0	0	0	0	0	0.988045934	0	0	0	0	0	0	0	0	0	0	0	0	0	0	0	0	0	0	0	0	0
0	0	0.968451051	0.527362593	0.806981368	0.01431199	0.169253901	0	0	0	0	0	0.001248187	0.926758758	0.999534419	0	0	0	0.188673592	0.976838998	0	0	0	0	0	0	0.999287427	0.981766514	0.011822595	9.89E-06	0	0	0	0.034690554	0	0	0	0	0	0	0	0	0	0	0	0	0	0	0	0
0	0	0	0.941900978	0	0.009210295	0	0	0.211000011	0	0	0.444145658	0.347367285	0.841465895	0.135157454	0.995383377	0.925422296	0.764505892	0	0.184839286	0	0	0	0	0.133978012	0.982785588	0.261968331	0.559757581	0	0	0	0	0	0	0	0	0	0	0	0	0	0	0	0	0	0	0	0	0	0
0	0.475185531	0	0	0.999213792	0	0.458754309	0	0	0.053561815	0	0.338357539	0.284098249	0	0	0.995168224	0	0.293144801	0	0.94448109	0.992641905	0	0	0	0.999617173	0.029697607	0	0.961557479	0.010093276	0	0	0	0	0	0	0	0	0	0	0	0.026934328	0	0	0	0	0	0	0.007497919	0	0
0.808360509	0.475933996	0.236782922	0.917897058	0.024299427	0	0.481518333	0	0	0	0	0.343744963	0.741803492	0.202550924	0.137348184	0	0	0	0.993052763	0.087980193	0	0.923837185	0.980373808	0.924019802	0	0.938561382	0	0.577016668	0	0.956556937	0	0	0	0	0	0	0	0	0	0	0	0	0	0	0	0	0	0	0	0
0	0.713170886	0	0	0.46887501	0.997805724	0	0.849885868	0	0	0	0	0.056968258	0.096216822	0.950363136	0.254193759	0	0	0.899910163	0.335800282	0.293038464	0	0.130644914	0	0	0.067782625	0.190012154	0	0	0.774591591	0	0	0	0	0	0	0	0	0	0	0	0	0	0	0	0	0	0	0	0
0	0.019668815	0.354353481	0.065022297	0	0	0	0.999490769	0	0	0	0.154062343	0.772615888	0.637216829	0.770545592	0	0	0.934448223	0	0	0	0.318398977	0.689241632	0	0.192710742	0	0	0.948438909	0	0	0	0	0	0	0	0	0	0	0	0	0.027505821	0	0	0	0	0	0	0	0	0
0	0	0.666054409	0.008371514	0.942388994	0	0.074990591	0	0	0	0	0.028639673	0	0	0	0.968672371	0	0	0	0	0.0514993	0.99887121	0.128153997	0.125610769	0.059243434	0.174127745	0	0.05129282	0	0.227978485	0	0	0	0.031633602	0	0	0	0	0	0	0	0	0	0	0	0	0	0	0	0
0.761096208	0	0.060617201	0	0.999009639	0.17051259	0.028399606	0.211069741	0	0	0.444657134	0.996489378	0	0	0	0	0	0	0.18677981	0	0	0	0.026188064	0.862642655	0.344761814	0.955707863	0.097664868	0	0.011497419	0	0	0	0	0.029013479	0	0	0	0	0	0	0	0	0	0	0	0	0	0.003599691	0	0
0	0	0	0	0.232710309	0	0.970582439	0.150814883	0.368107876	0.610340681	0	0.990383892	0.055254439	0.633586486	0.02903488	0.048730623	0	0.58053688	0	0	0	0	0.674417174	0.031980992	0.810977381	0.026800491	0.238030058	0	0	0.001804202	0	0	0	0.031160525	0	0	0	0	0	0	0	0	0	0	0	0	0	0	0	0
0	0	0	0	0	0.014406374	0	0	0	0	0	0	0	0	0	0	0	0	0	0	0	0	0	0	0.003357205	0.02664095	0	0	0	0	0	0	0	0	0	0	0	0	0	0	0.021192604	0	0	0	0	0	0	0	0	0
0	0	0	0	0	0	0.024272523	0	0	0	0	0	0	0	0	0	0	0	0	0	0	0	0	0	0	0	0	0	0	0.032950763	0	0	0	0	0	0	0	0	0	0	0	0	0	0	0	0	0	0	0	0
0	0	0	0	0	0	0.00110516	0	0	0	0	0	0	0	0	0	0	0	0	0	0	0	0.006479549	0	0	0	0	0	0	0	0	0	0	0.033167816	0	0	0	0	0	0	0	0	0	0	0	0	0	0	0	0
0.033333104	0	0	0	0	0	0	0	0	0	0	0	0	0	0	0	0	0	0.007571083	0	0	0	0	0	0	0.025904145	0	0.100731641	0	0	0	0	0	0.005521182	0	0	0	0	0	0	0	0	0	0	0	0	0	0	0	0
0	0	0	0	0	0	0	0	0	0	0	0	0.196574523	0.01110512	0.044915833	0	0.023767672	0	0	0.769641405	0	0	0	0	0	0	0	0	0	0	0	0	0	0	0	0	0	0	0	0	0.027509191	0	0	0	0	0	0	0	0	0
0	0	0	0	0	0	0	0	0	0	0	0	0	0	0	0	0	0	0	0	0.026693882	0	0	0	0	0	0	0	0	0	0	0	0	0	0	0	0	0	0	0	0	0	0	0	0	0	0	0	0	0
0	0	0	0	0	0	0	0	0	0	0.007900833	0	0.021880411	0	0	0	0	0	0	0	0	0	0.0150535	0	0	0.023108434	0	0	0	0	0	0	0	0.029940198	0	0	0	0	0	0	0	0	0	0	0	0	0	0	0	0
0	0	0	0	0	0	0	0	0	0	0	0.187227005	0.042123483	0	0	0	0	0	0.004987325	0	0	0	0	0	0	0	0	0	0	0	0	0	0	0	0	0	0	0	0	0	0	0	0	0	0	0	0	0	0	0
0	0	0	0.000917272	0	0	0	0	0	0	0	0	0	0	0	0	0	0	0	0	0	0	0	0	0	0	0	0	0	0	0	0	0	0	0	0	0	0	0	0	0	0	0	0	0	0	0	0	0	0
0	0	0	0	0	0	0	0	0	0	0	0	0	0	0	0	0	0.075557209	0	0	0	0	0	0	0	0	0	0.117554512	0	0	0	0	0	0.027135425	0	0	0	0	0	0	0.026882656	0	0	0	0	0	0	0	0	0
0	0	0	0	0	0.009129378	0	0	0	0	0	0	0	0.073129312	0	0	0	0	0	0	0	0	0	0	0	0	0	0.119732544	0	0	0	0	0	0.034481111	0	0	0	0	0	0	0	0	0	0	0	0	0	0.023969823	0	0
0	0	0	0	0	0	0	0	0	0	0	0	0	0	0	0	0	0	0	0	0	0	0	0	0	0	0	0	0	0	0	0	0	0	0	0	0	0	0	0	0	0	0	0	0	0	0	0	0	0
0	0	0	0.070461527	0	0.01312333	0	0	0	0	0	0	0.030492031	0	0	0	0	0	0.077939313	0	0	0	0	0	0	0	0	0.043161196	0.627543942	0	0	0	0	0	0	0	0	0	0	0	0	0	0	0	0	0	0	0	0	0
0	0	0	0	0	0	0	0	0	0	0	0	0	0	0	0.074298836	0	0	0	0	0	0	0	0	0	0	0	0.012566054	0.013197296	0	0	0	0	0	0	0	0	0	0	0	0.024374745	0	0	0	0	0	0	0.005087469	0	0
0.016376791	0	0	0	0	0	0	0	0	0	0	0	0.271146416	0	0	0	0	0.051215524	0	0	0	0	0.056067761	0	0	0	0.172441197	0	0	0	0	0	0	0.028700112	0	0	0	0	0	0	0	0	0	0	0	0	0	0	0	0
0.105309209	0	0	0	0	0	0	0	0	0	0	0	0	0	0	0	0	0	0	0	0	0	0	0	0	0.026567474	0	0	0.006119146	0	0	0	0	0	0	0	0	0	0	0	0.017917841	0	0	0	0	0	0	0	0	0
0	0	0	0	0	0	0.019360233	0	0	0	0	0	0.097934765	0	0	0	0	0	0	0	0	0	0	0	0	0	0	0	0	0	0	0	0	0	0	0	0	0	0	0	0	0	0	0	0	0	0	0	0	0
0	0	0	0	0	0	0.002208073	0	0	0	0	0	0	0	0.279886759	0	0	0	0	0	0.018393786	0	0	0	0	0	0	0.026975784	0	0	0	0	0	0	0	0	0	0	0	0	0	0	0	0	0	0	0	0	0	0
0	0	0.163779357	0	0	0	0	0.106535981	0	0	0.001749429	0	0.016145475	0	0	0	0	0	0	0	0	0	0	0	0	0	0	0	0	0	0	0	0	0	0	0	0	0	0	0	0	0	0	0	0	0	0	0	0	0
0.004745127	0	0	0	0	0	0	0.103708853	0	0	0	0	0	0	0.238899296	0	0	0	0	0	0	0	0	0	0	0	0	0	0	0	0	0	0	0	0	0	0	0	0	0	0	0	0	0	0	0	0	0	0	0
0	0	0	0	0	0	0	0.086513402	0	0	0	0	0	0	0	0	0	0.004413921	0	0	0	0	0	0	0	0	0	0	0	0	0	0	0	0	0	0	0	0	0	0	0	0	0	0	0	0	0	0	0	0
0.035899305	0	0	0	0	0	0	0	0	0	0	0	0	0	0	0	0	0	0	0	0	0	0	0	0	0.04489425	0	0	0	0	0	0	0	0.033208732	0	0	0	0	0	0	0.026631398	0	0	0	0	0	0	0	0	0
0	0	0	0	0	0	0	0	0	0	0	0	0	0	0	0	0	0	0	0	0	0	0	0	0.007479312	0	0	0	0	0	0	0	0	0.033464353	0	0	0	0	0	0	0.027202879	0	0	0	0	0	0	0.009411136	0	0
0.002048274	0.277008453	0	0.127930156	0	0	0	0	0	0	0	0	0	0	0	0	0	0	0	0	0	0	0	0	0	0	0	0	0	0	0	0	0	0	0	0	0	0	0	0	0	0	0	0	0	0	0	0.006183738	0	0
0	0	0	0.015194102	0	0	0	0	0	0	0	0	0	0	0	0	0	0.002641958	0	0	0	0	0	0.019424934	0	0	0	0	0	0	0	0	0	0	0	0	0	0	0	0	0	0	0	0	0	0	0	0.006217013	0	0
0	0	0	0	0	0	0	0	0	0	0	0	0	0	0	0	0	0	0	0	0	0	0.004119364	0.029913488	0	0.022200207	0	0	0	0	0	0	0	0.026509769	0	0	0	0	0	0	0.004046078	0	0	0	0	0	0	0.017004778	0	0
0	0	0	0	0	0	0.522531559	0	0	0	0	0	0	0	0	0	0	0.059905022	0.003007543	0	0	0	0	0	0	0.022076764	0	0	0	0	0	0	0	0	0	0	0	0	0	0	0	0	0	0	0	0	0	0	0	0
0	0	0	0	0	0	0	0.03215076	0	0	0	0	0	0	0	0	0	0	0	0	0	0	0	0	0	0	0	0	0	0	0	0	0	0	0	0	0	0	0	0	0	0	0	0	0	0	0	0	0	0
0	0	0	0	0	0	0	0.000977436	0	0	0	0	0	0	0	0	0	0	0	0	0	0	0	0	0	0	0	0	0	0	0	0	0	0	0	0	0	0	0	0	0	0	0	0	0	0	0	0	0	0
0	0	0	0	0	0.010072406	0	0	0	0	0	0	0.002403819	0	0	0	0	0	0	0	0	0	0.053289718	0	0	0	0	0.094974428	0	0.003817097	0	0	0	0	0	0	0	0	0	0	0	0	0	0	0	0	0	0	0	0
0	0	0	0	0	0	0	0	0	0	0	0	0	0	0	0	0	0	0	0	0	0	0	0	0	0	0	0.005847442	0	0	0	0	0	0.027892445	0	0	0	0	0	0	0	0	0	0	0	0	0	0	0	0
0	0	0	0	0	0	0	0.120879628	0	0	0	0	0	0	0	0	0	0	0	0	0	0	0.015221186	0	0	0.024028964	0.41358637	0	0	0	0	0	0	0	0	0	0	0	0	0	0	0	0	0	0	0	0	0	0	0
0	0	0	0.026325133	0	0	0.00868515	0	0	0	0	0	0	0	0	0	0	0	0	0	0	0	0.048741911	0	0	0	0	0	0	0	0	0	0	0	0	0	0	0	0	0	0	0	0	0	0	0	0	0	0	0
0	0	0	0	0	0	0	0	0	0	0	0	0	0	0	0	0	0	0	0	0	0	0	0	0	0	0	0	0	0.000572774	0	0	0	0	0	0	0	0	0	0	0	0	0	0	0	0	0	0.002383077	0	0
0	0	0	0	0	0	0	0.048291341	0	0	0	0.008368902	0	0	0	0	0	0	0	0	0	0	0	0	0	0	0	0	0	0	0	0	0	0	0	0	0	0	0	0	0	0	0	0	0	0	0	0	0	0
0	0	0	0.264653611	0	0	0	0	0	0	0	0	0	0.113952905	0	0	0	0	0	0	0	0	0	0	0	0	0	0	0	0	0	0	0	0.029741463	0	0	0	0	0	0	0.011116316	0	0	0	0	0	0	0.006559121	0	0
0	0	0	0	0	0	0	0	0.072614627	0	0	0	0.01351624	0	0	0	0	0	0	0	0	0	0.076289671	0	0	0	0	0	0	0	0	0	0	0	0	0	0	0	0	0	0	0	0	0	0	0	0	0	0	0
0	0	0	0	0	0	0	0	0	0	0	0	0	0	0	0	0	0	0	0	0	0	0	0	0	0	0	0.078207636	0	0	0	0	0	0	0	0	0	0	0	0	0	0	0	0	0	0	0	0	0	0
0.061503079	0	0	0	0	0.014563132	0.097230107	0	0	0	0	0	0	0.375517774	0	0	0	0	0	0	0	0	0	0	0	0	0	0.134539247	0	0	0	0	0	0	0	0	0	0	0	0	0	0	0	0	0	0	0	0	0	0
0	0	0	0	0	0	0	0	0	0	0	0	0.012701405	0	0	0	0.015178787	0	0	0	0	0	0	0	0	0	0	0	0.00680884	0	0	0	0	0	0	0	0	0	0	0	0	0	0	0	0	0	0	0	0	0
0	0	0	0	0	0	0	0	0	0	0	0.006025483	0	0	0	0	0	0	0	0	0	0	0	0	0	0	0	0	0	0	0	0	0	0.025610223	0	0	0	0	0	0	0	0	0	0	0	0	0	0	0	0
0	0	0	0	0	0	0	0	0	0	0	0	0	0	0	0	0	0	0	0	0	0	0	0	0	0	0	0	0	0	0	0	0	0	0	0	0	0	0	0	0	0	0	0	0	0	0	0	0	0
0	0	0	0	0	0	0	0	0	0	0	0	0.045902324	0	0	0	0	0	0	0	0	0	0	0	0	0	0	0	0	0.076579492	0	0	0	0	0	0	0	0	0	0	0	0	0	0	0	0	0	0	0	0
0.045440732	0	0	0.055948941	0	0.001674274	0	0	0	0	0	0	0	0	0.592841971	0	0	0	0.011236888	0	0	0	0.1902949	0	0	0	0	0	0.002395625	0	0	0	0	0	0	0	0	0	0	0	0	0	0	0	0	0	0	0	0	0
0	0	0	0	0	0	0	0	0	0	0	0	0	0	0	0	0	0	0	0	0	0	0.0202083	0	0	0	0	0	0	0	0	0	0	0	0	0	0	0	0	0	0	0	0	0	0	0	0	0	0	0
0	0	0	0	0	0	0	0	0	0	0	0	0	0	0	0	0	0	0	0	0	0	0	0	0	0	0	0	0	0	0	0	0	0	0	0	0	0	0	0	0	0	0	0	0	0	0	0	0	0
0	0	0	0	0	0	0	0	0	0	0	0	0	0	0	0	0	0	0	0	0	0	0	0	0	0.026803655	0.081059528	0	0	0	0	0	0	0	0	0	0	0	0	0	0	0	0	0	0	0	0	0	0	0
0	0	0	0	0	0	0	0	0	0	0	0	0	0	0.17078258	0	0	0	0	0	0	0	0	0	0	0	0	0	0	0	0	0	0	0.026196792	0	0	0	0	0	0	0	0	0	0	0	0	0	0.025025795	0	0
0	0	0	0	0	0	0	0	0	0	0	0	0	0	0	0	0	0.057653502	0.039589983	0	0	0	0	0.170560533	0	0	0	0	0	0	0	0	0	0	0	0	0	0	0	0	0.02585021	0	0	0	0	0	0	0.002833398	0	0
0	0	0	0	0	0	0	0	0	0	0	0	0	0	0	0	0	0	0	0	0	0	0	0	0	0	0.11275712	0	0	0	0	0	0	0.035142634	0	0	0	0	0	0	0	0	0	0	0	0	0	0	0	0
0	0	0	0	0	0	0.04933424	0	0	0	0	0	0	0	0	0	0	0	0	0	0	0	0	0	0	0	0	0	0	0	0	0	0	0	0	0	0	0	0	0	0	0	0	0	0	0	0	0	0	0
0	0	0	0.180282789	0	0	0	0	0	0	0	0	0	0	0	0	0	0	0	0	0	0	0	0	0	0	0	0	0	0	0	0	0	0	0	0	0	0	0	0	0.016015617	0	0	0	0	0	0	0	0	0
0.029326459	0	0	0	0	0.011039713	0	0	0	0	0	0	0	0	0	0	0	0	0	0	0	0	0	0	0	0	0.031801756	0.13650496	0	0	0	0	0	0.03045677	0	0	0	0	0	0	0	0	0	0	0	0	0	0	0	0
0	0	0	0	0	0	0	0	0	0	0	0	0	0	0	0	0	0	0	0	0	0	0	0	0	0	0	0.013163011	0.002936071	0	0	0	0	0	0	0	0	0	0	0	0	0	0	0	0	0	0	0.027477743	0	0
0	0	0	0	0	0	0	0	0	0	0	0	0	0	0	0	0	0	0	0	0	0	0	0	0	0	0	0.114830165	0	0	0	0	0	0	0	0	0	0	0	0	0	0	0	0	0	0	0	0	0	0
0	0	0	0	0	0	0	0	0	0	0	0	0	0	0	0	0	0	0	0	0	0	0	0	0	0	0	0	0	0	0	0	0	0	0	0	0	0	0	0	0	0	0	0	0	0	0	0	0	0
0	0	0	0	0	0	0	0	0	0	0	0	0	0	0	0	0	0.011945408	0	0	0	0	0	0	0	0	0	0	0	0	0	0	0	0	0	0	0	0	0	0	0	0	0	0	0	0	0	0	0	0
0	0	0	0	0	0	0	0	0	0	0	0	0	0	0	0	0	0	0	0	0	0	0	0	0	0	0	0	0	0	0	0	0	0	0	0	0	0	0	0	0	0	0	0	0	0	0	0.008052804	0	0
0	0	0	0	0	0	0.290344059	0	0	0	0	0	0	0	0	0	0	0	0	0	0	0	0	0	0	0	0	0	0	0	0	0	0	0	0	0	0	0	0	0	0	0	0	0	0	0	0	0	0	0
0	0	0	0	0	0	0	0.076964047	0	0	0	0.010421232	0	0	0	0	0	0.556904979	0.044195377	0	0	0	0	0	0	0	0	0.093881564	0.015627702	0	0	0	0	0	0	0	0	0	0	0	0.024995931	0	0	0	0	0	0	0	0	0
0.267626285	0	0.217609731	0.878605369	0.348013354	0.01439657	0.014090175	0	0.116846672	0	0.024464732	0	0	0.023039558	0	0	0.989324187	0.335944618	0.327398107	0.701099233	0	0	0	0.77715447	0	0.020205619	0	0.917528921	0.709314966	0	0	0	0	0	0	0	0	0	0	0	0	0	0	0	0	0	0	0	0	0
0	0	0.571796884	0.999234069	0	0.013945276	0	0.156391991	0	0	0	0	0.14496304	0	0	0.072121533	0	0	0	0	0	0	0	0	0.004728167	0.024342853	0.141320828	0	0.53263358	0.99981773	0	0	0	0	0	0	0	0	0	0	0	0	0	0	0	0	0	0.015221451	0	0
0.235454188	0	0.515747067	0	0.986533551	0	0.05873958	0.994640848	0.112659181	0.965208816	0	0	0.251735794	0.313852859	0	0	0	0	0	0	0	0.162680117	0.085727156	0	0	0	0.961523975	0.9879273	0	0.998321918	0	0	0	0	0	0	0	0	0	0	0	0	0	0	0	0	0	0	0	0
0	0.001775131	0.237308363	0.998162056	0	0	0	0	0	0.882862795	0	0	0	0	0	0	0.981554578	0	0	0	0	0	0.891918326	0	0.617608613	0	0.021817967	0	0.01583991	0.023595685	0	0	0	0	0	0	0	0	0	0	0	0	0	0	0	0	0	0	0	0
0.085239936	0.989902985	0	0	0.924291179	0	0	0	0.921060032	0	0	0.399341822	0.207880693	0	0	0.700058878	0.596265063	0	0.034951427	0	0	0	0	0	0.068078207	0.026164582	0	0.072395953	0	0	0	0	0.217527159	0	0	0	0	0	0	0	0	0	0	0	0	0	0	0.003399308	0	0
0.596333675	0	0	0	0.430835103	0	0.83129536	0.805991281	0.511057945	0	0	0	0.001081395	0.694632808	0	0	0	0	0	0.652438658	0.957093544	0.574073589	0.85603428	0	0.442290465	0.026133497	0.988768279	0.965526573	0	0.0349868	0	0	0	0	0	0	0	0	0	0	0.012259958	0	0	0	0	0	0	0	0	0
0.258933594	0.994896605	0	0	0	0	0.352958965	0.476460892	0	0.825604384	0	0.953276492	0	0.752052773	0.342555398	0	0	0.978812681	0.440199199	0	0	0	0.996559664	0	0.797310452	0.13677368	0.990662316	0	0	0.01732063	0	0	0	0	0	0	0	0	0	0	0	0	0	0	0	0	0	0	0	0
0.374484455	0	0	0.548523456	0.074981452	0	0	0.062105861	0	0	0	0	0.793734065	0.6273017	0.615473647	0	0	0.306937268	0.047160894	0	0	0	0.875237223	0	0.299643955	0.609592521	0.358486218	0.956039217	0.012128037	0.168519808	0	0	0	0	0	0	0	0	0	0	0.026243807	0	0	0	0	0	0	0	0	0
0	0.201268691	0.978535737	0.054088017	0	0.286150727	0	0	0.829542321	0.799670608	0	0	0	0	0	0.997794669	0	0.10934175	0	0.742277523	0	0.99810657	0	0.962641576	0.051790087	0.839945571	0.042553276	0.728186407	0	0	0	0	0	0	0	0	0	0	0	0	0	0	0	0	0	0	0	0.005563292	0	0
0	0	0.355999244	0.118193779	0.793388681	0	0.361189338	0.998788788	0.008936689	0	0	0	0	0	0	0	0	0.988205248	0.988786566	0	0.741161348	0.952843944	0.067411639	0.027912378	0.880581909	0	0	0.432575883	0.101957281	0.045328146	0	0	0	0	0	0	0	0	0	0	0	0	0	0	0	0	0	0.007591968	0	0
0.801997363	0.831079438	0.046771873	0	0.837672641	0	0	0.206825751	0.017841741	0	0	0	0	0	0.244049903	0.077722903	0	0	0	0	0.064437322	0	0.46318879	0.279751737	0.05520536	0.914424641	0	0.117696443	0.011118557	0	0	0	0	0	0	0	0	0	0	0	0	0	0	0	0	0	0	0	0	0
0.290515222	0	0.306313277	0.03069597	0	0	0.280437756	0	0	0.27457833	0	0	0	0	0.659373448	0	0	0	0	0	0.872149269	0.58632746	0.115809589	0.030776965	0	0.916436618	0	0	0	0.416174641	0	0	0	0	0	0	0	0	0	0	0.021184568	0	0	0	0	0	0	0	0	0
0	0	0.511909117	0.916175616	0.018896558	0	0	0.249417608	0	0	0.82796552	0	0	0	0	0	0.986783029	0.408557111	0	0.091307177	0	0.752934121	0	0.309295527	0	0.026423307	0.023733835	0.041523906	0.88410602	0	0	0	0	0.029667288	0	0	0	0	0	0	0	0	0	0	0	0	0	0	0	0
0	0	0.975347719	0	0	0	0.352171712	0.987569621	0	0	0	0	0.028764016	0.917147263	0	0.993581924	0	0	0.06052171	0.134108512	0	0	0.927713015	0	0.991844091	0.062355555	0	0.296829772	0.035969127	0.523724618	0	0	0	0.025673734	0	0	0	0	0	0	0	0	0	0	0	0	0	0	0	0
0	0	0	0.082690891	0	0.374100871	0	0	0	0	0	0.999622024	0	0.167119466	0.491400615	0	0	0.254042449	0	0.004109505	0.076031642	0.974049452	0	0.000761355	0.059421823	0	0.37155859	0	0	0	0	0	0	0	0	0	0	0	0	0	0	0	0	0	0	0	0	0	0	0
0	0.973030267	0.169612892	0.413522264	0	0.009921631	0.591072531	0	0	0.966963632	0.056660346	0.602521124	0.399295854	0	0.961679665	0	0.92677057	0	0	0	0	0.539020983	0.543822247	0.682748786	0	0	0.108289587	0	0	0	0	0	0	0	0	0	0	0	0	0	0	0	0	0	0	0	0	0	0	0
0	0.635383028	0	0	0	0.977974723	0.067594615	0.981375409	0.684901128	0	0	0	0.06795495	0	0	0.991738841	0	0.539707036	0.024512301	0.059134528	0.995895575	0	0.987262639	0.272981141	0	0	0	0	0	0	0	0	0	0	0	0	0	0	0	0	0.016486396	0	0	0	0	0	0	0	0	0
0.036609508	0.986336906	0.331592488	0	0.33258332	0	0.030778098	0.08351282	0	0	0.016364848	0.219990739	0	0	0	0	0	0.906724327	0.137195208	0	0.964206238	0	0.404988667	0	0	0	0.97094199	0	0.003678243	0.046781962	0	0	0	0	0	0	0	0	0	0	0	0	0	0	0	0	0	0	0	0
0.540117993	0.546823687	0	0.87000244	0.736204214	0	0.111864229	0	0	0	0.649605135	0	0	0.618347166	0.182351153	0	0	0.0154975	0.069830452	0	0.981098221	0.196719595	0.439673368	0.854651119	0.927539955	0.026833025	0	0.137422878	0	0.997925473	0	0	0	0	0	0	0	0	0	0	0	0	0	0	0	0	0	0	0	0
0	0.980508876	0	0.559523229	0	0.167279325	0.115420815	0.323064137	0	0	0	0	0.730346965	0	0	0.993927709	0	0	0	0.095718947	0	0.184499908	0.038657678	0.104863667	0.029292486	0	0.962330472	0	0.290569037	0.699015412	0	0	0	0	0	0	0	0	0	0	0.007517147	0	0	0	0	0	0	0	0	0
0.995232423	0	0.134044559	0.014778458	0.430304494	0.014741899	0	0.095909664	0.172227996	0.026467654	0.864072632	0	0.990957396	0.038020057	0.144072656	0	0	0.27785165	0	0	0	0	0.987075559	0.006058178	0	0	0	0.087610495	0	0	0	0	0	0	0	0	0	0	0	0	0.023703806	0	0	0	0	0	0	0	0	0
0	0.826863089	0.959121051	0	0	0	0	0	0.591714787	0	0.006325262	0.020315582	0.032538686	0	0.562531155	0	0	0	0.996967077	0	0.043445006	0.652077151	0.423012531	0.870098514	0	0.026532179	0.182744304	0.060093116	0	0	0	0	0	0.030997276	0	0	0	0	0	0	0	0	0	0	0	0	0	0	0	0
0	0.057755195	0	0	0	0.010809417	0.009738608	0.018468	0.522729317	0	0.639430702	0.166011565	0	0	0	0.425602836	0	0	0	0	0.035406615	0.138750141	0	0.988065426	0.130511342	0.238606689	0.937746295	0	0.243167329	0.999323799	0	0	0	0	0	0	0	0	0	0	0	0	0	0	0	0	0	0	0	0
0.022532742	0.397501183	0	0.508020569	0	0	0	0	0	0.9473859	0	0.875017898	0.315490743	0.992154429	0	0	0	0	0	0	0	0	0	0	0.554947473	0	0	0.220155455	0	0	0	0	0	0	0	0	0	0	0	0	0	0	0	0	0	0	0	0	0	0
0.036514814	0	0	0	0.978942515	0	0	0	0	0.985325358	0	0.669762847	0.998159572	0.704637327	0	0	0	0.327317207	0	0.115732442	0.699316256	0	0	0	0	0	0.059809993	0	0.015448457	0.998850107	0	0	0	0.027514786	0	0	0	0	0	0	0	0	0	0	0	0	0	0	0	0
0.962586093	0.225064942	0	0.036780255	0	0.009054107	0	0	0	0.893078264	0.931675449	0	0	0	0.331669786	0	0	0.042014399	0.004535227	0.971620323	0.012502017	0.637122887	0.621761182	0.517573549	0	0.021017708	0.957947658	0.062708699	0	0	0	0	0	0	0	0	0	0	0	0	0	0	0	0	0	0	0	0	0	0
0	0	0.827280966	0.08054099	0.997346182	0.012261793	0	0.983141753	0.430633927	0	0	0	0	0	0	0.193772654	0.114894001	0	0	0.612455826	0.260523987	0	0.000920419	0	0	0	0	0.138583639	0.015340658	0.107930551	0	0	0	0	0	0	0	0	0	0	0	0	0	0	0	0	0	0	0	0
0	0	0	0	0	0	0	0	0	0	0	0	0	0	0.201725501	0	0	0	0	0	0	0	0	0	0	0	0	0	0	0	0	0	0	0	0	0	0	0	0	0	0	0	0	0	0	0	0	0.023009413	0	0
0	0	0	0	0	0	0	0	0	0	0	0	0	0	0	0	0	0	0	0	0	0	0	0	0	0	0	0	0	0.00790607	0	0	0	0.027555526	0	0	0	0	0	0	0	0	0	0	0	0	0	0	0	0
0	0	0	0	0	0	0	0.001277905	0.010699322	0	0	0	0.215012681	0	0	0	0	0	0	0	0	0	0	0	0	0	0	0	0	0.020755078	0	0	0	0	0	0	0	0	0	0	0	0	0	0	0	0	0	0	0	0
0	0	0	0	0	0	0.006229364	0	0	0	0	0	0	0	0	0	0	0	0	0	0	0	0	0	0	0	0	0	0	0	0	0	0	0	0	0	0	0	0	0	0	0	0	0	0	0	0	0	0	0
0	0	0	0	0.049491469	0	0	0.061435309	0.016517817	0	0	0	0	0	0.260865887	0	0	0	0	0	0	0	0	0	0.375623042	0	0	0	0.015824291	0.017117895	0	0	0	0	0	0	0	0	0	0	0.020425297	0	0	0	0	0	0	0	0	0
0	0.134347892	0	0	0	0	0	0	0	0	0	0	0	0	0	0.002834222	0	0.003418264	0	0	0	0	0	0	0	0	0	0.030123505	0	0	0	0	0	0	0	0	0	0	0	0	0	0	0	0	0	0	0	0.049452459	0	0
0	0	0	0	0	0	0	0	0	0	0	0	0	0	0	0	0	0	0	0	0	0	0.549568743	0	0	0	0	0	0.016924896	0	0	0	0	0	0	0	0	0	0	0	0.023824861	0	0	0	0	0	0	0.000720531	0	0
0.015024239	0	0	0.017938447	0	0	0.056570961	0	0	0	0	0	0	0	0	0	0	0	0	0	0.150557986	0	0	0.207540065	0	0	0	0.020900118	0	0.004907909	0	0	0	0	0	0	0	0	0	0	0.01942195	0	0	0	0	0	0	0	0	0
0	0	0	0	0	0.012091373	0	0	0	0	0	0	0	0	0	0.015945206	0	0	0	0	0	0	0	0	0	0	0.070125108	0	0	0	0	0	0	0	0	0	0	0	0	0	0	0	0	0	0	0	0	0	0	0
0	0	0	0	0	0	0	0	0	0	0	0	0	0	0	0	0	0.015591242	0	0	0	0	0	0.14321585	0	0	0	0	0.002198881	0	0	0	0	0	0	0	0	0	0	0	0	0	0	0	0	0	0	0	0	0
0	0	0	0	0	0	0	0	0	0	0	0	0.005562241	0	0	0	0	0	0	0	0	0	0	0	0	0	0.037346104	0	0	0	0	0	0	0.026744038	0	0	0	0	0	0	0	0	0	0	0	0	0	0	0	0
0	0	0	0	0	0	0	0	0	0	0	0	0	0.004962195	0	0	0	0	0	0	0	0	0	0	0	0	0	0	0	0	0	0	0	0	0	0	0	0	0	0	0.018728623	0	0	0	0	0	0	0	0	0
0	0	0	0	0	0	0.022945396	0	0	0	0	0	0.103172281	0	0	0	0	0	0	0	0	0	0	0.019407794	0	0	0	0	0	0	0	0	0	0	0	0	0	0	0	0	0	0	0	0	0	0	0	0	0	0
0	0	0	0	0	0	0	0	0	0	0	0	0	0	0	0	0	0	0	0	0	0	0	0	0	0	0	0	0	0	0	0	0	0	0	0	0	0	0	0	0	0	0	0	0	0	0	0	0	0
0	0	0	0	0	0.011934587	0	0	0	0	0	0	0	0	0	0	0	0	0	0	0	0	0	0	0	0	0	0	0	0	0	0	0	0.028986982	0	0	0	0	0	0	0.011011701	0	0	0	0	0	0	0	0	0
0	0	0	0	0	0	0	0	0	0	0	0	0	0	0	0	0	0	0	0	0	0	0.048661679	0.216277733	0	0	0	0	0	0	0	0	0	0.026674473	0	0	0	0	0	0	0	0	0	0	0	0	0	0.007678284	0	0
0	0	0	0	0	0	0	0	0	0	0	0	0	0	0	0	0	0	0	0	0	0	0.001948867	0	0	0	0	0	0	0	0	0	0	0	0	0	0	0	0	0	0	0	0	0	0	0	0	0.010808997	0	0
0.030758377	0	0	0.199291059	0.121413998	0	0	0	0	0	0	0	0	0	0.048230422	0	0	0	0	0	0	0	0	0	0	0.089259145	0.200166139	0.049510552	0	0	0	0	0	0	0	0	0	0	0	0	0	0	0	0	0	0	0	0	0	0
0	0	0	0	0	0	0	0	0	0	0	0	0	0	0.009692874	0	0	0	0	0	0	0	0.028550608	0	0	0	0	0	0	0	0	0	0	0	0	0	0	0	0	0	0	0	0	0	0	0	0	0	0	0
0	0	0	0	0	0	0	0	0	0	0	0	0	0	0	0	0	0	0	0	0	0	0	0	0	0	0	0	0	0.017651187	0	0	0	0	0	0	0	0	0	0	0	0	0	0	0	0	0	0	0	0
0	0	0	0	0	0.012017942	0	0	0	0	0	0	0	0	0	0	0	0.023035027	0	0	0	0	0	0	0	0	0.034841415	0	0	0.006340229	0	0	0	0	0	0	0	0	0	0	0	0	0	0	0	0	0	0.007010944	0	0
0	0	0	0	0	0	0	0.055860888	0	0	0	0	0	0	0	0	0	0	0	0	0	0	0.213620458	0	0	0	0	0	0	0.020227032	0	0	0	0	0	0	0	0	0	0	0	0	0	0	0	0	0	0	0	0
0.094059283	0	0	0	0	0	0	0	0	0	0	0	0	0	0	0	0	0	0	0	0	0	0.073469835	0	0	0	0	0	0.016049646	0	0	0	0	0	0	0	0	0	0	0	0.01934453	0	0	0	0	0	0	0	0	0
0	0	0	0	0	0.000608927	0	0	0	0	0	0	0	0	0	0	0	0	0	0	0	0.094415188	0	0	0	0	0.139207066	0.038377061	0	0	0	0	0	0	0	0	0	0	0	0	0	0	0	0	0	0	0	0	0	0
0	0	0	0	0.207435727	0	0	0	0	0	0	0	0	0	0	0	0	0	0	0	0	0	0	0.043724439	0	0	0	0	0	0	0	0	0	0	0	0	0	0	0	0	0	0	0	0	0	0	0	0	0	0
0	0	0	0	0	0	0	0	0	0	0	0	0	0	0	0	0	0	0	0.01072893	0	0	0	0.016417695	0	0	0	0	0	0	0	0	0	0	0	0	0	0	0	0	0	0	0	0	0	0	0	0	0	0
0	0	0	0	0	0	0	0	0	0	0	0	0	0	0	0	0	0	0	0	0	0	0	0	0	0	0.361160683	0	0	0	0	0	0	0	0	0	0	0	0	0	0	0	0	0	0	0	0	0	0	0
0	0	0	0	0	0	0	0	0	0	0	0	0.038362984	0	0.07451081	0	0	0	0	0	0	0	0	0	0	0	0	0	0	0	0	0	0	0	0	0	0	0	0	0	0	0	0	0	0	0	0	0	0	0
0	0	0	0	0	0	0	0	0	0	0	0	0	0	0	0	0	0	0	0	0	0	0	0	0	0	0.006755169	0	0	0	0	0	0	0	0	0	0	0	0	0	0	0	0	0	0	0	0	0	0	0
0	0	0	0.226042455	0	0	0	0	0	0	0	0	0.001599642	0	0.052677798	0	0	0	0	0	0	0	0	0	0	0	0	0	0	0	0	0	0	0	0	0	0	0	0	0	0	0	0	0	0	0	0	0	0	0
0	0	0	0	0	0.010131693	0.087504458	0	0	0	0	0	0	0	0	0	0	0	0	0	0	0	0	0	0	0	0	0.081214996	0	0	0	0	0	0.027686928	0	0	0	0	0	0	0.015195504	0	0	0	0	0	0	0	0	0
0	0	0	0	0	0	0	0.075727824	0	0	0	0.028254564	0	0	0	0	0	0	0.636550125	0	0	0	0	0	0	0	0	0	0	0	0	0	0	0	0	0	0	0	0	0	0	0	0	0	0	0	0	0	0	0
0	0	0	0	0	0	0	0	0	0	0	0.055963686	0.056307374	0	0	0	0	0	0	0	0	0	0	0	0.028900895	0	0.030168078	0	0	0	0	0	0.007640828	0	0	0	0	0	0	0	0	0	0	0	0	0	0	0	0	0
0	0	0	0	0	0.009197122	0	0	0	0	0	0	0	0	0	0	0	0.012509501	0	0	0	0	0	0	0	0	0	0	0	0	0	0	0	0	0	0	0	0	0	0	0.073545253	0	0	0	0	0	0	0	0	0
0	0	0	0	0	0	0	0	0	0	0	0	0.002499129	0	0	0	0	0	0	0	0	0	0	0	0	0	0.001094574	0	0	0	0	0	0	0	0	0	0	0	0	0	0	0	0	0	0	0	0	0	0	0
0	0	0	0	0	0	0	0	0	0	0	0	0	0	0	0	0	0.018987105	0	0	0	0	0	0	0	0.025027852	0	0	0	0	0	0	0	0	0	0	0	0	0	0	0	0	0	0	0	0	0	0	0	0
0.001451882	0	0	0	0	0.008918882	0	0.02294679	0	0	0	0	0	0	0	0	0	0	0	0	0	0	0	0	0	0	0	0	0	0	0	0	0	0.03155559	0	0	0	0	0	0	0.002696028	0	0	0	0	0	0	0	0	0
0	0	0	0	0	0	0	0.066062119	0	0	0	0	0	0	0	0	0	0	0	0	0	0	0	0	0	0	0	0	0	0	0	0	0	0	0	0	0	0	0	0	0	0	0	0	0	0	0	0.016229481	0	0
0	0	0	0	0	0	0	0	0	0	0	0	0	0	0	0	0	0	0	0	0	0	0.08409941	0	0	0	0	0	0	0	0	0	0	0	0	0	0	0	0	0	0.024961407	0	0	0	0	0	0	0.034052189	0	0
0	0	0	0	0	0.016800149	0	0	0	0	0	0	0	0	0	0	0	0	0	0	0	0	0	0	0	0	0	0	0	0	0	0	0	0	0	0	0	0	0	0	0	0	0	0	0	0	0	0	0	0
0.058814751	0	0	0	0	0.014709258	0	0	0	0	0	0	0	0	0	0	0	0.033820008	0	0	0	0	0	0	0	0	0.023962068	0	0	0	0	0	0	0	0	0	0	0	0	0	0	0	0	0	0	0	0	0	0	0
0	0	0	0	0	0.000588536	0	0	0	0	0	0	0	0	0	0	0.072673147	0	0	0	0	0	0	0	0	0	0	0	0.010442996	0	0	0	0	0	0	0	0	0	0	0	0	0	0	0	0	0	0	0	0	0
0	0	0	0	0.450474548	0	0	0	0	0	0	0	0	0	0	0	0	0	0	0	0	0	0.218550192	0	0	0	0	0	0	0	0	0	0	0	0	0	0	0	0	0	0	0	0	0	0	0	0	0	0	0
0	0	0	0	0	0	0.068427531	0	0	0	0	0	0	0	0	0	0	0	0	0	0	0	0.261255111	0	0	0	0	0	0	0	0	0	0	0	0	0	0	0	0	0	0	0	0	0	0	0	0	0	0	0
0	0	0	0	0	0	0	0	0	0	0	0	0	0	0	0	0	0	0	0	0	0	0	0	0	0	0	0.004205064	0	0	0	0	0	0.03026173	0	0	0	0	0	0	0	0	0	0	0	0	0	0	0	0
0	0	0	0	0	0	0	0.062754062	0	0	0	0	0	0	0	0	0	0	0	0	0	0	0	0	0	0	0.072085392	0	0	0	0	0	0	0	0	0	0	0	0	0	0	0	0	0	0	0	0	0	0	0
0	0	0	0	0	0	0	0.162313749	0	0	0	0	0	0	0	0	0	0	0	0	0	0	0	0	0	0	0	0	0	0	0	0	0	0	0	0	0	0	0	0	0	0	0	0	0	0	0	0	0	0
0	0	0	0	0	0.012633214	0	0	0	0	0	0.000445482	0	0	0	0	0	0	0	0	0	0	0	0	0	0	0	0	0	0	0	0	0	0	0	0	0	0	0	0	0	0	0	0	0	0	0	0	0	0
0	0	0	0	0	0	0	0	0	0	0	0.110577638	0	0	0	0	0	0	0	0	0	0	0	0	0	0.020583555	0	0	0	0	0	0	0	0	0	0	0	0	0	0	0	0	0	0	0	0	0	0	0	0
0	0	0	0	0	0	0	0	0	0	0	0	0	0	0	0	0	0	0	0	0	0	0	0	0	0	0	0	0	0	0	0	0	0	0	0	0	0	0	0	0.009240055	0	0	0	0	0	0	0	0	0
0	0	0	0	0	0	0	0.026828223	0	0	0	0	0	0	0	0	0	0.042594754	0	0	0	0	0.162252964	0	0.264486877	0	0	0	0	0	0	0	0	0	0	0	0	0	0	0	0	0	0	0	0	0	0	0	0	0
0.004425714	0	0	0	0	0	0	0	0	0	0	0	0	0	0	0	0	0	0	0	0	0	0	0	0	0	0	0	0	0	0	0	0	0	0	0	0	0	0	0	0	0	0	0	0	0	0	0.007895549	0	0
0.009093851	0	0	0	0	0	0	0	0	0	0	0	0	0	0.076033134	0	0	0	0	0	0	0	0	0	0	0	0	0	0	0.030570301	0	0	0	0	0	0	0	0	0	0	0.021922199	0	0	0	0	0	0	0	0	0
0	0	0	0	0	0	0.000207247	0	0	0	0	0	0	0	0	0	0	0	0	0	0	0	0	0	0	0	0	0	0.003730276	0	0	0	0	0	0	0	0	0	0	0	0	0	0	0	0	0	0	0	0	0
0	0	0	0	0	0	0	0	0	0	0	0	0.093885722	0	0	0	0	0.066765628	0	0	0	0	0	0	0	0	0	0	0	0	0	0	0	0	0	0	0	0	0	0	0	0	0	0	0	0	0	0	0	0
0	0	0	0	0	0	0	0	0	0.116473975	0.003314873	0	0	0	0	0	0	0	0	0	0	0	0	0	0	0	0	0	0	0	0	0	0	0	0	0	0	0	0	0	0	0	0	0	0	0	0	0	0	0
0	0	0	0.050285316	0	0	0	0.080614748	0	0	0	0	0	0	0.136224733	0	0.393795164	0	0	0	0	0	0	0	0	0	0	0	0	0	0	0	0	0	0	0	0	0	0	0	0	0	0	0	0	0	0	0	0	0
0	0	0	0	0	0.021122352	0	0	0	0	0	0	0	0	0	0	0	0	0	0	0	0	0	0	0	0	0	0	0	0	0	0	0	0	0	0	0	0	0	0	0.025816542	0	0	0	0	0	0	0	0	0
0	0	0	0	0	0	0.036797601	0	0	0	0.005481206	0	0	0	0	0	0	0	0.002482894	0	0	0	0	0	0	0	0	0	0	0	0	0	0	0	0	0	0	0	0	0	0	0	0	0	0	0	0	0	0	0
0	0	0	0.029090357	0	0	0	0	0	0	0	0	0	0	0	0	0	0	0	0	0	0	0	0	0.101114533	0	0.298085551	0	0	0	0	0	0	0	0	0	0	0	0	0	0.008325275	0	0	0	0	0	0	0	0	0
0	0.879229974	0	0	0.973058601	0	0.00723975	0.047724818	0	0	0.963583305	0	0.97881703	0.96910027	0	0	0.170847936	0	0	0	0	0.093366011	0	0.345629721	0	0.302913069	0.399229591	0	0.74476887	0.575252752	0	0	0	0	0	0	0	0	0	0	0.027255185	0	0	0	0	0	0	0	0	0
0.288801878	0	0	0	0.068747426	0.227000254	0.007642352	0	0	0	0.707147897	0	0	0.980709742	0	0	0.92571598	0	0.163127337	0	0	0	0.177507058	0	0	0	0.003483179	0	0	0	0	0	0	0	0	0	0	0	0	0	0	0	0	0	0	0	0	0	0	0
0.565828714	0	0	0	0	0	0.117155773	0	0	0	0.036800663	0.94935016	0	0.246929537	0.125181334	0	0.848513383	0	0	0.976216064	0	0.599334433	0	0.247494662	0	0	0	0.974178023	0.078471643	0	0	0	0	0	0	0	0	0	0	0	0	0	0	0	0	0	0	0	0	0
0	0	0.051396909	0	0	0.673331735	0	0	0	0.084382476	0.340864653	0.464602	0	0	0	0	0.761071092	0.939553815	0	0	0	0	0.952377333	0.999351429	0.201054051	0.067092559	0.989155105	0	0	0	0	0	0	0	0	0	0	0	0	0	0	0	0	0	0	0	0	0	0	0
0	0	0	0.227583879	0.24565327	0	0	0.994182597	0	0	0.014286428	0	0.414440668	0	0	0	0.774002404	0	0	0.87540558	0	0	0.070263382	0	0	0.233580324	0.900834019	0.051158294	0	0.375407973	0	0	0	0	0	0	0	0	0	0	0	0	0	0	0	0	0	0	0	0
0.64105464	0	0	0	0.430493997	0	0	0.133753289	0	0	0	0.989931311	0.97753921	0	0	0	0	0	0	0	0.141679521	0	0.108628488	0	0.039763128	0.8529519	0	0.995511601	0	0.093148939	0	0	0	0	0	0	0	0	0	0	0.025445544	0	0	0	0	0	0	0	0	0
0	0	0	0	0	0.485745285	0	0	0	0	0.998543277	0	0	0	0	0	0.98261431	0.876366386	0.917859066	0	0.025159215	0	0	0.805588659	0.077218644	0	0.037585683	0.853364519	0	0	0	0	0	0	0	0	0	0	0	0	0	0	0	0	0	0	0	0	0	0
0.105279245	0	0	0	0.999792114	0.014768845	0	0.972107021	0	0	0	0.040694196	0	0.930092602	0	0	0	0	0	0	0	0.996869278	0.100640005	0.254768223	0	0	0.86617781	0	0.728066797	0.861597105	0	0	0	0	0	0	0	0	0	0	0	0	0	0	0	0	0	0	0	0
0.417806165	0	0.132155058	0.926587335	0.344902465	0	0.011930749	0	0.821097167	0	0	0.985658936	0.671778302	0	0.63817219	0.959652579	0	0	0	0	0	0	0	0.149060439	0.032939177	0	0	0	0.999212291	0	0	0	0	0.025814129	0	0	0	0	0	0	0.018593928	0	0	0	0	0	0	0	0	0
0.999891599	0	0	0.192771751	0.995425924	0	0.666885108	0.14254842	0	0	0.092541129	0.019561944	0.894721038	0	0	0	0	0	0.016025475	0.955344674	0.841368634	0	0.995038657	0.584757382	0.050071951	0.670679916	0	0.192751644	0	0.969522564	0	0	0	0.028927365	0	0	0	0	0	0	0	0	0	0	0	0	0	0	0	0
0	0.9503242	0	0.019864666	0	0	0	0	0	0	0	0	0	0.806023264	0.504296251	0	0	0.005495166	0	0	0	0.328427338	0.956437688	0	0	0	0.687238747	0.973567464	0.022565533	0	0	0	0	0	0	0	0	0	0	0	0	0	0	0	0	0	0	0	0	0
0.195943026	0	0.019863669	0.633095402	0	0.89697939	0	0	0	0	0	0	0	0.877152128	0.279276936	0	0	0.898460103	0	0	0	0.923131251	0	0	0	0.632733117	0	0	0.002559353	0	0	0	0	0	0	0	0	0	0	0	0	0	0	0	0	0	0	0	0	0
0.544304662	0.863833364	0.418838163	0.955154816	0	0	0	0	0.055156878	0	0	0	0.986937321	0	0.991649198	0.001628654	0	0	0	0.823411117	0.94411989	0.387255713	0.239459241	0	0.04294011	0	0.98907864	0	0	0.012395926	0	0	0	0	0	0	0	0	0	0	0	0	0	0	0	0	0	0	0	0
0.978590445	0	0.322321756	0	0	0.117660109	0.022631902	0.561876538	0	0	0	0	0	0	0.096044133	0.979475317	0	0.352191583	0	0	0	0.957217376	0	0	0	0	0	0.947378328	0	0	0	0	0	0	0	0	0	0	0	0	0	0	0	0	0	0	0	0	0	0
0	0.827997312	0	0.941518811	0	0.64240722	0	0	0	0	0.056172501	0.610577221	0	0	0	0.997485393	0	0	0	0	0	0.392524889	0.180907626	0	0.972577976	0.179320221	0.47339799	0.137753587	0.01285978	0	0	0	0	0	0	0	0	0	0	0	0	0	0	0	0	0	0	0.003603495	0	0
0	0	0	0	0	0	0.993100551	0	0.518852321	0	0	0.377184811	0	0	0.998599152	0.337779559	0	0	0	0.962906596	0	0.160930559	0.02043368	0	0.093190194	0.025890053	0	0	0	0.542321874	0	0	0	0	0	0	0	0	0	0	0	0	0	0	0	0	0	0.001685724	0	0
0	0.389232009	0	0.422840636	0	0	0.036426148	0.083384391	0	0.994861355	0	0	0.000866948	0.018929946	0	0	0	0.112069594	0.011441053	0	0.652231906	0	0.960040783	0	0	0	0.99980522	0	0	0	0	0	0	0	0	0	0	0	0	0	0	0	0	0	0	0	0	0	0	0
0.796419445	0.992991397	0	0.98475782	0	0.025877496	0.012023809	0.399188034	0	0	0	0	0	0.743845663	0.139134072	0	0.613016599	0.917284654	0	0	0	0.941028282	0	0	0	0	0	0	0	0.069642028	0	0	0	0	0	0	0	0	0	0	0	0	0	0	0	0	0	0	0	0
0	0	0.999359737	0.641528459	0.798185455	0	0.357002583	0	0.93583974	0	0	0	0	0.251034896	0	0	0.955998414	0.244852947	0	0.615008434	0	0	0.958355766	0	0.819393568	0	0	0	0	0	0	0	0	0	0	0	0	0	0	0	0	0	0	0	0	0	0	0	0	0
0	0.956363853	0.955313003	0	0.929451867	0.898362687	0	0	0	0	0	0	0	0.060719479	0.138321842	0	0	0	0	0.30295665	0.792693093	0	0.58337832	0.589566279	0.993229543	0	0	0.890766891	0.809671634	0.016438336	0	0	0	0	0	0	0	0	0	0	0	0	0	0	0	0	0	0	0	0
0.903850685	0	0	0.015318374	0	0	0.241989454	0.171584085	0.342587954	0	0	0	0	0	0.914645999	0	0	0.045264394	0	0	0	0	0.100461677	0	0	0.871542102	0	0.999917726	0	0	0	0	0	0	0	0	0	0	0	0	0	0	0	0	0	0	0	0	0	0
0.256715677	0	0.683167968	0	0	0	0.839104531	0.775089099	0	0.246142421	0	0	0	0	0	0	0	0	0	0	0	0	0	0	0.99234731	0.962572775	0	0.586931099	0.310475007	0.451669341	0	0	0	0	0	0	0	0	0	0	0.010109755	0	0	0	0	0	0	0	0	0
0	0	0	0	0.375186111	0.013191736	0	0	0.053209499	0	0	0	0.136296411	0	0.771084791	0.119111261	0.530315952	0	0	0.942143178	0	0.760288959	0.030208012	0	0	0.025379295	0	0	0.855741904	0	0	0	0	0	0	0	0	0	0	0	0.011552179	0	0	0	0	0	0	0	0	0
0	0.034403091	0	0	0.134897307	0.014689863	0	0	0	0	0.038530485	0	0	0	0.874720292	0.053816716	0.402616752	0.923460083	0	0	0.903076069	0	0	0.52598246	0	0.0372918	0	0	0	0.510091457	0	0	0	0	0	0	0	0	0	0	0	0	0	0	0	0	0	0	0	0
0	0.035886209	0	0	0	0	0	0.932607518	0	0	0	0.845438066	0	0	0	0	0	0.703631521	0.003101921	0	0.63457572	0	0.418145283	0.916440593	0	0	0.287041745	0.149325789	0.014821734	0	0	0	0	0	0	0	0	0	0	0	0	0	0	0	0	0	0	0	0	0
0.769010826	0.111380987	0.984589299	0.401253496	0.99329451	0.596033098	0.292434577	0	0	0	0.858564804	0	0	0	0	0	0.044514375	0	0	0.982950617	0.07666265	0	0.059529859	0.107837355	0.413214681	0.75383351	0	0.571449333	0.014113168	0	0	0	0	0	0	0	0	0	0	0	0	0	0	0	0	0	0	0	0	0
0	0	0	0	0	0	0	0	0	0	0	0	0	0	0	0	0	0	0	0	0	0	0	0	0	0	0	0	0	0	0	0	0	0	0	0	0	0	0	0	0	0	0	0	0	0	0	0	0	0
0	0	0	0	0	0	0	0	0	0	0	0	0	0	0	0	0	0	0	0	0	0	0	0	0	0	0	0	0.008010122	0	0	0	0	0.025364465	0	0	0	0	0	0	0.027279615	0	0	0	0	0	0	0	0	0
0	0	0	0	0.009112403	0	0.002390251	0	0	0	0.331227142	0	0	0	0	0	0	0	0.008824907	0	0	0	0	0	0	0	0.061452936	0	0	0	0	0	0	0	0	0	0	0	0	0	0	0	0	0	0	0	0	0	0	0
0	0	0	0.040368594	0	0	0	0.247013248	0	0	0	0	0	0	0	0	0	0	0	0	0	0	0	0	0	0	0	0	0	0	0	0	0	0	0	0	0	0	0	0	0	0	0	0	0	0	0	0	0	0
0	0	0	0	0	0.010180669	0	0	0	0	0	0	0	0	0	0	0	0	0	0	0	0	0	0	0	0.043975311	0	0	0	0	0	0	0	0	0	0	0	0	0	0	0	0	0	0	0	0	0	0.008494285	0	0
0	0	0	0	0	0	0	0	0	0	0	0	0	0	0	0	0	0	0	0	0	0	0	0	0	0	0	0	0	0	0	0	0	0	0	0	0	0	0	0	0	0	0	0	0	0	0	0	0	0
0.058633041	0	0	0	0	0	0	0	0	0	0	0	0	0	0	0.0025834	0	0	0	0	0	0	0	0	0	0	0	0	0	0	0	0	0	0.030387144	0	0	0	0	0	0	0.011820215	0	0	0	0	0	0	0	0	0
0	0	0	0	0	0	0	0	0	0	0	0	0	0	0.107867406	0	0	0	0	0	0	0	0	0	0	0.022939281	0	0	0	0	0	0	0	0	0	0	0	0	0	0	0	0	0	0	0	0	0	0.002278746	0	0
0	0	0	0	0.061773953	0	0	0	0	0	0	0	0	0	0.003851877	0	0	0	0	0	0	0	0	0	0	0	0	0	0	0	0	0	0	0	0	0	0	0	0	0	0.024693989	0	0	0	0	0	0	0	0	0
0	0	0	0.031396834	0	0	0	0	0	0	0	0	0	0	0	0	0	0	0	0	0	0	0	0	0	0	0	0	0	0	0	0	0	0.038878495	0	0	0	0	0	0	0	0	0	0	0	0	0	0	0	0
0	0	0	0	0	0	0	0	0	0	0	0	0	0	0	0	0	0	0.038119984	0	0	0	0	0	0	0	0	0	0	0	0	0	0	0	0	0	0	0	0	0	0	0	0	0	0	0	0	0	0	0
0.524865899	0	0	0	0	0	0.01688353	0	0	0	0	0	0	0	0	0	0	0	0	0	0	0	0	0	0	0.025114095	0.53511656	0.137428969	0	0	0	0	0	0	0	0	0	0	0	0	0	0	0	0	0	0	0	0.00850988	0	0
0	0	0.140027981	0	0	0	0	0	0	0	0	0	0	0	0	0	0	0	0	0	0	0	0	0	0	0	0	0.136618048	0	0	0	0	0	0	0	0	0	0	0	0	0	0	0	0	0	0	0	0.001622857	0	0
0.051334467	0	0	0	0	0	0	0	0	0	0	0	0	0	0.077856908	0	0	0	0	0	0	0	0	0	0.093454379	0	0	0.022424279	0.006686609	0	0	0	0	0	0	0	0	0	0	0	0	0	0	0	0	0	0	0	0	0
0	0	0.032379507	0.028465951	0	0	0	0	0	0	0	0	0	0	0	0	0	0	0	0	0	0	0	0	0	0.074937522	0	0.173924763	0.004833361	0	0	0	0	0	0	0	0	0	0	0	0	0	0	0	0	0	0	0.000699148	0	0
0	0	0	0	0	0	0	0	0	0	0	0	0	0	0.040140128	0	0.047625146	0	0	0	0	0	0	0	0	0	0	0	0	0	0	0	0	0	0	0	0	0	0	0	0	0	0	0	0	0	0	0	0	0
0	0	0	0	0	0	0	0	0	0	0	0	0	0	0	0	0	0	0	0	0	0.03488968	0	0	0	0	0	0	0	0	0	0	0	0	0	0	0	0	0	0	0.010719115	0	0	0	0	0	0	0	0	0
0	0	0	0	0	0	0	0	0	0	0	0	0	0	0	0	0	0	0.003820773	0	0	0	0	0	0.004503084	0	0	0	0.013674134	0	0	0	0	0	0	0	0.048815174	0	0	0	0	0	0	0	0	0	0	0	0	0
0	0	0	0	0	0	0	0.783953291	0	0	0	0	0	0	0	0	0	0	0	0	0	0	0.121947985	0	0	0.022772142	0	0.005905751	0	0	0	0	0	0	0	0	0	0	0	0	0	0	0	0	0	0	0	0	0	0
0	0	0	0.036989991	0	0.01458773	0	0	0	0	0	0	0	0	0	0	0	0	0	0	0	0	0.223374723	0	0	0	0	0.020014769	0	0	0	0	0	0	0	0	0	0	0	0	0	0	0	0	0	0	0	0.007251445	0	0
0	0	0	0	0.029802323	0	0	0	0	0	0	0	0	0	0	0	0	0	0	0	0	0	0	0	0	0	0	0.137601658	0	0	0	0	0	0.003316786	0	0	0	0	0	0	0	0	0	0	0	0	0	0	0	0
0	0	0.485515346	0	0	0	0	0	0	0	0	0	0.095875458	0	0	0	0	0	0	0	0	0	0	0	0	0	0	0	0	0	0	0	0	0	0	0	0	0	0	0	0	0	0	0	0	0	0	0	0	0
0	0	0	0	0	0	0	0	0	0	0	0	0	0	0	0	0	0	0	0	0	0	0	0	0	0	0	0	0	0	0	0	0	0	0	0	0	0	0	0	0.024667039	0	0	0	0	0	0	0	0	0
0	0	0	0	0	0	0	0	0	0	0	0	0	0	0	0	0	0	0	0	0	0	0	0	0	0	0	0	0.010564796	0	0	0	0	0	0	0	0	0	0	0	0	0	0	0	0	0	0	0.042885895	0	0
0	0	0	0	0	0	0	0	0	0	0	0	0	0	0	0	0	0	0	0	0	0	0	0	0	0	0	0	0	0	0	0	0	0.030508585	0	0	0	0	0	0	0	0	0	0	0	0	0	0	0	0
0	0	0	0	0	0	0	0.021649481	0	0	0	0	0	0	0	0	0	0	0	0	0	0	0	0	0	0	0	0	0	0	0	0	0	0	0	0	0	0	0	0	0	0	0	0	0	0	0	0	0	0
0	0	0	0	0	0	0	0	0	0	0	0	0	0	0	0	0	0	0	0	0	0	0	0	0	0.021131992	0	0	0	0	0	0	0	0	0	0	0	0	0	0	0	0	0	0	0	0	0	0	0	0
0	0	0	0	0	0	0	0.226741309	0	0	0	0	0	0	0	0	0	0	0.006167595	0	0.148487593	0	0	0	0	0	0	0.119171287	0	0	0	0	0	0	0	0	0	0	0	0	0	0	0	0	0	0	0	0.015063999	0	0
0	0	0	0	0	0	0	0	0	0	0	0	0	0	0	0	0	0	0	0	0	0	0	0	0	0	0	0	0	0	0	0	0	0	0	0	0	0	0	0	0	0	0	0	0	0	0	0	0	0
0	0	0	0	0	0	0	0	0	0	0	0	0.035142084	0	0	0	0	0	0	0	0	0	0	0	0	0	0	0	0	0	0	0	0	0	0	0	0	0	0	0	0.022775167	0	0	0	0	0	0	0	0	0
0	0	0	0	0	0	0	0	0	0	0	0	0	0	0	0	0	0	0	0	0	0	0.014295804	0	0	0	0	0.122336855	0	0	0	0	0	0.026257674	0	0	0	0	0	0	0	0	0	0	0	0	0	0	0	0
0	0	0	0	0	0	0.016686705	0	0	0	0	0	0	0	0	0	0	0	0	0	0	0	0.123704713	0	0	0	0	0	0.134786106	0	0	0	0	0	0	0	0	0	0	0	0	0	0	0	0	0	0	0	0	0
0	0	0	0	0	0.014761833	0	0	0	0	0	0	0	0	0.090605625	0	0	0	0	0	0	0	0	0	0	0	0	0	0	0	0	0	0	0	0	0	0	0	0	0	0	0	0	0	0	0	0	0	0	0
0	0	0	0	0	0	0	0	0	0	0	0	0	0	0	0	0	0.260940886	0	0	0	0	0	0	0	0	0	0	0	0	0	0	0	0	0	0	0	0	0	0	0	0	0	0	0	0	0	0	0	0
0	0	0	0	0	0	0	0	0	0	0	0	0	0	0	0	0	0	0	0	0	0	0	0.087430324	0	0.020168565	0	0	0	0	0	0	0	0	0	0	0	0	0	0	0	0	0	0	0	0	0	0.005595978	0	0
0	0	0	0	0	0.003532925	0	0	0	0	0	0	0	0	0	0	0	0	0	0	0	0	0	0	0	0	0	0	0	0	0	0	0	0	0	0	0	0	0	0	0	0	0	0	0	0	0	0	0	0
0	0	0	0	0	0	0	0	0	0	0	0	0	0	0	0	0	0	0	0	0	0	0.075881009	0	0	0	0	0	0.015801405	0	0	0	0	0	0	0	0	0	0	0	0	0	0	0	0	0	0	0	0	0
0	0	0	0	0	0	0	0.07915742	0	0	0	0	0	0	0	0	0	0	0	0	0	0	0.02698261	0	0	0	0	0	0	0	0	0	0	0	0	0	0	0	0	0	0	0	0	0	0	0	0	0	0	0
0	0	0	0	0	0	0	0	0	0	0	0.065505391	0	0	0	0	0	0	0	0	0	0	0	0	0	0	0.012683376	0	0	0	0	0	0	0.067794487	0	0	0	0	0	0	0	0	0	0	0	0	0	0	0	0
0	0	0	0.024403314	0	0	0	0	0	0	0	0	0	0	0	0	0	0	0	0	0	0	0	0	0	0	0	0	0	0.10449368	0	0	0	0	0	0	0	0	0	0	0	0	0	0	0	0	0	0	0	0
0	0	0	0.03329865	0	0	0	0	0	0	0	0	0	0	0	0	0	0	0	0	0	0	0	0	0	0	0	0	0	0	0	0	0	0.036691792	0	0	0	0	0	0	0	0	0	0	0	0	0	0	0	0
0	0	0	0	0	0	0.012089656	0	0	0	0	0	0	0	0.053033489	0	0	0	0	0	0	0	0	0	0	0	0	0	0	0	0	0	0	0	0	0	0	0	0	0	0	0	0	0	0	0	0	0	0	0
0.100320176	0	0	0	0	0.005125699	0	0.116657902	0	0	0	0	0	0	0	0	0	0	0	0	0	0	0	0	0	0	0	0	0	0	0	0	0	0.026644806	0	0	0	0	0	0	0	0	0	0	0	0	0	0	0	0
0	0	0	0	0	0	0.00977992	0	0	0	0	0	0	0	0	0	0	0	0.101345387	0	0	0	0.105400016	0	0	0	0	0.168990633	0	0	0	0	0	0	0	0	0	0	0	0	0	0	0	0	0	0	0	0.025621318	0	0
0	0	0	0	0	0	0	0	0	0	0	0	0.071790538	0	0	0	0	0	0.007502434	0	0	0	0	0.682972091	0	0	0	0	0	0	0	0	0	0	0	0	0	0	0	0	0	0	0	0	0	0	0	0	0	0
0	0	0	0	0	0.006017576	0	0	0	0	0	0	0	0	0	0	0.0476014	0	0	0	0	0	0	0	0.234115369	0	0	0	0	0	0	0	0	0	0	0	0	0	0	0	0	0	0	0	0	0	0	0	0	0
0	0	0	0	0	0	0	0	0	0	0	0.039381421	0	0	0	0	0	0	0	0	0	0	0	0	0	0.020329349	0	0	0	0	0	0	0	0	0	0	0	0	0	0	0	0	0	0	0	0	0	0	0	0
0	0	0	0	0	0	0.003828509	0	0	0	0	0	0.18497036	0	0	0	0	0	0	0	0	0	0.123425607	0	0	0	0	0.099056904	0	0	0	0	0	0	0	0	0	0	0	0	0	0	0	0	0	0	0	0	0	0
0	0	0	0	0	0	0	0	0	0	0	0	0	0	0	0	0	0	0	0	0	0	0	0	0	0	0	0	0	0	0	0	0	0	0	0	0	0	0	0	0	0	0	0	0	0	0	0.002795521	0	0
0	0	0	0	0	0	0	0	0	0	0	0	0	0	0	0	0	0	0	0	0	0	0	0	0	0	0.214472788	0	0	0	0	0	0	0	0	0	0	0	0	0	0	0	0	0	0	0	0	0	0	0
0.00914121	0	0	0	0	0	0	0	0	0	0	0	0	0.209205313	0	0	0	0	0	0	0	0	0	0	0	0	0	0	0	0	0	0	0	0	0	0	0	0	0	0	0.02673919	0	0	0	0	0	0	0	0	0
0.020444869	0	0	0	0	0	0	0	0	0	0	0	0	0	0	0	0	0	0	0	0	0	0	0	0	0	0	0.11426514	0	0	0	0	0	0	0	0	0	0	0	0	0	0	0	0	0	0	0	0	0	0
0	0	0	0	0	0	0	0	0	0.216548182	0	0	0	0.631127222	0	0	0	0	0	0	0	0	0	0	0	0	0	0.048034414	0	0	0	0	0	0	0	0	0	0	0	0	0	0	0	0	0	0	0	0	0	0
0	0	0	0	0	0	0	0	0	0	0	0	0	0	0	0	0	0	0	0	0	0	0	0	0	0.000202497	0	0	0	0	0	0	0	0.029529482	0	0	0	0	0	0	0	0	0	0	0	0	0	0	0	0
0	0	0	0	0	0	0	0	0	0	0	0	0	0	0	0	0	0	0	0	0	0	0	0	0	0	0	0	0	0	0	0	0	0	0	0	0	0	0	0	0	0	0	0	0	0	0	0	0	0
0	0	0	0	0	0	0	0	0	0	0	0	0	0	0.026553015	0	0	0	0	0	0	0	0	0	0	0	0	0	0.019271302	0	0	0	0	0	0	0	0	0	0	0	0	0	0	0	0	0	0	0	0	0
0	0	0	0	0	0	0	0	0	0	0	0	0.57319538	0.219305165	0	0	0	0	0	0	0	0	0.01195723	0	0	0	0.028971436	0	0	0	0	0	0	0	0	0	0	0	0	0	0	0	0	0	0	0	0	0	0	0
0	0	0	0	0	0	0	0.016270741	0	0	0	0	0.056889848	0	0	0	0	0.015323407	0	0	0	0.06979393	0	0	0	0	0	0	0.010733137	0	0	0	0	0	0	0	0	0	0	0	0	0	0	0	0	0	0	0	0	0
0	0	0	0	0	0	0	0.027263118	0	0	0	0	0	0	0	0	0	0	0	0	0	0	0	0	0	0	0.051636054	0	0	0	0	0	0	0	0	0	0	0	0	0	0	0	0	0	0	0	0	0.005737418	0	0
0	0	0	0	0	0.014498964	0	0	0	0	0	0	0	0	0	0	0	0	0	0	0	0	0	0	0	0.02555545	0	0	0	0	0	0	0	0	0	0	0.181011993	0	0	0	0	0	0	0	0	0	0	0	0	0
0	0.585828393	0	0.686611545	0.157869294	0.300254882	0	0	0	0.77079584	0	0	0.227543349	0.847716486	0	0	0.999426939	0	0.17852833	0	0	0	0	0.093461967	0.993125479	0	0	0	0.981571388	0	0	0	0	0	0	0	0	0	0	0	0	0	0	0	0	0	0	0.008851509	0	0
0	0.853338682	0	0.45058047	0	0	0.005863352	0	0	0	0	0	0	0	0	0	0	0	0	0	0.135866318	0.112578616	0	0.623557133	0	0.02260299	0	0	0.649129635	0	0	0	0	0	0	0	0	0	0	0	0	0	0	0	0	0	0	0.002287645	0	0
0.991785066	0	0	0.999833509	0	0.06493552	0.020714971	0	0	0	0.044556017	0.253202465	0.313895026	0	0.928577784	0	0.975403155	0.670005701	0	0	0.020840756	0	0.157587119	0	0.996858515	0.863719837	0.844974832	0.473716965	0.089632886	0.956526689	0	0	0	0	0	0	0	0	0	0	0	0	0	0	0	0	0	0	0	0
0.611499584	0.978136548	0	0.274337126	0	0	0	0	0	0	0.514084804	0	0	0	0	0.996085113	0	0.612260341	0	0	0	0	0	0	0	0	0.248660477	0	0	0	0	0	0	0	0	0	0	0	0	0	0.006840126	0	0	0	0	0	0	0	0	0
0	0.998888765	0	0	0.992260628	0	0	0.557214852	0	0.664439058	0	0	0	0.52590941	0	0	0	0	0.976990251	0	0	0.972427377	0.116320404	0	0	0.024396118	0	0.819410553	0	0.289570592	0	0	0	0	0	0	0	0	0	0	0	0	0	0	0	0	0	0.039386689	0	0
0	0	0.908400107	0	0	0.810359671	0.036619018	0	0.532049937	0	0	0.071656452	0	0	0	0.218884393	0	0.327112604	0	0	0	0.569507914	0	0.956791935	0	0.323135681	0.038514902	0	0.00261464	0.306460417	0	0	0	0	0	0	0	0	0	0	0.008212069	0	0	0	0	0	0	0.002077035	0	0
0.130536934	0	0.914425505	0	0.533869418	0	0	0.99935752	0.562625184	0	0.995258202	0.745071215	0.997513195	0.421795635	0	0	0.053417721	0.707416118	0	0	0	0.441356117	0.825745078	0.662431804	0	0	0	0	0.003479791	0	0	0	0	0.030377429	0	0	0	0	0	0	0.025620528	0	0	0	0	0	0	0	0	0
0.142871084	0	0	0.298752368	0.49112945	0	0	0.015327307	0	0.083882379	0.993587877	0	0.266490662	0.002040478	0.75475501	0.734479036	0	0	0	0.614279117	0	0.313215917	0	0.977067466	0.556939864	0	0.145140432	0	0	0	0	0	0	0	0	0	0	0	0	0	0.02138916	0	0	0	0	0	0	0	0	0
0.049909024	0	0	0.342501039	0.867499639	0.016599402	0.778480136	0	0.875073619	0.095859562	0	0.091985482	0.048173442	0	0	0	0	0	0.998145344	0.748036701	0.741764523	0	0	0	0	0	0.27859373	0.117202771	0.825629415	0	0	0	0	0	0	0	0	0	0	0	0	0	0	0	0	0	0	0.009362715	0	0
0	0	0	0	0.036064999	0	0	0	0.217959593	0	0.956666735	0.991087166	0	0	0	0	0	0.843843448	0.767486595	0	0	0	0.1720188	0.013050539	0	0.253072592	0.574830252	0.922207836	0	0.319739707	0	0	0	0	0	0	0	0	0	0	0.02054461	0	0	0	0	0	0	0	0	0
0	0.342758842	0.909524151	0.984577021	0	0.656202512	0	0.093975851	0	0.943568084	0	0	0.967429914	0.40983689	0.088137736	0	0.663956181	0	0.868810051	0	0	0.191434222	0	0.360700147	0	0	0.188526778	0	0	0.95511863	0	0	0	0	0	0	0	0	0	0	0	0	0	0	0	0	0	0	0	0
0	0	0	0	0	0	0.991776243	0	0.999289851	0	0	0	0	0	0	0.052077234	0.996043603	0.829734122	0	0	0	0.902679996	0.854812453	0	0.370266857	0.989704257	0.488438499	0.000743053	0	0.767177272	0	0	0	0	0	0	0	0	0	0	0	0	0	0	0	0	0	0	0	0
0.946330277	0.986098895	0	0.204512835	0.028500028	0.202655817	0.807578563	0.141391473	0.995855782	0.246324862	0	0	0	0	0	0	0	0	0	0.716182526	0	0	0.687597612	0	0.032315079	0.021074465	0	0	0	0	0	0	0	0	0	0	0	0	0	0	0	0	0	0	0	0	0	0	0	0
0.028027795	0	0	0.988745229	0	0.988392925	0.048308536	0	0.744209685	0	0	0.304270043	0	0.967024564	0	0.275217221	0	0	0.001152297	0.136255504	0.993353131	0	0.78838886	0	0.849823175	0	0.989852699	0.126443654	0	0	0	0	0	0	0	0	0	0	0	0	0.006907005	0	0	0	0	0	0	0	0	0
0	0	0	0	0.692849533	0	0.070672784	0	0	0	0.098235067	0.490880504	0.039071927	0	0	0.968716727	0	0	0	0.963086289	0.997328903	0	0.709198863	0	0.963607439	0.025305882	0.988676071	0	0.015901218	0.335357439	0	0	0	0.028392288	0	0	0	0	0	0	0.015321562	0	0	0	0	0	0	0	0	0
0	0	0	0.999849755	0	0.973342903	0.203870305	0.73014383	0	0	0.031442724	0	0	0	0.614061418	0.859490285	0	0.043932825	0.198376399	0	0	0	0	0	0.175209841	0	0.579938736	0.203458942	0	0	0	0	0	0	0	0	0	0	0	0	0	0	0	0	0	0	0	0	0	0
0.105474012	0.357310074	0	0	0	0.558027285	0	0.003015654	0	0	0	0	0	0.972977872	0.586227225	0.19128736	0.849332279	0	0.73888164	0	0	0.029692173	0	0	0	0.023598936	0.998464831	0.906152073	0.995345423	0	0	0	0	0	0	0	0	0	0	0	0	0	0	0	0	0	0	0.001158994	0	0
0.308652684	0.709473045	0.877276392	0.382620658	0	0.987938621	0.013661206	0.993969935	0	0	0	0.755556357	0	0	0.069174302	0	0	0.293850297	0	0.505058115	0	0	0.442462461	0.998631182	0.995605723	0	0	0	0	0.675151569	0	0	0	0.133843851	0	0	0	0	0	0	0	0	0	0	0	0	0	0	0	0
0	0	0	0.148506907	0	0.062208708	0	0	0	0	0.99938682	0	0.965163626	0	0.247583557	0	0	0	0	0	0.983967189	0	0	0.858394705	0.237308894	0	0	0.97438216	0	0	0	0	0	0.055374655	0	0	0	0	0	0	0	0	0	0	0	0	0	0	0	0
0	0	0.811070768	0	0	0	0	0.525674977	0.492367242	0	0	0	0.375912058	0	0	0	0.558051457	0	0	0.723528303	0.639302315	0	0.08247812	0	0	0.385593923	0	0.810552707	0	0.014886775	0	0	0	0	0	0	0	0	0	0	0	0	0	0	0	0	0	0	0	0
0.131564554	0	0	0.657600648	0	0	0	0.889710734	0	0	0	0	0.139491501	0	0	0	0.012832677	0.947636206	0	0.010059989	0	0.033272329	0	0.905947776	0.442290465	0.17785657	0	0.131214014	0.014785208	0	0	0	0	0	0	0	0	0	0	0	0	0	0	0	0	0	0	0	0	0
0	0	0	0.558734593	0	0.099436203	0	0.282562163	0.619248335	0	0	0	0.102481323	0.982264342	0.410891807	0.671438372	0	0.006639663	0.997190967	0.991345782	0	0.131382396	0.391429291	0.021960822	0.585067471	0	0.994006753	0	0.486353903	0	0	0	0	0	0	0	0	0	0	0	0.013626019	0	0	0	0	0	0	0	0	0
0.059098673	0	0.884110967	0.999964582	0	0	0.982472181	0	0.015439933	0	0	0.914866378	0.966748404	0	0	0.399425131	0	0.849926764	0.542662044	0	0.614584849	0.370410624	0	0.588530517	0	0	0.883697435	0.640050396	0.012034513	0	0	0	0	0	0	0	0	0	0	0	0.023608159	0	0	0	0	0	0	0.001767734	0	0
0.303036343	0	0	0.9272897	0	0.024648119	0.025069817	0.983409013	0	0.971141896	0	0	0.155331626	0	0.153072813	0	0.551789366	0	0.998945902	0.929105215	0.913293192	0	0	0	0	0.021262534	0.998359159	0	0.268808293	0	0	0	0	0	0	0	0	0	0	0	0	0	0	0	0	0	0	0.009683402	0	0
0	0.034048432	0	0	0.98844829	0.244021093	0.940661967	0.135551662	0	0	0	0.003118389	0	0.000347589	0.948176234	0	0	0	0	0	0	0	0.292751771	0	0	0	0.96848471	0.033456717	0.786356095	0	0	0	0	0	0	0	0	0	0	0	0	0	0	0	0	0	0	0.005673529	0	0
0	0	0	0	0	0.000768655	0	0	0	0	0	0.28695508	0	0	0	0	0	0	0	0	0	0	0	0	0	0	0	0	0	0	0	0	0	0	0	0	0	0	0	0	0	0	0	0	0	0	0	0.008004934	0	0
0	0.06671558	0	0	0	0	0	0	0	0	0	0	0	0	0	0	0	0	0.001374562	0	0	0	0	0	0	0	0	0	0	0	0	0	0	0	0	0	0	0	0	0	0	0	0	0	0	0	0	0	0	0
0	0	0	0	0	0	0	0.08845269	0	0	0	0	0.037142026	0	0	0	0	0.299333931	0.021555319	0	0	0	0	0	0	0	0	0	0	0	0	0	0	0	0	0	0	0	0	0	0	0	0	0	0	0	0	0	0	0
0	0	0	0	0	0	0	0	0	0	0	0	0	0	0	0	0	0	0	0	0	0	0.040528529	0	0	0	0	0	0	0.012077444	0	0	0	0.031402306	0	0	0	0	0	0	0	0	0	0	0	0	0	0	0	0
0	0	0	0	0	0	0	0	0	0	0	0	0	0	0	0	0	0.022492999	0	0	0	0	0	0	0	0	0	0	0	0	0	0	0	0.029949741	0	0	0	0	0	0	0	0	0	0	0	0	0	0	0	0
0	0	0	0	0	0	0	0	0	0	0	0	0	0	0	0	0	0	0	0	0	0	0.029366248	0	0	0	0	0	0	0.02556158	0	0	0	0	0	0	0	0	0	0	0	0	0	0	0	0	0	0	0	0
0	0	0	0	0	0	0	0	0	0	0	0	0	0	0	0	0	0.001238264	0	0	0	0	0	0	0	0	0	0.079907285	0.018785523	0	0	0	0	0.029632714	0	0	0	0	0	0	0.025719719	0	0	0	0	0	0	0	0	0
0	0	0	0	0	0	0	0	0	0	0	0	0	0	0	0	0	0	0	0	0	0	0	0	0	0	0	0	0	0	0	0	0	0	0	0	0	0	0	0	0	0	0	0	0	0	0	0.001946068	0	0
0	0	0	0	0	0	0	0	0	0	0	0	0	0	0	0	0	0	0	0	0	0	0	0.037544956	0	0	0	0	0	0	0	0	0	0	0	0	0	0	0	0	0	0	0	0	0	0	0	0	0	0
0	0	0	0	0	0	0	0	0	0	0	0	0	0	0	0	0	0	0	0	0	0	0	0	0	0.02665043	0	0	0	0	0	0	0	0.031715275	0	0	0	0	0	0	0	0	0	0	0	0	0	0	0	0
0	0	0	0	0	0	0	0	0	0	0	0	0	0	0.016738741	0	0	0	0	0	0	0	0.145192863	0	0	0	0	0	0.01475246	0	0	0	0	0	0	0	0	0	0	0	0	0	0	0	0	0	0	0	0	0
0	0	0	0	0	0.01380229	0.050014934	0	0	0	0	0	0	0	0	0	0	0	0	0	0	0	0	0	0	0	0	0	0	0	0	0	0	0	0	0	0	0	0	0	0	0	0	0	0	0	0	0	0	0
0	0	0	0	0	0	0	0	0	0	0	0	0	0	0	0	0	0	0	0	0	0	0	0	0	0	0	0	0	0	0	0	0	0	0	0	0	0	0	0	0	0	0	0	0	0	0	0.004689399	0	0
0	0	0	0	0	0.014758336	0	0	0	0	0	0	0	0	0	0	0	0	0	0	0	0.055487191	0	0	0	0.072268055	0	0	0.011289313	0	0	0	0	0	0	0	0	0	0	0	0	0	0	0	0	0	0	0	0	0
0	0	0	0	0	0	0	0	0	0	0	0	0	0	0	0	0	0	0	0	0	0	0	0	0	0.107445495	0	0	0	0	0	0	0	0	0	0	0	0	0	0	0	0	0	0	0	0	0	0	0	0
0	0	0	0	0	0	0.003526737	0.211710344	0	0	0	0	0	0	0	0	0	0	0	0.075523131	0	0	0	0	0	0	0	0	0	0	0	0	0	0	0	0	0	0	0	0	0	0	0	0	0	0	0	0	0	0
0	0	0.08130453	0	0	0	0	0	0	0	0	0	0	0	0	0	0	0	0	0	0	0	0	0.009557384	0	0	0	0	0	0	0	0	0	0	0	0	0	0	0	0	0.004823901	0	0	0	0	0	0	0	0	0
0	0	0	0.06720565	0.066056358	0	0	0	0	0	0	0	0	0	0	0	0	0.660231164	0	0	0	0	0	0.006794661	0.065578743	0	0.043224443	0	0	0	0	0	0	0	0	0	0	0	0	0	0.007021297	0	0	0	0	0	0	0	0	0
0	0	0	0	0.128105467	0	0	0	0	0	0	0	0	0	0	0	0	0	0	0	0	0	0	0	0	0	0	0	0	0	0	0	0	0	0	0	0	0	0	0	0	0	0	0	0	0	0	0	0	0
0	0	0	0	0	0	0	0	0	0	0.038026209	0	0	0	0	0	0	0	0	0	0	0	0	0	0	0	0	0	0	0	0	0	0	0	0	0	0	0	0	0	0	0	0	0	0	0	0	0	0	0
0	0	0	0	0	0	0	0.030910307	0	0	0	0	0	0	0	0	0	0	0	0	0	0	0.005991317	0	0	0	0	0	0	0	0	0	0	0	0	0	0	0	0	0	0	0	0	0	0	0	0	0.005760235	0	0
0	0	0	0	0	0.005981241	0	0	0	0	0	0	0	0	0	0	0	0	0	0	0	0	0	0	0	0	0	0.11378653	0	0	0	0	0	0	0	0	0	0	0	0	0.062728356	0	0	0	0	0	0	0.009549393	0	0
0	0	0	0	0	0	0	0	0.124164632	0	0	0	0	0	0	0	0	0	0	0	0	0	0	0	0	0	0	0	0	0	0	0	0	0	0	0	0	0	0	0	0	0	0	0	0	0	0	0	0	0
0	0	0	0	0	0	0	0	0	0	0	0	0	0	0	0	0	0	0.000863266	0	0	0	0	0	0	0	0.254672843	0	0	0	0	0	0	0	0	0	0	0	0	0	0	0	0	0	0	0	0	0	0	0
0	0	0	0	0	0	0	0	0	0	0	0	0	0	0	0	0	0	0	0	0	0	0	0	0	0	0	0	0	0	0	0	0	0	0	0	0	0	0	0	0	0	0	0	0	0	0	0	0	0
0	0	0	0	0	0	0	0	0	0	0	0	0	0	0	0	0	0	0.001973291	0	0	0	0	0	0	0	0	0	0	0	0	0	0	0	0	0	0	0	0	0	0	0	0	0	0	0	0	0.00482421	0	0
0	0	0	0	0	0.000924984	0	0	0	0	0	0	0	0	0	0	0	0	0	0	0	0	0	0	0.008291494	0	0	0	0	0	0	0	0	0	0	0	0	0	0	0	0	0	0	0	0	0	0	0.000769291	0	0
0	0	0	0	0	0.010227068	0	0	0	0	0	0	0.155639957	0	0	0	0	0	0	0	0	0	0.096310274	0	0	0	0	0	0	0	0	0	0	0	0	0	0	0	0	0	0	0	0	0	0	0	0	0	0	0
0	0	0	0.016923557	0	0	0	0	0	0	0	0	0	0	0	0	0	0	0	0	0	0	0	0	0	0	0	0.107659779	0	0	0	0	0	0	0	0	0	0	0	0	0	0	0	0	0	0	0	0	0	0
0	0.047744147	0.13703627	0	0	0	0	0	0.050876374	0	0	0	0	0	0	0	0	0	0	0	0	0	0	0	0	0.025993205	0	0	0	0	0	0	0	0	0	0	0	0	0	0	0	0	0	0	0	0	0	0	0	0
0	0	0	0	0	0	0	0	0	0	0	0	0	0	0	0	0	0	0	0	0.143217406	0	0.1312014	0	0	0	0	0	0	0.036390495	0	0	0	0	0	0	0	0	0	0	0	0	0	0	0	0	0	0	0	0
0	0	0	0	0	0	0.051851876	0	0	0	0	0	0	0	0	0	0	0	0	0	0	0	0	0	0	0	0	0	0	0	0	0	0	0	0	0	0	0	0	0	0	0	0	0	0	0	0	0	0	0
0	0	0	0	0	0.0088475	0	0	0	0	0.052011471	0	0	0	0	0	0	0	0	0	0	0	0	0.039564592	0	0	0	0.116379	0.015667737	0	0	0	0	0	0	0	0	0	0	0	0	0	0	0	0	0	0	0	0	0
0.153323453	0	0	0	0	0	0	0	0	0	0	0	0.003690503	0	0	0	0	0	0	0	0	0	0	0	0	0	0	0	0	0	0	0	0	0.031726221	0	0	0	0	0	0	0	0	0	0	0	0	0	0	0	0
0	0	0	0	0	0	0	0	0	0	0	0	0	0	0	0	0	0	0	0	0	0.179043793	0	0	0	0	0.031801756	0	0	0	0	0	0	0	0	0	0	0	0	0	0.021016282	0	0	0	0	0	0	0	0	0
0	0	0	0	0	0	0	0	0	0	0	0.00177051	0	0	0	0	0	0	0	0	0	0	0	0.064598232	0	0	0	0	0	0	0	0	0	0	0	0	0	0	0	0	0	0	0	0	0	0	0	0	0	0
0	0	0	0	0	0	0.000291887	0	0	0	0	0	0	0	0	0	0	0	0	0	0	0	0	0	0	0	0	0	0	0	0	0	0	0	0	0	0	0	0	0	0	0	0	0	0	0	0	0	0	0
0	0	0	0	0	0	0	0.005807832	0	0	0	0	0	0	0	0	0	0	0	0	0	0	0	0	0	0.023984004	0	0	0	0	0	0	0	0	0	0	0	0	0	0	0.020693433	0	0	0	0	0	0	0	0	0
0	0	0	0	0	0	0	0.032989252	0	0	0	0	0	0	0	0	0	0	0	0	0	0	0	0	0	0	0	0	0	0	0	0	0	0	0	0	0	0	0	0	0	0	0	0	0	0	0	0	0	0
0	0	0	0	0	0	0.006973462	0	0	0	0	0	0	0	0	0	0	0	0	0	0	0	0	0	0	0	0.034699845	0	0	0.055989598	0	0	0	0.032703747	0	0	0	0	0	0	0	0	0	0	0	0	0	0	0	0
0.077249931	0	0	0	0	0	0	0.091007783	0	0	0	0	0	0	0	0	0	0	0	0	0	0	0	0	0	0	0	0	0	0	0	0	0	0	0	0	0	0	0	0	0	0	0	0	0	0	0	0	0	0
0.043275929	0	0	0	0	0	0	0	0	0	0.014439356	0	0	0	0	0	0	0	0	0	0	0	0.052091589	0	0	0	0	0	0	0.007756434	0	0	0.073027372	0	0	0	0	0	0	0	0	0	0	0	0	0	0	0	0	0
0	0	0	0	0	0	0	0	0	0	0	0	0	0	0	0	0	0	0	0	0	0	0	0	0	0	0	0	0.010337458	0	0	0	0	0	0	0	0	0	0	0	0	0	0	0	0	0	0	0	0	0
0	0	0	0.003016718	0	0	0	0	0	0	0	0	0	0	0	0	0	0	0	0.03004048	0	0	0	0	0	0	0	0	0	0	0	0	0	0	0	0	0	0	0	0	0	0	0	0	0	0	0	0	0	0
0	0	0.088475722	0	0	0.010062095	0	0	0	0	0.10017898	0	0	0	0	0	0	0	0	0	0	0	0	0	0	0	0	0.037839043	0.015065438	0	0	0	0	0	0	0	0	0	0	0	0	0	0	0	0	0	0	0.030530352	0	0
0	0	0	0	0	0	0	0.036830209	0	0	0	0	0	0	0	0	0	0	0	0	0.071276547	0	0.106121101	0.004688334	0	0	0	0	0	0	0	0	0	0	0	0	0	0	0	0	0	0	0	0	0	0	0	0	0	0
0	0	0	0	0	0	0	0	0	0	0	0	0	0	0	0	0	0	0	0	0	0	0	0	0	0	0	0	0.012178062	0.050228268	0	0	0	0.027046341	0	0	0	0	0	0	0	0	0	0	0	0	0	0	0	0
0.057974342	0	0	0.113037353	0	0	0	0	0	0	0	0	0	0	0	0	0	0	0	0	0	0	0	0	0	0	0	0	0	0	0	0	0	0	0	0	0	0	0	0	0	0	0	0	0	0	0	0	0	0
0	0	0	0	0	0	0	0	0	0	0	0	0	0	0	0	0	0	0	0	0	0	0	0	0	0	0	0	0	0	0	0	0	0	0	0	0	0	0	0	0	0	0	0	0	0	0	0	0	0
0	0.00793374	0	0	0	0	0	0.046997958	0	0	0	0.039527961	0	0	0	0	0	0.210461699	0	0	0	0	0	0	0	0	0	0	0	0	0	0	0	0.023480526	0	0	0	0	0	0	0	0	0	0	0	0	0	0	0	0
0	0	0	0	0	0	0	0	0	0	0	0	0	0	0	0	0	0	0	0	0	0	0	0	0	0	0	0.063181963	0	0	0	0	0	0.046208677	0	0	0	0	0	0	0	0	0	0	0	0	0	0	0	0
0	0	0	0	0	0	0	0	0	0	0	0	0	0	0	0	0	0	0	0	0	0	0	0	0	0	0	0	0	0	0	0	0.002036983	0	0	0	0	0	0	0	0	0	0	0	0	0	0	0	0	0
0.028858159	0	0	0	0	0.009482024	0	0.121959323	0	0	0	0	0.061195885	0	0	0	0	0	0	0	0	0.01562132	0	0	0.071502028	0.024843539	0	0	0	0	0	0	0	0	0	0.046561139	0	0	0	0	0	0	0	0	0	0	0	0	0	0
0	0	0	0	0	0	0	0	0	0	0	0	0	0	0	0	0	0	0	0	0.213073477	0	0	0	0	0	0	0	0	0	0	0	0	0	0	0	0	0	0	0	0	0	0	0	0	0	0	0.009269588	0	0
0	0	0	0	0	0	0	0	0	0	0	0	0	0	0	0	0	0	0	0	0	0	0	0	0	0	0	0	0	0	0	0	0	0	0	0	0	0	0	0	0	0	0	0	0	0	0	0	0	0
0	0	0	0	0	0.330100148	0	0	0	0	0.000494255	0	0	0	0	0	0	0	0.002034269	0	0	0.070810184	0	0.032310596	0	0	0	0.120364037	0	0	0	0	0	0	0	0	0	0	0	0	0	0	0	0	0	0	0	0	0	0
0	0	0	0	0	0	0	0	0.295609772	0	0	0	0	0	0	0	0	0.013320781	0	0	0	0	0	0	0	0.024729808	0	0	0	0	0	0	0	0	0	0	0	0	0	0	0	0	0	0	0	0	0	0	0	0
0	0	0	0	0	0	0	0	0	0	0	0	0	0	0	0	0	0	0	0	0	0	0	0	0	0	0	0	0	0	0	0	0	0	0	0	0	0	0	0	0	0	0	0	0	0	0	0.004017278	0	0
0	0	0	0	0	0	0	0	0	0	0	0	0.009824821	0	0	0	0	0	0.001157597	0	0	0	0.05680581	0.033340608	0	0	0	0	0	0.00813587	0	0	0	0	0	0	0	0	0	0	0	0	0	0	0	0	0	0	0	0
0	0	0	0	0	0	0	0.084318424	0	0	0.036505401	0	0	0	0	0	0	0	0	0	0	0	0.004530416	0	0	0	0	0	0	0	0	0	0	0	0	0	0	0	0	0	0	0	0	0	0	0	0	0.00564767	0	0
0	0	0	0	0.958652518	0	0	0.800761943	0.946922537	0	0	0	0.148421371	0.016763059	0.106665301	0	0.161923426	0.055221194	0.998304066	0	0.205770113	0	0	0.389380885	0	0.037128867	0.399335577	0	0	0.006372294	0	0	0	0	0	0	0	0	0	0	0	0	0	0	0	0	0	0	0	0
0	0.878397346	0	0	0	0.852244428	0.583828445	0	0	0.78932971	0	0	0	0.995884349	0	0.067744708	0	0	0	0.997770305	0	0	0.345528752	0.990341736	0	0.062226075	0	0	0	0.62636967	0	0	0	0	0	0	0	0	0	0	0	0	0	0	0	0	0	0	0	0
0.052466116	0	0	0	0	0.013664962	0.633326431	0	0.482728516	0	0	0.595765751	0.176561297	0	0.96201684	0.424261613	0	0.997228282	0.00647062	0	0.810838474	0	0.886437682	0.299994668	0	0	0	0.482750813	0	0.691084663	0	0	0	0	0	0	0	0	0	0	0	0	0	0	0	0	0	0	0	0
0	0	0	0	0.991179515	0.145277777	0	0	0	0	0	0	0.970480742	0	0	0	0	0	0	0.275813579	0	0.982018585	0.039456212	0	0	0	0.52529099	0.051092303	0	0.972827806	0	0	0	0	0	0	0	0	0	0	0	0	0	0	0	0	0	0	0	0
0	0	0.988712457	0	0	0.89171988	0.991989581	0.607743212	0	0	0	0.053251381	0	0	0.541180434	0	0	0.956220779	0.123895575	0	0.979316635	0	0.048549355	0	0	0.083900997	0.114008861	0.69150899	0.009909173	0	0	0	0	0	0	0	0	0	0	0	0	0	0	0	0	0	0	0	0	0
0	0	0	0.551720225	0.794978623	0	0	0	0.997470369	0	0	0.962343042	0.393995117	0	0.083160145	0.997019487	0	0	0	0	0	0	0	0	0	0	0	0	0.01377583	0.815109759	0	0	0	0.049523601	0	0	0	0	0	0	0	0	0	0	0	0	0	0	0	0
0.020525795	0	0.881607912	0.290862042	0.208100357	0	0	0.384855668	0	0	0.972116504	0.507861363	0.031467957	0.167522673	0.091428328	0	0	0	0.941907083	0.012512773	0	0	0	0	0	0.317029427	0.169818766	0.100029451	0.029725898	0.640964957	0	0	0	0	0	0	0	0	0	0	0	0	0	0	0	0	0	0	0	0
0	0	0.979543457	0.989692088	0.805003343	0	0	0.532386964	0.091446605	0	0.995033906	0	0.553161992	0.501421025	0	0	0	0.842114175	0	0	0	0.7775534	0	0	0.256079108	0.951198659	0.178004172	0	0.007324115	0.806062866	0	0	0	0	0	0	0	0	0	0	0	0	0	0	0	0	0	0	0	0
0	0.643617981	0	0.860952978	0.357128982	0.142880666	0.043781595	0.230067333	0	0.982519244	0	0	0.122821122	0	0	0	0	0.128813259	0.029741873	0	0.992651026	0	0	0.122651991	0.50904311	0	0	0.097922879	0	0	0	0	0	0	0	0	0	0	0	0	0	0	0	0	0	0	0	0	0	0
0.133307822	0	0.243013152	0	0.46282171	0.011859171	0.891520591	0.041015754	0	0	0.271302223	0	0.875601372	0	0	0.115991256	0	0.982430032	0.964431604	0.676043688	0.200830627	0	0	0	0.998988075	0	0.240461912	0.09854256	0	0	0	0	0	0	0	0	0	0	0	0	0	0	0	0	0	0	0	0	0	0
0.02620736	0	0	0.850941594	0.0008121	0	0.60865579	0.954098693	0	0	0.494309419	0.90110585	0.916282183	0.583457899	0.612063631	0	0	0.182975847	0.992825401	0.922548567	0.927151578	0.625778939	0.000325539	0.775070297	0	0	0.961075921	0	0	0	0	0	0	0	0	0	0	0	0	0	0	0	0	0	0	0	0	0	0	0
0.771472538	0.549706733	0	0	0.12876551	0.176018303	0.931963722	0	0	0	0	0	0.000521244	0.551004776	0.905442306	0	0.721908312	0	0	0	0	0	0.036417294	0.25680129	0.630133867	0	0	0.217340118	0	0	0	0	0	0	0	0	0	0	0	0	0.022913878	0	0	0	0	0	0	0	0	0
0	0	0	0	0.962441253	0	0	0.558998454	0.995227405	0	0	0	0.121710334	0.441431426	0.623637019	0.005756251	0	0	0.152381344	0	0	0	0	0	0.944789023	0	0.296443904	0	0.911178947	0.369443604	0	0	0	0	0	0	0	0	0	0	0.002297787	0	0	0	0	0	0	0.001779155	0	0
0.049647874	0	0.577147864	0	0.076881315	0	0	0.854615794	0.169761117	0	0.885191133	0.345295888	0	0.186745299	0	0.706186366	0	0.998539219	0	0	0.0318292	0.913360257	0	0	0	0	0.904378108	0	0.956148141	0.194181336	0	0	0	0.031316943	0	0	0	0	0	0	0	0	0	0	0	0	0	0.005316057	0	0
0.38447571	0	0	0	0.057716177	0	0.589972644	0.157540173	0	0	0	0	0.525987497	0	0.085157423	0	0.911105835	0.408370073	0.946096867	0	0.229711224	0.822895347	0.128942062	0.541814003	0.858400244	0.045603716	0.994667502	0	0	0.964613881	0	0	0	0.030334249	0	0	0	0	0	0	0	0	0	0	0	0	0	0.004160519	0	0
0	0.706434225	0	0	0	0	0.731333647	0	0.074478902	0	0.250319423	0.830078705	0.243675166	0	0	0.061742738	0	0.143907306	0	0.989432798	0	0.853136385	0	0	0.841469889	0.026402459	0.134807703	0	0.015923267	0.323695888	0	0	0	0	0	0	0	0	0	0	0	0	0	0	0	0	0	0	0	0
0.745349619	0.985077408	0.989812701	0	0	0	0	0.113481393	0	0	0.11173213	0.997920408	0	0.467283275	0	0.79658696	0.999035277	0	0.018495863	0.876940122	0	0	0	0	0.4764122	0.793989452	0.592267295	0.134306354	0	0	0	0	0	0	0	0	0	0	0	0	0	0	0	0	0	0	0	0	0	0
0.256012435	0	0	0.809096398	0	0.988186381	0.008196291	0	0.206430651	0.063100066	0	0	0.061487261	0.11938035	0.306114172	0	0	0	0.175037472	0	0	0	0.265501	0	0.986426221	0.940441944	0.872141346	0.489103383	0.484974967	0.029661075	0	0	0	0	0	0	0	0	0	0	0	0	0	0	0	0	0	0	0	0
0	0	0	0.515293795	0	0.41907607	0	0.925436542	0	0	0	0.989692036	0.876724874	0.98152102	0	0.103692766	0	0.038559054	0.169776356	0.200245409	0	0.988343873	0.027383399	0.885260427	0	0.032002433	0.546930605	0.826258015	0.009047622	0	0	0	0	0	0	0	0	0	0	0	0	0	0	0	0	0	0	0	0	0
0.19952763	0	0	0	0	0.837428182	0	0.345123964	0	0	0.521298465	0	0	0	0.65807568	0	0	0	0	0	0.531502542	0	0.994136471	0	0	0.916166353	0.994444568	0	0.976809524	0.032622171	0	0	0	0	0	0	0	0	0	0	0	0	0	0	0	0	0	0	0	0
0	0	0.971471263	0.006064735	0	0	0.02304467	0	0.630912929	0	0	0.947817187	0	0	0.323105042	0	0	0	0	0	0	0	0.92794815	0	0.515350516	0	0	0	0.010472473	0.401599925	0	0	0	0	0	0	0	0	0	0	0	0	0	0	0	0	0	0.001095083	0	0
0.646621827	0	0.983454523	0	0.145400136	0.200386026	0.466844941	0.004465047	0.848040638	0.828758642	0	0	0	0.127591428	0.066411973	0	0	0.942495155	0	0	0	0.971805508	0.587857141	0.131289657	0.931601016	0.024352332	0.311132111	0.921656752	0	0	0	0	0	0	0	0	0	0	0	0	0	0	0	0	0	0	0	0	0	0
0	0	0.361841699	0.018311263	0	0.069145779	0.623566536	0.8318918	0.999230456	0	0.413283205	0.983601992	0.078472703	0.79203595	0.210223637	0.566393302	0	0.976840577	0.00106589	0	0	0	0.388133877	0	0	0.020833904	0	0.994438113	0.999005831	0.047874693	0	0	0	0	0	0	0	0	0	0	0	0	0	0	0	0	0	0	0	0
0	0.911177363	0.908119097	0	0.000275444	0.014163272	0	0.979401627	0.999334864	0.282227154	0.178219845	0.517296407	0	0	0.970288276	0.69479881	0.550425846	0.039550122	0	0.942457816	0	0	0.906740803	0.970249992	0.581620117	0	0.978089888	0	0	0	0	0	0	0	0	0	0	0	0	0	0	0	0	0	0	0	0	0	0	0
0	0	0	0	0.030841654	0	0	0	0	0	0	0	0	0.462300819	0	0	0	0	0	0	0	0	0	0	0	0	0	0	0	0	0	0	0	0	0	0	0	0	0	0	0	0	0	0	0	0	0	0	0	0
0	0	0	0	0	0	0	0	0	0	0.429413544	0	0	0	0	0	0	0	0	0	0	0	0	0	0	0	0	0	0	0	0	0	0	0	0	0	0	0	0	0	0	0	0	0	0	0	0	0.000733498	0	0
0	0	0	0	0	0	0	0	0	0	0	0	0.008956066	0	0	0	0	0	0.009507482	0	0	0	0	0	0	0	0	0	0	0.000465871	0	0	0	0	0	0	0	0	0	0	0	0	0	0	0	0	0	0	0	0
0	0	0	0	0	0	0	0	0	0	0	0	0	0	0	0	0	0	0	0	0	0	0	0	0.010262527	0	0	0.008387351	0	0	0	0	0	0	0	0	0	0	0	0	0	0	0	0	0	0	0	0	0	0
0	0	0	0	0	0	0	0	0	0	0	0	0	0	0	0	0	0	0	0	0	0	0	0	0	0	0	0	0	0	0	0	0	0	0	0	0	0	0	0	0.008169391	0	0	0	0	0	0	0	0	0
0	0	0	0	0	0.003792015	0.046272619	0.159737133	0	0	0	0	0	0	0	0	0	4.59E-05	0	0	0	0	0	0	0	0	0	0	0	0	0	0	0	0	0	0	0	0	0	0	0	0	0	0	0	0	0	0	0	0
0.032379417	0	0	0	0	0	0	0.45335857	0	0	0	0	0	0	0	0	0	0	0	0	0	0	0.138174868	0	0	0	0	0.136718414	0.015493792	0	0	0	0	0	0	0	0	0	0	0	0	0	0	0	0	0	0	0	0	0
0	0	0	0	0	0	0	0	0	0	0	0	0	0	0	0	0	0	0.025846324	0	0	0	0	0	0	0	0	0.010019035	0	0	0	0	0	0	0	0	0	0	0	0	0	0	0	0	0	0	0	0	0	0
0	0	0	0	0	0	0	0	0	0	0	0	0.058021192	0	0	0	0	0.475749712	0	0.230223089	0	0	0	0	0	0	0	0.026882025	0	0	0	0	0	0	0	0	0	0	0	0	0.022534472	0	0	0	0	0	0	0	0	0
0	0	0	0	0	0	0	0	0	0	0	0	0	0	0.012888489	0.118644718	0	0	0	0	0	0	0.014749179	0	0.063199943	0	0	0.143372626	0	0	0	0	0	0	0	0	0	0	0	0	0	0	0	0	0	0	0	0	0	0
0	0	0	0	0	0	0	0	0	0	0	0	0	0	0	0	0	0	0	0	0	0	0	0	0	0	0	0	0	0	0	0	0	0	0	0	0	0	0	0	0	0	0	0	0	0	0	0.007199556	0	0
0.045825817	0	0	0	0.071625619	0	0	0	0	0	0	0	0	0	0	0	0	0	0	0	0.00741437	0	0	0.008237077	0.11396185	0.026700204	0	0.104945523	0	0	0	0	0	0	0	0	0	0	0	0	0	0	0	0	0	0	0	0	0	0
0	0	0	0	0	0	0	0	0	0	0	0	0.035142084	0	0	0	0	0	0	0	0	0	0	0	0	0	0	0	0	0	0	0	0	0	0	0	0	0	0	0	0	0	0	0	0	0	0	0	0	0
0.054714918	0	0.395834081	0	0	0	0	0	0	0	0	0	0	0	0	0	0	0	0	0	0	0	0	0	0	0	0	0	0	0	0	0	0	0	0	0	0	0	0	0	0	0	0	0	0	0	0	0	0	0
0	0	0	0	0	0	0	0	0	0	0	0	0	0	0	0	0	0	0	0	0	0	0.009666854	0	0	0	0	0	0.014259201	0	0	0	0	0	0	0	0	0	0	0	0	0	0	0	0	0	0	0	0	0
0	0	0	0	0	0	0.016510304	0.137261344	0	0	0.1037561	0	0	0	0	0	0	0	0	0	0	0	0	0	0	0	0	0	0	0	0	0	0	0	0	0	0	0	0	0	0	0	0	0	0	0	0	0	0	0
0	0	0	0.077285427	0	0.006812662	0	0	0	0	0	0	0	0	0	0	0	0	0	0	0	0	0	0	0	0	0	0	0	0	0	0	0	0	0	0	0	0	0	0	0	0	0	0	0	0	0	0	0	0
0.125895513	0	0	0	0	0	0.013316427	0	0	0	0	0	0	0	0	0	0	0	0	0	0	0	0.035846115	0	0	0	0	0	0	0	0	0	0	0.029254185	0	0	0	0	0	0	0	0	0	0	0	0	0	0	0	0
0	0	0	0	0	0	0	0.006359396	0	0	0	0	0	0	0	0	0	0	0	0	0	0	0	0	0	0	0	0	0	0.058995666	0	0	0	0	0	0	0	0	0	0	0	0	0	0	0	0	0	0	0	0
0	0	0	0	0	0	0	0	0	0	0	0	0	0	0	0	0	0	0	0	0	0	0	0	0	0	0	0	0	0	0	0	0	0	0	0	0	0	0	0	0	0	0	0	0	0	0	0	0	0
0	0	0	0	0	0.011378358	0	0	0	0	0	0	0	0	0	0	0	0	0.073281992	0	0	0	0.001346718	0	0	0	0	0	0	0	0	0	0	0	0	0	0	0	0	0	0.00709832	0	0	0	0	0	0	0	0	0
0	0	0	0	0	0.008663847	0	0	0	0	0	0	0	0	0	0	0	0	0	0	0	0	0	0	0	0	0	0	0	0	0	0	0	0	0	0	0	0	0	0	0	0	0	0	0	0	0	0	0	0
0.025250136	0	0	0	0	0	0	0	0	0	0	0	0	0	0	0	0	0	0.011879865	0	0	0	0	0	0	0	0	0.002336784	0	0	0	0	0	0	0	0	0	0	0	0	0	0	0	0	0	0	0	0	0	0
0	0	0	0.036402732	0	0	0	0	0	0	0	0	0	0	0	0	0	0	0	0	0	0	0	0.0003724	0	0	0	0	0	0	0	0	0	0.037989112	0	0	0	0	0	0	0	0	0	0	0	0	0	0	0	0
0	0	0	0.028351264	0	0.00042541	0	0	0.012570092	0	0	0	0	0	0	0	0	0	0	0	0	0	0	0	0.475785443	0	0	0	0	0	0	0	0	0	0	0	0	0	0	0	0	0	0	0	0	0	0	0	0	0
0	0	0	0	0	0	0.004074692	0.076437508	0	0	0	0	0	0	0	0	0	0	0	0	0	0	0	0	0	0	0	0	0	0.038078047	0	0	0	0	0	0	0	0	0	0	0.023414532	0	0	0	0	0	0	0	0	0
0	0	0.021125468	0	0	0	0	0	0	0	0	0	0	0	0	0	0	0	0	0	0	0	0	0	0.021543755	0	0	0.020354304	0	0	0	0	0	0	0	0	0	0	0	0	0	0	0	0	0	0	0	0	0	0
0.056191312	0	0	0	0	0	0	0.092856398	0	0	0	0	0.499825814	0	0	0	0	0	0	0	0	0	0	0	0	0	0	0	0	0	0	0	0	0	0	0	0	0	0	0	0	0	0	0	0	0	0	0	0	0
0	0	0	0	0	0.009510267	0	0	0	0	0	0	0	0	0	0	0	0	0.11262373	0	0	0	0	0	0	0	0.029450093	0	0	0	0	0	0	0	0	0	0	0	0	0	0	0	0	0	0	0	0	0.007322793	0	0
0	0	0	0.072702336	0	0	0	0	0	0	0	0.021446038	0	0	0	0	0	0	0	0	0	0	0.012507146	0	0	0	0	0	0	0	0	0	0	0	0	0	0	0	0	0	0	0	0	0	0	0	0	0	0	0
0	0	0	0	0	0	0	0	0	0	0	0	0	0	0	0	0	0	0	0	0	0	0	0	0	0	0	0	0.014392497	0	0	0	0	0	0	0	0	0	0	0	0	0	0	0	0	0	0	0	0	0
0	0	0	0	0	0.001755169	0	0	0	0	0	0	0	0	0	0	0	0	0	0	0	0	0	0	0	0	0	0	0	0	0	0	0	0	0	0	0	0	0	0	0.023812273	0	0	0	0	0	0	0.004479514	0	0
0	0	0	0	0	0	0	0	0	0	0	0	0	0	0	0	0	0	0	0	0	0	0	0	0	0	0	0	0	0	0	0	0	0	0	0	0	0	0	0	0.010747708	0	0	0	0	0	0	0	0	0
0	0	0	0	0	0	0.005642584	0	0	0	0	0	0.181171162	0	0	0	0	0	0	0	0	0	0	0	0	0	0	0	0	0	0	0	0	0	0	0	0	0	0	0	0	0	0	0	0	0	0	0	0	0
0	0	0	0	0	0	0	0.082106775	0	0	0	0	0	0	0	0	0	0	0	0	0	0	0	0	0	0	0	0.060527571	0	0	0	0	0	0	0	0	0	0	0	0	0	0	0	0	0	0	0	0	0	0
0	0	0	0	0	0	0	0	0	0	0	0	0	0	0	0	0	0	0	0	0	0	0.076343442	0	0	0	0	0	0	0	0	0	0	0	0	0	0	0	0	0	0	0	0	0	0	0	0	0.037978664	0	0
0	0	0	0	0	0	0	0	0	0	0	0	0	0	0	0	0	0.365423847	0	0	0	0	0	0	0	0	0	0	0	0	0	0	0	0	0	0	0	0	0	0	0	0	0	0	0	0	0	0.001765977	0	0
0	0	0	0	0	0	0	0.118586794	0.100873159	0	0	0	0	0	0	0	0	0	0	0	0	0	0	0	0	0	0	0	0	0	0	0	0	0	0	0	0	0	0	0	0	0	0	0	0	0	0	0.008662197	0	0
0	0	0	0	0	0	0.043435266	0	0	0	0	0	0	0	0	0	0	0	0	0	0	0	0	0	0	0	0	0	0	0	0	0	0	0	0	0	0	0	0	0	0.025097791	0	0	0	0	0	0	0	0	0
0	0	0	0	0	0	0	0	0	0	0	0	0.225268892	0	0	0	0	0	0.01453897	0	0	0.097673052	0	0	0	0	0	0	0	0	0	0	0	0	0	0	0	0	0	0	0	0	0	0	0	0	0	0	0	0
0	0	0	0	0	0	0	0	0	0	0	0	0	0	0	0	0	0	0	0	0	0	0.018597552	0	0	0	0.036387788	0.136718414	0	0	0	0	0	0	0	0	0	0	0	0	0	0	0	0	0	0	0	0	0	0
0	0	0	0	0	0	0.019438768	0	0	0	0	0	0	0	0	0	0	0	0	0	0	0	0	0.510003331	0	0	0	0	0	0	0	0	0	0	0	0	0	0	0	0	0	0	0	0	0	0	0	0	0	0
0	0	0	0	0	0	0	0	0	0.160556921	0	0	0	0	0	0	0	0	0	0	0	0	0.126725629	0	0	0	0.238003909	0	0	0	0	0	0	0	0	0	0	0	0	0	0	0	0	0	0	0	0	0	0	0
0	0	0	0	0	0	0	0	0	0	0	0	0.011915413	0	0	0	0	0	0.012581704	0	0	0	0.152926998	0.090894863	0	0	0	0.543680525	0	0	0	0	0	0	0	0	0	0	0	0	0	0	0	0	0	0	0	0	0	0
0	0	0	0	0	0.014702697	0.019841263	0	0	0	0	0	0.007266067	0	0	0	0	0	0	0	0	0.226838461	0.011459583	0	0	0	0	0	0.005322372	0	0	0	0	0	0	0	0	0	0	0	0	0	0	0	0	0	0	0	0	0
0	0	0	0	0	0	0	0	0	0	0	0	0	0	0.313226012	0	0	0	0	0	0	0	0	0.012219176	0	0.02584887	0.005652608	0	0	0	0	0	0	0	0	0	0	0	0	0	0	0	0	0	0	0	0	0	0	0
0	0	0	0	0	0	0	0	0	0	0	0	0	0	0	0	0	0.030905544	0	0	0	0	0	0	0	0	0	0	0	0	0	0	0	0	0	0	0	0	0	0	0	0	0	0	0	0	0	0	0	0
0	0	0	0	0	0	0	0.167549997	0	0	0	0	0	0	0	0	0	0	0	0	0	0	0.005941324	0	0	0	0	0.058701169	0.01375111	0	0	0	0	0	0	0	0	0	0	0	0	0	0	0	0	0	0	0	0	0
0.133845521	0	0	0	0	0	0	0	0	0	0	0	0	0	0	0	0	0	0	0	0	0	0	0	0	0	0	0	0	0	0	0	0	0	0	0	0	0	0	0	0	0	0	0	0	0	0	0	0	0
0	0	0	0	0	0	0	0	0	0	0	0	0.0541679	0	0	0	0	0.01023701	0	0	0	0	0	0	0	0.059701203	0	0.374309222	0	0	0	0	0	0.026106003	0	0	0	0	0	0	0.026206942	0	0	0	0	0	0	0.004182217	0	0
0	0	0	0	0.003444748	0	0.009563031	0	0	0	0	0	0	0.023144166	0	0	0	0	0.16390198	0	0	0	0	0	0	0	0	0	0.124797776	0	0	0	0	0	0	0	0	0	0	0	0	0	0	0	0	0	0	0	0	0
0	0	0	0	0	0	0	0	0	0	0	0	0	0	0	0	0	0	0	0	0	0	0	0	0	0	0	0	0	0	0	0	0	0	0	0	0	0	0	0	0	0	0	0	0	0	0	0	0	0
0	0	0	0	0.150118488	0	0	0	0	0	0	0	0	0	0	0	0	0	0	0	0	0	0	0.249843554	0	0	0	0	0	0	0	0	0	0	0	0	0	0	0	0	0	0	0	0	0	0	0	0.037402856	0	0
0	0	0	0	0	0	0	0	0	0	0	0	0	0	0	0	0	0	0	0	0	0	0.229695633	0	0	0	0	0	0	0	0	0	0	0	0	0	0	0	0	0	0.014700497	0	0	0	0	0	0	0	0	0
0	0	0	0	0	0	0.011484062	0	0	0	0	0	0	0	0	0	0	0	0	0	0	0	0	0	0	0	0.059797157	0	0	0	0	0	0	0.026336714	0	0	0	0	0	0	0	0	0	0	0	0	0	0	0	0
0	0	0	0	0	0	0	0	0	0	0	0	0	0	0.146271869	0	0	0	0	0	0	0	0	0	0	0	0.082201779	0	0	0	0	0	0	0	0	0	0	0	0	0	0	0	0	0	0	0	0	0	0	0
0	0	0	0.109053953	0	0	0	0	0	0	0	0.006190539	0	0	0	0	0	0	0	0	0	0	0.168944228	0	0	0	0	0.018521191	0	0	0	0	0	0	0	0	0	0	0	0	0	0	0	0	0	0	0	0	0	0
0	0	0	0	0	0	0	0	0	0	0	0	0	0	0	0	0	0	0	0	0	0	0	0	0	0.021855506	0	0	0	0	0	0	0	0	0	0	0	0	0	0	0	0	0	0	0	0	0	0	0	0
0	0	0	0.219251199	0	0	0	0	0	0	0	0	0.113436868	0	0	0	0	0	0	0	0	0	0	0	0	0	0.083958847	0	0.009653757	0	0	0	0	0.032924971	0	0	0	0	0	0	0	0	0	0	0	0	0	0	0	0
0	0	0	0	0	0	0	0	0	0	0	0	0	0	0	0	0.000589335	0	0	0	0	0	0	0.10344197	0	0	0	0	0	0	0	0	0	0	0	0	0	0	0	0	0	0	0	0	0	0	0	0	0	0
0.14634059	0	0.294128405	0.995437424	0.429394879	0.011641431	0.969136039	0	0.408026795	0	0.953421324	0.029463644	0.242767941	0	0	0	0	0.116886021	0	0	0.325688638	0.78366173	0	0.600226603	0	0.810836183	0	0	0.002200741	0.988539873	0	0	0	0	0	0	0	0	0	0	0	0	0	0	0	0	0	0	0	0
0.544959967	0.049041183	0.999396893	0	0	0	0	0.224930668	0.964077882	0	0	0	0.86526519	0.123239556	0	0	0.977868227	0	0	0.732323543	0.263746405	0	0	0.980115471	0	0.175974733	0.985293615	0	0.298925238	0	0	0	0	0	0	0	0	0	0	0	0	0	0	0	0	0	0	0	0	0
0.47292103	0.115027311	0	0.387830679	0.653662655	0.009683408	0.710025648	0	0.019539114	0	0	0	0.047496292	0	0	0.698343181	0	0.007637575	0.001084056	0	0	0	0	0.022640767	0	0	0.00519151	0.815219533	0.289519043	0	0	0	0	0	0	0	0	0	0	0	0	0	0	0	0	0	0	0	0	0
0	0	0.768192278	0.041115709	0	0.642148815	0.246727447	0	0.049684634	0	0	0	0.36452288	0	0	0.213470957	0	0	0	0.899710503	0	0.001986703	0.742443824	0.930589449	0	0.024470646	0	0.998141268	0.54105948	0	0	0	0	0	0	0	0	0	0	0	0.025924103	0	0	0	0	0	0	0.006694828	0	0
0	0.988778232	0.952459593	0.950749999	0	0	0	0	0	0.932791312	0	0	0.638625741	0	0.83510342	0	0	0.915340204	0	0	0	0	0	0.417354299	0	0.022751541	0.129713926	0.985136428	0.174114896	0	0	0	0	0	0	0	0	0	0	0	0	0	0	0	0	0	0	0	0	0
0.082492855	0.976860012	0.601846197	0.039712963	0	0	0.602662236	0	0.33436359	0.692367412	0.798195262	0.56236534	0.050290881	0	0.958525474	0	0	0	0.847240663	0.795088859	0	0	0.007149694	0	0	0.026877028	0.859303401	0	0	0.114265581	0	0	0	0	0	0	0	0	0	0	0.026106669	0	0	0	0	0	0	0	0	0
0.307276419	0	0	0	0.256150495	0.009760769	0	0	0.987935523	0	0	0	0.997213485	0.688937398	0	0	0	0	0	0	0.157836714	0	0.796608885	0.556272195	0.283785315	0	0.96848471	0.791305339	0.999212291	0	0	0	0	0	0	0	0	0	0	0	0	0	0	0	0	0	0	0	0	0
0.133343669	0	0	0.014271608	0.024451537	0	0.008437278	0.274412021	0.595160543	0.722421844	7.10E-05	0.010617659	0.999126754	0	0.747504608	0	0	0	0	0	0	0	0.355054275	0.980744935	0.422389367	0	0.896563397	0.567767134	0.617022048	0	0	0	0	0	0	0	0	0	0	0	0	0	0	0	0	0	0	0	0	0
0.048603275	0.80653478	0	0	0	0.708291308	0	0	0	0	0	0.258985852	0	0	0.325968902	0.030484011	0.566990086	0.986485104	0.006848485	0	0	0.243711958	0	0	0	0	0	0	0	0	0	0	0	0.032840569	0	0	0	0	0	0	0	0	0	0	0	0	0	0	0	0
0.118322718	0	0.052860257	0	0	0	0	0	0	0	0	0	0	0	0	0	0.325044522	0.244996528	0	0.48086449	0	0	0	0	0	0	0.817147999	0	0.102795099	0	0	0	0	0	0	0	0	0	0	0	0.002146562	0	0	0	0	0	0	0.000922804	0	0
0.928982494	0	0.838229404	0.476323786	0.045654934	0.014065972	0	0.991089744	0	0	0	0	0	0	0	0	0.999500926	6.84E-08	0	0	0	0.131463657	0	7.79E-05	0.833357837	0.996762731	0.977757644	0	0.990662357	0	0	0	0	0	0	0	0	0	0	0	0	0	0	0	0	0	0	0	0	0
0.172490523	0	0	0	0.312639564	0	0	0	0	0	0	0.327852582	0	0	0	0.900166468	0	0.119332251	0.947315936	0	0.996816127	0	0	0.242429864	0.189331233	0	0.842399593	0	0.596646588	0.665685766	0	0	0	0	0	0	0	0	0	0	0.020535868	0	0	0	0	0	0	0	0	0
0	0	0.19638971	0.100953103	0.001564353	0	0.197256543	0.075338643	0	0	0	0	0	0.979639325	0.002876387	0	0	0.012072171	0	0	0	0	0.264547841	0.190004063	0	0.021490842	0.985834414	0	0	0.037725872	0	0	0.01045926	0	0	0	0	0	0	0	0	0	0	0	0	0	0	0	0	0
0.000617768	0	0.898484635	0	0.143225965	0	0.032391992	0.989858653	0	0.982120755	0.002036465	0	0	0	0.839038666	0.766956398	0	0	0.000447933	0.800077024	0.948702748	0	0	0.515565696	0.594556578	0	0	0.097558542	0.449354975	0.010130054	0	0	0	0.032467704	0	0	0	0	0	0	0	0	0	0	0	0	0	0	0	0
0	0	0	0	0	0.005763226	0.338529348	0	0	0	0	0.356846198	0	0	0	0.995368009	0	0.135350393	0.037739266	0	0.879080679	0	0	0	0	0.020981536	0.040244008	0	0.005327985	0.86368522	0	0	0	0	0	0	0	0	0	0	0	0	0	0	0	0	0	0.000755566	0	0
0.780013542	0	0	0.646236713	0	0.041479488	0.00253887	0.830572528	0.120394022	0	0	0.241563935	0.516521929	0	0.071558628	0.978611477	0	0.044808122	0	0	0	0	0.981438228	0.536330869	0	0	0.202107668	0.134957207	0	0	0	0	0	0.028480897	0	0	0	0	0	0	0	0	0	0	0	0	0	0	0	0
0.343835198	0.494692415	0	0	0.978617238	0.941705596	0.24924638	0	0.557811606	0	0	0	0.985581997	0	0	0.697076833	0.524045138	0	0	0.865378656	0	0	0	0.740157402	0	0.910370658	0.600584398	0	0.00689991	0.010252535	0	0	0	0	0	0	0	0	0	0	0	0	0	0	0	0	0	0	0	0
0	0	0.999309845	0	0.754594699	0.014079289	0.994297607	0	0	0	0.023923924	0.011335636	0.025511101	0	0.933105274	0.930725864	0	0	0	0.96804944	0.982838247	0	0	0	0	0	0.065809161	0.076352304	0.246697803	0	0	0	0	0	0	0	0	0	0	0	0	0	0	0	0	0	0	0	0	0
0.418707656	0	0.976281714	0.901973265	0.690428697	0	0	0	0.029016482	0.204064554	0	0	0	0.391160063	0	0.965519961	0.16100296	0	0	0.48718719	0.590980755	0	0	0.488311485	0	0.026663651	0	0.374521411	0	0.022996632	0	0	0	0	0	0	0	0	0	0	0	0	0	0	0	0	0	0	0	0
0.995139388	0.289077135	0.597821899	0.993706448	0.746167852	0.014298648	0	0.146034168	0.023577501	0	0	0	0.059039705	0	0	0	0	0	0	0	0	0	0.257692485	0.535676065	0	0.033843054	0	0.999862412	0.015850666	0	0	0	0	0.028059614	0	0	0	0	0	0	0	0	0	0	0	0	0	0	0	0
0.524756706	0.871916231	0.775122428	0.445819235	0	0	0	0	0.000703179	0	0	0.052148001	0.954809682	0.44456691	0.263267568	0	0.996647253	0	0.050856998	0	0	0	0.789545194	0.140118218	0	0.985952193	0.275642032	0	0.715962592	0.078554194	0	0	0	0	0	0	0	0	0	0	0	0	0	0	0	0	0	0.008640796	0	0
0	0	0	0.717317785	0	0	0	0.538244515	0.967160827	0	0.121240379	0	0.006485744	0	0	0	0.808939476	0	0	0.975282918	0.961145784	0.151300476	0.414315904	0	0.86130993	0	0.220861247	0.724238777	0.013208648	0	0	0	0	0	0	0	0	0	0	0	0	0	0	0	0	0	0	0	0	0
0.959577939	0	0	0	0.063634398	0	0	0.983891904	0	0	0.29896101	0	0	0.393910806	0.426995016	0.535971151	0	0	0	0	0	0	0	0.974491221	0.035561612	0.478914107	0	0.145172767	0	0	0	0	0	0	0	0	0	0	0	0	0	0	0	0	0	0	0	0	0	0
0	0	0	0	0	0.366836065	0	0.088464465	0	0	0	0	0	0	0	0	0	0.004032606	0	0	0	0	0	0	0	0	0	0.069174141	0	0	0	0	0	0	0	0	0	0	0	0	0	0	0	0	0	0	0	0.001763313	0	0
0	0	0	0	0	0	0	0	0	0	0	0	0	0	0	0	0	0	0	0	0	0	0	0	0	0	0	0	0	0	0	0	0	0	0	0	0	0	0	0	0	0	0	0	0	0	0	0	0	0
0	0	0	0	0	0	0	0	0	0	0	0	0	0	0	0	0	0	0	0	0	0	0	0	0	0.02392106	0	0	0	0	0	0	0	0	0	0	0	0	0	0	0	0	0	0	0	0	0	0	0	0
0	0	0	0	0	0	0.00997277	0	0	0	0	0	0.137451791	0	0	0	0	0	0	0	0	0	0	0	0	0	0	0.133669316	0	0	0	0	0	0	0	0	0	0	0	0	0	0	0	0	0	0	0	0	0	0
0	0	0	0	0	0	0	0	0	0	0	0	0.009200403	0	0	0	0	0	0	0	0	0	0	0	0	0	0	0	0	0	0	0	0	0	0	0	0	0	0	0	0	0	0	0	0	0	0	0	0	0
0	0	0	0	0	0.014491478	0	0	0	0	0	0.056215638	0	0	0	0	0	0	0	0	0	0	0	0	0	0.022227433	0	0	0	0	0	0	0	0	0	0	0	0	0	0	0	0	0	0	0	0	0	0.001848556	0	0
0	0	0	0	0	0	0	0.143613338	0	0	0	0	0.077665867	0	0	0	0	0	0.043909243	0	0	0	0	0	0	0	0	0	0	0	0	0	0	0	0	0	0	0	0	0	0	0	0	0	0	0	0	0.001672956	0	0
0	0	0	0	0	0	0	0	0	0	0	0	0	0	0	0	0	0	0	0	0	0	0.050993304	0	0	0	0	0.017117734	0	0	0	0	0	0	0	0	0	0	0	0	0	0	0	0	0	0	0	0	0	0
0	0	0	0	0	0	0	0	0	0	0	0	0	0	0	0	0	0	0	0	0	0	0	0	0	0	0	0	0	0	0	0	0	0	0	0	0	0	0	0	0	0	0	0	0	0	0	0.00168867	0	0
0	0	0	0.01014856	0	0	0	0	0	0	0	0	0	0	0	0	0	0	0.000573019	0	0	0	0	0	0	0	0	0.105104374	0	0	0	0	0	0	0	0	0	0	0	0	0	0	0	0	0	0	0	0.007854173	0	0
0	0	0	0	0	0	0.014862468	0	0	0	0	0	0	0	0	0	0	0	0	0	0	0	0	0	0	0	0	0	0	0.141580878	0	0	0	0	0	0	0	0	0	0	0.024855958	0	0	0	0	0	0	0	0	0
0	0	0	0	0	0	0.056000808	0	0	0	0	0	0	0	0	0	0	0	0	0	0	0	0	0	0	0	0	0.806296813	0	0	0	0	0	0	0	0	0	0	0	0	0	0	0	0	0	0	0	0	0	0
0	0	0	0	0	0	0	0	0	0	0	0	0	0	0	0	0	0	0	0	0	0	0	0	0	0.026761829	0	0	0	0	0	0	0	0	0	0	0	0	0	0	0	0	0	0	0	0	0	0	0	0
0	0	0	0	0	0	0.009559589	0	0	0	0.00579632	0	0	0	0	0	0	0	0.02230192	0	0	0	0	0	0	0	0	0	0.014173556	0	0	0	0	0.073193624	0	0	0	0	0	0	0	0	0	0	0	0	0	0	0	0
0	0	0	0	0	0	0	0	0.002290328	0	0	0	0	0	0	0	0	0.019431776	0.085973749	0	0	0	0	0	0	0	0	0	0	0.054000949	0	0	0	0.039478688	0	0	0	0	0	0	0	0	0	0	0	0	0	0	0	0
0	0	0	0	0	0	0	0	0	0	0	0	0	0	0	0	0	0	0	0	0	0	0	0	0	0	0	0.091282506	0	0	0	0	0	0	0	0	0	0	0	0	0	0	0	0	0	0	0	0	0	0
0	0	0	0	0	0	0	0	0	0	0	0	0	0	0	0	0	0	0	0	0	0.02340516	0	0	0	0	0	0	0.011351838	0.0027741	0	0	0	0	0	0	0	0	0	0	0	0	0	0	0	0	0	0	0	0
0	0	0	0	0	0.011358315	0	0	0	0	0.039671111	0	0	0	0	0	0	0	0.001604137	0	0	0	0	0	0	0	0	0.40361144	0	0	0	0	0	0	0	0	0	0	0	0	0	0	0	0	0	0	0	0	0	0
0	0	0	0	0	0	0.069924366	0	0	0	0	0.012259555	0	0	0	0	0	0	0	0	0	0	0.022395816	0	0	0	0.068140328	0.13585483	0	0	0	0	0	0	0	0	0	0	0	0	0.027005847	0	0	0	0	0	0	0	0	0
0	0	0	0	0	0	0	0	0	0	0	0	0	0	0	0	0	0	0	0	0	0	0	0	0	0	0	0.12491699	0	0	0	0	0	0	0	0	0	0	0	0	0	0	0	0	0	0	0	0.001264927	0	0
0	0	0	0	0	0.014337022	0	0	0	0	0	0.048866896	0	0	0	0	0	0	0	0	0	0	0	0	0	0	0	0	0	0	0	0	0	0	0	0	0	0	0	0	0	0	0	0	0	0	0	0	0	0
0	0	0	0	0	0	0	0	0	0	0	0	0.009173255	0	0	0	0	0	0	0	0	0	0	0	0	0	0	0	0	0	0	0	0	0	0	0	0	0	0	0	0	0	0	0	0	0	0	0	0	0
0	0.418312095	0	0	0	0	0	0	0	0	0	0	0	0	0	0	0	0	0	0	0	0	0	0	0	0	0	0.140300389	0	0	0	0	0	0	0	0	0	0	0	0	0	0	0	0	0	0	0	0	0	0
0	0	0	0	0	0	0.043977806	0	0	0	0	0	0.035076294	0	0	0	0	0	0	0	0	0	0	0	0.316186419	0	0	0.906787824	0.016031594	0	0	0	0	0	0	0	0	0	0	0	0.02133424	0	0	0	0	0	0	0	0	0
0	0	0	0	0	0	0	0	0	0	0	0	0	0	0	0	0	0	0	0	0	0	0.010728101	0	0	0	0.068703211	0.011673531	0	0	0	0	0	0	0	0	0	0	0	0	0	0	0	0	0	0	0	0	0	0
0	0	0	0	0	0.009347307	0	0	0	0	0	0	0	0	0	0	0	0.04230904	0	0	0	0	0	0	0	0	0	0	0	0	0	0	0	0	0	0	0	0	0	0	0	0	0	0	0	0	0	0.026611215	0	0
0	0	0	0	0	0	0	0	0	0	0	0	0.023315096	0	0	0	0	0	0.000509399	0	0	0.272219938	0	0	0	0	0	0.05280527	0	0	0	0	0	0	0	0	0	0	0	0	0	0	0	0	0	0	0	0	0	0
0	0	0	0.053906149	0	0	0	0	0	0	0	0	0	0	0	0	0	0	0	0	0	0	0	0	0	0	0	0	0	0	0	0	0	0	0	0	0	0	0	0	0	0	0	0	0	0	0	0.049300238	0	0
0	0	0	0	0	0	0	0	0	0	0	0	0	0	0	0.011121569	0	0	0	0	0	0	0.277545249	0	0	0	0	0	0	0	0	0	0	0.029174489	0	0	0	0	0	0	0	0	0	0	0	0	0	0	0	0
0	0	0	0	0	0	0	0	0	0	0	0	0	0	0	0	0	0.247638407	0	0	0	0	0	0	0	0	0.013965824	0.028184238	0	0	0	0	0	0	0	0	0	0	0	0	0	0	0	0	0	0	0	0	0	0
0	0	0	0	0	0	0	0	0	0	0	0	0	0	0	0	0	0	0	0	0	0	0	0	0	0	0	0	0	0	0	0	0	0.029349959	0	0	0	0	0	0	0	0	0	0	0	0	0	0	0	0
0.206929605	0	0	0	0	0	0	0	0	0	0	0	0.147441965	0	0	0	0	0	0	0	0	0	0	0	0	0	0	0	0	0	0	0	0	0	0	0	0	0	0	0	0.05201216	0	0	0	0	0	0	0	0	0
0	0	0	0	0	0	0	0	0	0	0	0	0	0	0	0	0	0	0	0	0	0	0	0.002385604	0	0	0	0	0	0	0	0	0	0	0	0	0	0	0	0	0.017553554	0	0	0	0	0	0	0.002542483	0	0
0	0	0	0	0	0	0	0.087389058	0	0	0	0.114693586	0	0	0	0	0	0	0.004484816	0	0	0	0	0	0	0	0	0	0	0	0	0	0	0	0	0	0	0	0	0	0	0	0	0	0	0	0	0	0	0
0.066085673	0	0	0	0	0.009339377	0	0.117689071	0	0	0	0	0.212291763	0	0	0	0	0	0	0	0	0	0	0	0	0	0	0	0.008287672	0	0	0	0	0	0	0	0	0	0	0	0	0	0	0	0	0	0	0.009378218	0	0
0	0	0	0	0	0	0.003622034	0	0	0	0	0	0	0	0	0	0	0	0	0	0	0	0	0	0	0	0	0.084718105	0	0	0	0	0	0	0	0	0	0	0	0	0	0	0	0	0	0	0	0	0	0
0	0	0	0	0	0	0	0	0	0	0	0	0	0	0	0	0	0	0	0	0	0	0	0	0	0	0	0	0	0	0	0	0	0	0	0	0	0	0	0	0	0	0	0	0	0	0	0	0	0
0	0	0	0	0	0	0	0	0	0	0	0	0.043863603	0	0.090831465	0	0	0	0	0	0.031726786	0	0	0	3.11E-06	0	0	0	0.002201403	0	0	0	0	0	0	0	0	0	0	0	0	0	0	0	0	0	0	0.00427385	0	0
0	0	0	0	0	0	0	0	0	0	0	0	0	0	0	0	0	0	0	0	0.824723053	0	0	0	0	0	0	0	0.002467436	0	0	0	0.101286171	0	0	0	0	0	0	0	0	0	0	0	0	0	0	0	0	0
0	0	0	0	0	0	0	0	0	0	0.003184616	0	0	0	0	0	0	0	0	0	0	0	0	0	0	0	0	0	0	0	0	0	0	0	0	0	0	0	0	0	0	0	0	0	0	0	0	0	0	0
0	0	0	0	0	0	0	0	0	0	0	0	0.268243109	0	0	0	0	0	0	0	0	0	0	0	0	0	0	0	0	0	0	0	0	0	0	0	0	0	0	0	0	0	0	0	0	0	0	0	0	0
0	0	0	0	0	0	0	0	0	0	0	0.070684886	0	0	0	0	0	0	0	0	0	0	0	0.022536886	0	0	0	0	0	0	0	0	0	0	0	0	0	0	0	0	0.012674668	0	0	0	0	0	0	0	0	0
0	0	0	0	0	0	0	0	0	0	0	0	0	0	0	0	0	0	0	0	0	0	0	0	0	0	0	0	0	0	0	0	0	0	0	0	0	0	0	0	0	0	0	0	0	0	0	0.006419766	0	0
0.272240972	0	0	0	0	0.019987564	0	0	0	0	0	0	0.007578275	0	0	0	0	0	0	0	0	0	0	0	0	0	0	0	0	0	0	0	0	0	0	0	0	0	0	0	0	0	0	0	0	0	0	0	0	0
0	0	0	0	0	0	0	0	0	0	0	0	0	0	0	0	0	0	0	0	0	0	0	0.005841895	0	0	0	0	0	0	0	0	0	0	0	0	0	0	0	0	0	0	0	0	0	0	0	0.006207184	0	0
0	0	0	0	0	0	0	0	0	0	0	0	0	0	0	0	0	0	0	0	0	0	0	0	0	0	0	0.010596094	0	0	0	0	0	0	0	0	0	0	0	0	0	0	0	0	0	0	0	0	0	0
0	0	0	0	0	0	0	0	0	0	0	0	0	0	0	0	0	0	0	0	0	0	0.095136187	0	0	0	0	0	0.013091344	0	0	0	0	0	0	0	0	0	0	0	0	0	0	0	0	0	0	0	0	0
0.205951986	0	0	0	0	0	0	0	0.02886643	0	0	0	0	0	0	0	0	0	0	0	0	0	0	0	0	0	0	0	0	0	0	0	0	0	0	0	0	0	0	0	0	0	0	0	0	0	0	0	0	0
0	0	0	0	0	0	0	0	0	0	0	0	0	0	0	0	0	0	0	0	0	0	0	0	0	0	0	0	0	0	0	0	0	0	0	0	0	0	0	0	0	0	0	0	0	0	0	0	0	0
0	0	0	0	0	0	0	0	0	0	0	0.028832228	0	0	0	0	0	0	0	0	0	0	0	0	0	0	0	0.119041698	0	0	0	0	0	0	0	0	0	0	0	0	0	0	0	0	0	0	0	0	0	0
0	0	0	0.016882133	0	0	0	0	0	0	0	0	0.017589419	0	0	0	0	0	0	0	0	0	0	0	0	0	0	0	0	0	0	0	0	0	0	0	0	0	0	0	0.065846198	0	0	0	0	0	0	0	0	0
0	0	0	0	0	0.030923386	0	0	0	0	0	0	0	0	0	0	0	0	0	0	0	0	0	0	0	0	0	0	0	0	0	0	0	0	0	0	0	0	0	0	0	0	0	0	0	0	0	0.008382343	0	0
0	0	0	0	0	0	0	0	0	0	0	0	0.040893517	0	0	0	0	0	0	0	0	0	0	0	0	0	0	0	0	0	0	0	0	0	0	0	0	0	0	0	0	0	0	0	0	0	0	0	0	0
0.067932453	0	0	0	0	0	0	0	0	0	0	0	0	0	0	0	0	0	0	0	0	0	0	0	0	0	0	0.040583785	0	0	0	0	0	0	0	0	0	0	0	0	0	0	0	0	0	0	0	0	0	0
0	0	0	0	0	0	0	0	0	0	0	0	0	0	0	0	0	0	0	0	0	0	0	0	0	0	0	0.041122506	0	0	0	0	0	0	0	0	0	0	0	0	0.002193555	0	0	0	0	0	0	0.000950703	0	0
0	0	0	0	0	0	0	0.035403706	0	0	0	0	0	0	0	0	0	0	0	0	0	0	0	0	0	0.017634422	0	0	0	0	0	0	0	0	0	0	0	0	0	0	0	0	0	0	0	0	0	0	0	0
0	0	0	0	0	0	0	0	0	0	0	0	0	0	0	0	0	0	0	0	0	0	0	0	0	0	0	0.160752119	0	0	0	0	0	0	0	0	0	0	0	0	0	0	0	0	0	0	0	0.007460623	0	0
0	0	0	0.037395479	0	0	0	0	0	0	0	0	0	0	0	0	0	0.091774583	0	0	0	0	0	0	0	0	0	0	0	0	0	0	0	0	0	0	0	0	0	0	0	0	0	0	0	0	0	0.003502036	0	0
0	0	0	0.136106522	0	0	0	0.028380008	0	0	0	0	0	0	0	0	0	0	0	0	0	0	0.000547407	0	0	0	0.014118699	0	0	0	0	0	0	0	0	0	0	0	0	0	0	0	0	0	0	0	0	0	0	0
0	0	0	0	0.010641592	0	0	0	0	0	0	0	0	0	0	0	0	0	0	0	0	0	0	0	0	0	0	0	0	0	0	0	0	0	0	0	0	0	0	0	0	0	0	0	0	0	0	0	0	0
0.95385659	0.000105319	0	0	0.232864344	0.010518901	0.955801008	0.182277108	0	0.100640835	0	0	0	0.569192255	0.065311921	0	0	0.391279191	0.959838061	0	0	0	0.609065703	0	0	0	0.929251574	0	0.007160408	0.297506736	0	0	0	0	0	0	0	0	0	0	0	0	0	0	0	0	0	0	0	0
0	0.993181692	0	0	0	0.008925204	0.713621489	0.984351496	0	0.353539895	0.057019055	0	0	0	0	0.971384589	0.939411597	0	1.90E-05	0	0	0	0	0.602980636	0	0	0	0.102632079	0	0.95406392	0	0	0	0	0	0	0	0	0	0	0	0	0	0	0	0	0	0	0	0
0	0	0	0	0	0.658447604	0	0	0.930821647	0.651405253	0	0.987723812	0.05440313	0	0	0	0	0.725116763	0	0.046951837	0	0	0.00895793	0	0	0.364840992	0	0.823157698	0	0.083999453	0	0	0	0	0	0	0	0	0	0	0	0	0	0	0	0	0	0.021393203	0	0
0	0	0.985858562	0.677639154	0.245494702	0.001630149	0	0.120794708	0	0.958703336	0.049459341	0	0	0	0.691535455	0	0	0	0.013222344	0.018720358	0	0.744296505	0	0.714970294	0	0	0	0.981729803	0.874258552	0	0	0	0	0	0	0	0	0	0	0	0	0	0	0	0	0	0	0	0	0
0	0	0	0.371058267	0.983184931	0.008564397	0.175428737	0	0	0.972164519	0.995282342	0	0.486746107	0	0	0	0	0	0	0	0	0.94054231	0.156053163	0.816495651	0.912442241	0.113154605	0.847525537	0.031413716	0.0086375	0	0	0	0	0	0	0	0	0	0	0	0.022065785	0	0	0	0	0	0	0	0	0
0.754970816	0	0	0	0.934536753	0.014612674	0.997591616	0	0	0.588511693	0	0	0	0	0.694335572	0	0	0.758802835	0	0	0.971108884	0	0	0	0	0.999420912	0	0	0.01505548	0	0	0	0	0	0	0	0	0	0	0	0	0	0	0	0	0	0	0	0	0
0	0	0	0	0	0.014497391	0.732382813	0	0	0.318934083	0.981718791	0	0.031226214	0.84616508	0.779953411	0	0.996733881	0.3067055	0	0.444626244	0.648457429	0	0	0	0	0	0.471571691	0.062893889	0	0.027628829	0	0	0	0	0	0	0	0	0	0	0	0	0	0	0	0	0	0	0	0
0	0.583804766	0	0.834491077	0	0.027037958	0.487377755	0.024452833	0.038424108	0	0	0	0.395807292	0	0.054339666	0	0	0	0	0.111441389	0.122666539	0	0	0	0	0	0.020816981	0.641901173	0	0.350988469	0	0	0	0	0	0	0	0	0	0	0	0	0	0	0	0	0	0.006843307	0	0
0	0	0.575914958	0.01451121	0	0	0	0.685682929	0.774847474	0	0	0	0.42787737	0	0	0	0	0.269795987	0.795439867	0.339315774	0	0	0.000125081	0	0	0	0	0.071216296	0	0	0	0	0	0.027120741	0	0	0	0	0	0	0	0	0	0	0	0	0	0	0	0
0.991584789	0	0.989605986	0	0.771349919	0.00670783	0.151122912	0.088171311	0.156198912	0.084617815	0.979240677	0	0.010898672	0	0.086592966	0.122377061	0	0	0	0.847185232	0.922249517	0	0.117032448	0.227677604	0	0	0.99888978	0.135233447	0.938949885	0	0	0	0	0	0	0	0	0	0	0	0	0	0	0	0	0	0	0	0	0
0	0.342534977	0	0.109909284	0.89348816	0.47132778	0.35714572	0.165097678	0.926073591	0	0	0.171022139	0	0.944818171	0	0	0	0.972340489	0	0.285003269	0.11788817	0	0	0.343240916	0	0.959874645	0.246087618	0	0	0.074538526	0	0	0	0	0	0	0	0	0	0	0	0	0	0	0	0	0	0	0	0
0	0	0	0	0	0.014636345	0.427137603	0	0.110176996	0.878014094	0	0	0	0	0	0	0	0	0	0	0	0	0.669111752	0.878814155	0	0	0.554984222	0.057473368	0	0	0	0	0	0	0	0	0	0	0	0	0	0	0	0	0	0	0	0	0	0
0.666576246	0.955683714	0	0.607953193	0	0.107346378	0	0	0	0.079822769	0	0.053164272	0.913772385	0.051166473	0.017819755	0.728519754	0.846487237	0	0	0.975105402	0	0.162301046	0	0.45124977	0.005280644	0.025820762	0.997987929	0.99726173	0.015730602	0	0	0	0	0.02965723	0	0	0	0	0	0	0	0	0	0	0	0	0	0	0	0
0	0	0.996844201	0.844446303	0	0.898593237	0	0.103338609	0.499292134	0	0	0	0.885668916	0	0.955192712	0	0.58982038	0	0	0	0.049474585	0	0.961389175	0.986966928	0	0.026108042	0	0.325821286	0.985061899	0	0	0	0	0	0	0	0	0	0	0	0	0	0	0	0	0	0	0	0	0
0.821369444	0.983466337	0	0.767367469	0	0.008803635	0.05383219	0	0.630093053	0	0.45805263	0	0.182825652	0.993753725	0.965309393	0.882944026	0.708697698	0	0.04546309	0	0	0.919223405	0.331086852	0	0.670845453	0	0	0.496588451	0.013341087	0.025060076	0	0	0	0	0	0	0	0	0	0	0.021137684	0	0	0	0	0	0	0	0	0
0	0.753136612	0.909116685	0	0	0	0	0	0	0.170195228	0	0	0.01366767	0.435623134	0	0.990981843	0	0.054283391	0.024844711	0	0.379572217	0	0.392608702	0.950986342	0	0	0.019957645	0	0.971701397	0	0	0	0	0.029850212	0	0	0	0	0	0	0	0	0	0	0	0	0	0	0	0
0.997535227	0	0.432562249	0	0	0.010027445	0.351205538	0	0.459405705	0	0.63393445	0	0.6772121	0	0	0	0.013203115	0	0.633771606	0	0.625565421	0	0.223297324	0.82488722	0.986363662	0.77878121	0	0	0	0	0	0	0	0.033512711	0	0	0	0	0	0	0	0	0	0	0	0	0	0	0	0
0.134132294	0.959375022	0.956196527	0	0	0.038137723	0.674052702	0.966215851	0	0	0	0	0.040145188	0	0	0	0.996477689	0	0.015749954	0	0	0.27699626	0	0	0	0.024527395	0.998956586	0.138875604	0	0.198138716	0	0	0	0	0	0	0	0	0	0	0	0	0	0	0	0	0	0	0	0
0.019480241	0.990266541	0.842112898	0	0.525169998	0.467985038	0.00261318	0.210208932	0.253186157	0.987581417	0	0	0	0	0	0.142204476	0.050678756	0	0.869992504	0.831120057	0	0	0	0.095134117	0.257947501	0.997441522	0.792800186	0	0	0.985447102	0	0	0	0	0	0	0	0	0	0	0	0	0	0	0	0	0	0	0	0
0.160306517	0	0	0.813960243	0.722615259	0.139191564	0.05647933	0	0.568284908	0	0	0	0	0	0	0	0	0.284698963	0.962090105	0.477167083	0.963371033	0.899265896	0.473009957	0	0.373502137	0.221377216	0.742553131	0	0	0	0	0	0	0	0	0	0	0	0	0	0	0	0	0	0	0	0	0	0	0
0.984347146	0	0	0	0.746670748	0.955300802	0.002035483	0	0.033865441	0	0	0	0	0.538397755	0.439069078	0	0.989103095	0.054001041	0.184818392	0.689363982	0.262277962	0.521195824	0.459092631	0.569164053	0.006636482	0.459418216	0.114275899	0.102497393	0	0.01344402	0	0	0	0	0	0	0	0	0	0	0	0	0	0	0	0	0	0	0	0
0	0.234086966	0.813941843	0.921944646	0.63627854	0	0.155805459	0.998475173	0.144005112	0	0	0	0.592829809	0	0.999255035	0	0	0	0	0.150684333	0.973897293	0.667187261	0.066279071	0.999498741	0.322591453	0.030351849	0	0.05772595	0.502677358	0	0	0	0	0	0	0	0	0	0	0	0	0	0	0	0	0	0	0	0	0
0	0	0	0	0	0	0	0	0	0	0	0	0	0	0	0	0	0	0	0	0	0	0	0	0	0	0.269504213	0	0	0	0	0	0	0	0	0	0	0	0	0	0.010313152	0	0	0	0	0	0	0.002077572	0	0
0.015711766	0	0	0	0	0	0	0	0	0	0	0	0	0	0	0	0	0	0.014478214	0	0	0	0	0	0	0	0	0.065787139	0	0	0	0	0	0	0	0	0	0	0	0	0	0	0	0	0	0	0	0	0	0
0	0	0	0	0	0	0	0.118186458	0	0	0	0	0	0	0	0	0	0	0	0	0	0	0	0	0	0	0	0	0	0	0	0	0	0	0	0	0	0	0	0	0	0	0	0	0	0	0	0	0	0
0	0	0	0	0.010490175	0.014733039	0	0	0	0	0	0	0	0	0	0	0	0	0	0	0	0	0	0	0	0	0	0	0	0	0	0	0	0	0	0	0	0	0	0	0	0	0	0	0	0	0	0	0	0
0	0	0	0	0	0	0	0	0	0	0	0	0	0	0.210409897	0	0	0	0	0	0	0	0	0	0	0	0	0	0	0	0	0	0	0	0	0	0	0	0	0	0	0	0	0	0	0	0	0.049413595	0	0
0	0	0	0	0	0	0	0	0	0	0	0	0	0	0	0	0	0	0	0	0	0	0	0	0	0.307935235	0	0	0	0	0	0	0	0	0	0	0	0	0	0	0.02297669	0	0	0	0	0	0	0	0	0
0	0	0	0	0	0	0	0	0	0	0	0	0	0.058937838	0	0	0	0.046549405	0	0	0	0	0	0	0	0.026845681	0	0	0	0	0	0	0	0	0	0	0	0	0	0	0	0	0	0	0	0	0	0	0	0
0	0	0	0	0	0	0	0	0	0	0	0	0.044254873	0	0	0	0	0	0	0	0	0	0	0	0	0	0	0	0	6.01E-05	0	0	0	0	0	0	0	0	0	0	0	0	0	0	0	0	0	0	0	0
0	0	0	0.008111854	0	0.004516764	0.269595073	0	0	0	0	0	0.093843979	0	0	0	0	0	0	0.213105578	0	0	0	0	0	0	0	0	0.01430522	0.005747783	0	0	0	0	0	0	0	0	0	0	0	0	0	0	0	0	0	0.001317433	0	0
0	0	0	0.111228938	0.018297554	0	0	0	0	0	0	0	0	0.05810731	0	0	0	0	0	0	0	0	0	0	0	0	0	0	0	0	0	0	0	0	0	0	0	0	0	0	0	0	0	0	0	0	0	0	0	0
0	0	0	0	0	0	0	0	0	0	0	0	0.069492746	0	0	0	0	0	0	0	0	0	0	0	0	0	0.093919314	0	0	0	0	0	0	0	0	0	0	0	0	0	0	0	0	0	0	0	0	0	0	0
0	0	0	0	0	0	0	0	0	0	0	0.044455588	0	0	0	0	0	0	0	0	6.74E-05	0	0.028557639	0	0	0	0	0	0	0	0	0	0	0	0	0	0	0	0	0	0	0	0	0	0	0	0	0	0	0
0	0	0	0	0	0	0	0.068589729	0	0	0	0	0	0	0	0	0	0	0	0	0	0	0	0	0	0	0	0.064488581	0	0	0	0	0	0	0	0	0	0	0	0	0	0	0	0	0	0	0	0.007014138	0	0
0	0	0	0	0	0	0	0	0	0	0	0	0	0	0	0	0	0	0	0	0	0	0	0	0	0	0	0	0	4.26E-05	0	0	0	0	0	0	0	0	0	0	0	0	0	0	0	0	0	0.006005545	0	0
0	0	0	0	0	0.014238395	0	0	0	0	0	0	0	0	0	0	0	0	0	0	0	0	0	0	0	0	0	0	0	0	0	0	0	0	0	0	0	0	0	0	0.139190898	0	0	0	0	0	0	0	0	0
0	0	0	0.409696407	0	0	0	0	0	0	0	0	0	0	0	0	0	0	0	0	0	0	0	0	0	0	0	0	0	0.037709492	0	0	0	0	0	0	0	0	0	0	0	0	0	0	0	0	0	0	0	0
0.059371238	0	0	0.411438876	0	0	0	0	0	0	0	0	0	0	0.034432274	0	0	0	0.119222159	0	0	0	0	0	0	0	0	0.139257744	0	0	0	0	0	0	0	0	0	0	0	0	0	0	0	0	0	0	0	0	0	0
0.165970626	0	0	0	0	0	0	0	0	0	0	0	0	0	0	0	0	0	0	0	0	0	0.047305764	0	0	0	0	0.257870861	0	0	0	0	0	0	0	0	0	0	0	0	0	0	0	0	0	0	0	0	0	0
0	0	0	0	0	0	0	0.111356411	0	0	0	0	0	0	0	0	0	0	0	0	0	0	0	0	0	0	0	0	0	0	0	0	0	0	0	0	0	0	0	0	0	0	0	0	0	0	0	0	0	0
0	0	0	0	0	0	0	0	0	0	0	0	0	0	0.275728875	0	0	0	0	0	0	0	0	0	0	0	0	0	0	0	0	0	0	0	0	0	0	0	0	0	0	0	0	0	0	0	0	0	0	0
0	0	0	0	0.003795185	0	0	0	0	0	0	0	0	0	0	0	0	0	0	0	0	0	0	0	0	0	0	0.090359392	0.002884499	0	0	0	0	0.02522045	0	0	0	0	0	0	0	0	0	0	0	0	0	0	0	0
0.056395736	0	0	0.270050786	0	0	0	0.105394719	0	0	0	0	0	0	0	0	0	0	0	0	0	0	0	0	0.070163967	0	0	0	0	0	0	0	0	0	0	0	0	0	0	0	0	0	0	0	0	0	0	0	0	0
0	0	0	0	0	0	0	0.00123822	0	0	0	0	0	0	0	0	0	0	0	0	0	0	0	0	0	0.026271195	0	0.071694516	0	0	0	0	0	0	0	0	0	0	0	0	0	0	0	0	0	0	0	0	0	0
0	0	0	0	0	0	0	0.052699952	0	0	0	0	0	0	0	0	0	0	0	0	0	0	0	0	0	0	0	0	0	0	0	0	0	0	0	0	0	0	0	0	0	0	0	0	0	0	0	0	0	0
0	0	0	0	0	0	0	0.293210842	0	0	0	0	0	0	0	0	0	0	0	0	0	0.026887385	0	0	0	0.026801923	0	0	0	0	0	0	0	0	0	0	0	0	0	0	0	0	0	0	0	0	0	0	0	0
0	0	0	0	0	0	0	0	0	0	0	0	0.007198195	0	0	0	0	0	0	0	0	0	0.019260376	0	0	0	0	0	0	0	0	0	0	0	0	0	0	0	0	0	0	0	0	0	0	0	0	0	0	0
0	0	0	0	0.539098666	0	0	0	0	0	0	0	0	0	0	0	0	0	0	0	0	0.166995693	0	0	0	0	0	0	0	0	0	0	0	0	0	0	0	0	0	0	0	0	0	0	0	0	0	0.004180636	0	0
0	0	0	0	0	0	0	0	0	0	0	0	0	0	0	0.068922229	0	0	0	0	0	0	0	0	0	0	0.050821016	0	0	0	0	0	0	0	0	0	0	0	0	0	0	0	0	0	0	0	0	0	0	0
0	0	0	0	0	0.001390573	0	0	0	0	0	0	0.435290445	0	0.00513067	0	0	0	0	0	0	0	0	0	0	0	0	0	0.013434327	0	0	0	0	0	0	0	0	0	0	0	0	0	0	0	0	0	0	0	0	0
0	0	0	0	0	0	0	0	0	0	0	0	0	0	0	0	0	0	0.005673723	0	0	0	0	0	0	0	0	0	0	0	0	0	0	0	0	0	0	0	0	0	0	0	0	0	0	0	0	0	0	0
0	0	0	0	0	0	0	0.069766643	0	0	0	0	0	0	0	0	0	0	0.049205629	0	0	0	0	0	0	0	0	0	0	0	0	0	0	0	0	0	0	0	0	0	0	0	0	0	0	0	0	0	0	0
0	0	0	0.01153462	0	0.013955732	0	0	0	0	0	0	0	0	0	0	0	0	0	0	0	0	0	0	0	0	0	0	0	0	0	0	0	0.034213439	0	0	0	0	0	0	0	0	0	0	0	0	0	0	0	0
0	0	0	0	0	0	0	0	0	0	0	0	0	0	0	0	0	0	0	0	0	0	0	0	0	0	0	0	0	0.010107785	0	0	0	0	0	0	0	0	0	0	0	0	0	0	0	0	0	0	0	0
0.041664325	0	0	0	0	0	0	0	0	0	0	0	0	0	0	0	0	0.015363582	0	0	0	0	0	0	0	0.045753078	0	0	0	0	0	0	0	0	0	0	0	0	0	0	0	0	0	0	0	0	0	0.008555194	0	0
0	0	0	0	0	0	0.178723283	0	0	0	0	0.005664806	0	0	0	0	0	0	0	0	0	0	0	0	0	0.025826745	0	0	0.004592643	0	0	0	0	0	0	0	0	0	0	0	0	0	0	0	0	0	0	0.002266881	0	0
0	0	0	0	0	0.004786357	0	0	0	0	0	0	0	0	0	0	0	0.016963894	0	0	0	0	0	0	0	0	0	0	0	0	0	0	0	0	0	0	0	0	0	0	0	0	0	0	0	0	0	0.002782501	0	0
0	0	0	0	0	0	0.00085735	0	0	0	0	0	0	0	0	0	0	0	0	0	0	0	0	0	0	0	0	0	0	0	0	0	0	0	0	0	0	0	0	0	0	0	0	0	0	0	0	0	0	0
0	0	0	0	0	0	0	0	0	0	0	0	0	0	0	0	0	0	0	0	0	0	0	0	0	0	0	0.115601259	0.012256361	0	0	0	0	0	0	0	0	0	0	0	0	0	0	0	0	0	0	0	0	0
0	0	0	0	0	0	0	0	0	0	0	0	0	0	0	0	0	0	0	0	0	0	0	0	0	0	0	0	0	0	0	0	0	0.034352306	0	0	0	0	0	0	0	0	0	0	0	0	0	0	0	0
0	0	0	0	0	0	0	0	0	0	0	0	0	0	0	0	0	0	0	0	0	0	0.266974064	0.516512482	0	0	0	0	0	0	0	0	0	0	0	0	0	0	0	0	0	0	0	0	0	0	0	0.003813648	0	0
0	0	0	0	0	0.004800362	0	0.008444995	0	0	0	0	0	0	0	0	0	0	0	0	0	0	0	0	0	0	0.000928355	0	0	0	0	0	0	0	0	0	0	0	0	0	0.024400675	0	0	0	0	0	0	0	0	0
0	0	0	0	0	0	0	0.062977579	0	0	0	0	0	0	0	0	0	0	0	0	0	0	0	0	0	0	0	0	0	0	0	0	0	0	0	0	0	0	0	0	0.024596557	0	0	0	0	0	0	0	0	0
0	0	0	0	0	0	0	0	0	0	0	0	0.154297808	0	0.061881254	0	0	0	0	0	0	0	0	0	0	0	0.414089193	0	0	0	0	0	0	0	0	0	0	0	0	0	0.023683451	0	0	0	0	0	0	0	0	0
0	0	0	0	0	0	0	0.004073545	0	0	0	0	0	0	0.066906284	0	0	0.096918929	0.004757027	0	0	0	0	0	0	0	0	0	0	0	0	0	0	0	0	0	0	0	0	0	0	0	0	0	0	0	0	0.004416928	0	0
0	0	0	0	0	0	0	0	0	0	0	0	0	0	0	0	0	0	0	0	0	0.137477038	0	0	0	0	0	0.070857631	0	0	0	0	0	0	0	0	0	0	0	0	0.027417262	0	0	0	0	0	0	0	0	0
0	0	0	0	0	0.013808391	0	0	0	0	0	0	0	0	0	0	0	0	0	0	0	0	0	0	0	0.091307446	0	0	0	0	0	0	0	0	0	0	0	0	0	0	0.219768185	0	0	0	0	0	0	0	0	0
0	0	0	0	0	0	0	0.041350685	0	0	0	0	0	0	0	0	0	0	0	0	0	0	0	0	0	0	0	0	0	0	0	0	0	0.029187073	0	0	0	0	0	0	0	0	0	0	0	0	0	0	0	0
0	0	0	0.001271537	0	0	0	0	0.030012286	0	0	0	0	0	0	0	0	0	0	0	0	0	0	0	0	0	0	0	0	0	0	0	0	0	0	0	0	0	0	0	0	0	0	0	0	0	0	0	0	0
0	0	0	0	0	0	0.007445806	0	0	0	0	0	0	0	0	0	0	0	0	0	0	0	0	0	0	0	0	0	0	0	0	0	0	0.035393865	0	0	0	0	0	0	0	0	0	0	0	0	0	0	0	0
0	0	0	0	0	0.018444846	0	0	0	0	0	0	0.130218106	0	0	0	0	0	0	0	0	0	0	0	0	0	0	0	0	0.014796568	0	0	0	0.026363417	0	0	0	0	0	0	0	0	0	0	0	0	0	0	0	0
0	0	0	0	0	0	0.214920325	0	0	0	0	0	0	0.051482865	0.104106536	0	0	0	0	0	0	0	0	0	0	0	0	0.039421837	0.01381123	0	0	0	0	0	0	0	0	0	0	0	0.027509241	0	0	0	0	0	0	0	0	0
0	0	0	0	0	0	0	0	0	0	0	0	0	0	0	0	0	0	0	0	0	0	0	0	0	0	0	0	0	0	0	0	0	0	0	0	0	0	0	0	0	0	0	0	0	0	0	0	0	0
0	0	0	0	0	0	0	0	0	0	0	0	0	0	0	0	3.92E-05	0	0	0	0	0	0	0.181379883	0	0	0	0	0	0	0	0	0	0	0	0	0	0	0	0	0	0	0	0	0	0	0	0.008159279	0	0
0	0	0	0	0	0	0	0	0	0	0	0	0	0	0	0	0.787169168	0	0	0	0	0	0	0	0	0	0	0	0.012268141	0	0	0	0	0	0	0	0	0	0	0	0	0	0	0	0	0	0	0	0	0
0.079228208	0	0	0	0	0	0	0	0	0	0	0	0	0	0	0	0	0	0	0	0	0	0	0	0.033563275	0	0	0	0.015460285	0.018511881	0	0	0	0	0	0	0	0	0	0	0	0	0	0	0	0	0	0	0	0
0	0	0	0	0	0	0	0	0	0	0	0	0	0	0.032077311	0	0	0.005963113	0	0	0	0	0	0	0	0	0	0.11101664	0	0	0	0	0	0	0	0	0	0	0	0	0	0	0	0	0	0	0	0	0	0
0	0	0	0	0	0	0	0	0	0	0	0	0	0	0	0	0	0.04758887	0	0	0	0	0	0	0	0.026221424	0.022686747	0	0.015466668	0	0	0	0	0	0	0	0	0	0	0	0	0	0	0	0	0	0	0	0	0
0	0	0	0	0	0	0	0	0	0	0	0	0	0	0	0	0	0	0	0	0	0.210782665	0	0	0	0	0	0	0	0	0	0	0	0	0	0	0	0	0	0	0	0	0	0	0	0	0	0	0	0
0	0	0	0	0	0	0	0	0	0	0	0	0	0	0	0	0	0.021577494	0	0	0	0	0	0	0	0	0	0	0	0.030212501	0	0	0	0	0	0	0	0	0	0	0	0	0	0	0	0	0	0	0	0
0	0	0	0	0	0	0	0.120127482	0	0	0.039611078	0	0	0	0	0	0	0	0	0	0.006121143	0	0	0.117896812	0	0	0.024984155	0	0	0	0	0	0	0	0	0	0	0	0	0	0	0	0	0	0	0	0	0	0	0
0.598956215	0.60146401	0	0.674430279	0.834760961	0.015258433	0	0	0	0	0	0	0.201907364	0.998721364	0	0	0	0	0.057725848	0.878059435	0	0	0	0	0	0	0	0	0.004689878	0	0	0	0	0	0	0	0	0	0	0	0	0	0	0	0	0	0	0	0	0
0	0	0	0.972126377	0	0.988934405	0	0.407433949	0	0	0.809214006	0	0	0	0.062203317	0	0	0	0	0.315791841	0	0.775266491	0	0	0.116399822	0.020220767	0	0	0.334860594	0	0	0	0	0	0	0	0	0	0	0	0	0	0	0	0	0	0	0	0	0
0	0	0.668903754	0.034473167	0	0.896210891	0.01743581	0.053069271	0	0	0	0	0.379917837	0	0	0	0	0.02446806	0	0	0	0	0.389972371	0.115175793	0.97788526	0.159887792	0.964028972	0	0.004661104	0	0	0	0	0	0	0	0	0	0	0	0	0	0	0	0	0	0	0	0	0
0	0	0	0	0.932449107	0	0	0.575135601	0	0	0.122107261	0	0.174341863	0	0.100923978	0.133310694	0	0	0	0	0	0.568160665	0	0.19209586	0	0	0.951937422	0.112587383	0	0.137282828	0	0	0	0	0	0	0	0	0	0	0	0	0	0	0	0	0	0.007356845	0	0
0	0	0.024490266	0.995935764	0.107262778	0	0.712961701	0	0	0	0	0.04994124	0.759619772	0	0.854001078	0	0	0	0	0	0	0	0	0.486157121	0	0.899119233	0.994942246	0.831019424	0.392515507	0.050134872	0	0	0	0	0	0	0	0	0	0	0	0	0	0	0	0	0	0	0	0
0.630674069	0.047324518	0	0	0	0.41720459	0.006884699	0.03774773	0	0	0	0	0.034108243	0.667367736	0	0	0	0.313989626	0	0.005897688	0	0	0.066806963	0	0.198904757	0.998541141	0	0	0.014062429	0.124090867	0	0	0	0	0	0	0	0	0	0	0.027512661	0	0	0	0	0	0	0	0	0
0	0	0	0.41253739	0	0.357940384	0	0.036294129	0	0	0	0.612926569	0.999225222	0	0	0	0.678109163	0	0	0	0.029166442	0.989410555	0.834082777	0	0.120599846	0	0.079902324	0.875668378	0	0.479129523	0	0	0	0	0	0	0	0	0	0	0	0	0	0	0	0	0	0	0	0
0	0.889126074	0	0	0.267040498	0	0	0.704125198	0.563057759	0	0.168814298	0.136698275	0.887224266	0	0	0	0.982571658	0	0	0.979375208	0.863967221	0.693534142	0.130905767	0.996976829	0.884292992	0.961458438	0	0	0.941561953	0	0	0	0	0	0	0	0	0	0	0	0	0	0	0	0	0	0	0	0	0
0	0.006843667	0	0	0.999720596	0	0	0	0.980518364	0.984643512	0	0	0	0.985112968	0.817769454	0	0	0.766864815	0.498198585	0	0	0	0.961332637	0.519364335	0.081276547	0	0	0.247071884	0	0.027127727	0	0	0	0	0	0	0	0	0	0	0	0	0	0	0	0	0	0	0	0
0	0	0	0	0	0.06870516	0.591375948	0.961457512	0.636391189	0	0.93221092	0	0.348376548	0.487498659	0.13571918	0	0.369197088	0.349143731	0.658949552	0	0	0	0.089003435	0	0.081951803	0	0.053821839	0.627201732	0	0.561843322	0	0	0	0.036091566	0	0	0	0	0	0	0.019249905	0	0	0	0	0	0	0	0	0
0.691950191	0	0	0	0	0.978386732	0	0.972643681	0	0	0.003799429	0	0	0.999547568	0	0.994934595	0.982043432	0.981604727	0	0	0	0.001482882	0.041542594	0	0	0.02388245	0.240775699	0	0	0.996218819	0	0	0	0	0	0	0	0	0	0	0	0	0	0	0	0	0	0	0	0
0	0.968207278	0.452162583	0.197835292	0	0.098838448	0.013745396	0	0.753156887	0.60734052	0.255108031	0	0	0	0.81490415	0.00497649	0	0.994935591	0	0	0	0.984087565	0	0.024098823	0	0	0	0	0.142215138	0.821699957	0	0	0	0	0	0	0	0	0	0	0.013386181	0	0	0	0	0	0	0.00887291	0	0
0.615628912	0.481874942	0	0	0	0.223541273	0	0.984010349	0.002319055	0	0	0.996789717	0.218579599	0	0	0	0	0.998944523	0	0	0.913017639	0.99508279	0	0	0.382848501	0.020355798	0.992450483	0	0	0	0	0	0	0	0	0	0	0	0	0	0	0	0	0	0	0	0	0	0	0
0	0	0.710386056	0	0.980349073	0	0	0	0	0	0.321019217	0	0.35247477	0	0.100774086	0	0.224973008	0	0.999191043	0	0.818048077	0.106003957	0.124197254	0	0	0.044944037	0.013218437	0.978107466	0.985601079	0.993445003	0	0	0	0	0	0	0	0	0	0	0.017817579	0	0	0	0	0	0	0	0	0
0	0	0.633059152	0	0.045328505	0.316720231	0	0	0	0	0.010298098	0	0	0	0.4219402	0	0.910730963	0	0	0	0.997753069	0.400259727	0	0	0.773524787	0	0.952034671	0.746020775	0.046535041	0.123798448	0	0	0	0.034787996	0	0	0	0	0	0	0	0	0	0	0	0	0	0	0	0
0	0	0	0.040627797	0	0	0	0	0.21197342	0	0	0.278950536	0.04129722	0	0.171163834	0.761011652	0	0.99962285	0	0.958193694	0.982503182	0.897260304	0	0.959551059	0	0.995245919	0.057910339	0.158661694	0.012473858	0	0	0	0	0	0	0	0	0	0	0	0	0	0	0	0	0	0	0	0	0
0.044920347	0	0	0	0	0	0.128483843	0	0	0.9024632	0	0	0.068148688	0.213602527	0	0	0.984759196	0.27692215	0	0	0.084117261	0	0	0.970259667	0	0	0	0.207330031	0.007995667	0.954546307	0	0	0	0	0	0	0	0	0	0	0	0	0	0	0	0	0	0	0	0
0.137000022	0	0	0	0.682313785	0	0	0	0.055872402	0	0	0.603066589	0.211445763	0	0.994835078	0.191061425	0.545931281	0.11668901	0	0	0	0.084649806	0	0.74711706	0.011550615	0.368342832	0.208689854	0	0.996720034	0	0	0	0	0	0	0	0	0	0	0	0	0	0	0	0	0	0	0	0	0
0	0	0.906320627	0	0	0.712306506	0	0.293938674	0	0.754569906	0	0	0.666751508	0	0	0.786976709	0.984409259	0.604666073	0	0	0	0	0.134140343	0.000892399	0	0.023936238	0	0.057645251	0.413868137	0.909697468	0	0	0	0	0	0	0	0	0	0	0	0	0	0	0	0	0	0.010845086	0	0
0.687361541	0	0	0	0.963429943	0	0.555029011	0	0.874874791	0	0	0	0.889060903	0	0.219924335	0.594230183	0	0	0.884276935	0.964230826	0	0	0	0	0.509519832	0.029746094	0.337391135	0.818486311	0.010963563	0	0	0	0	0.027101162	0	0	0	0	0	0	0	0	0	0	0	0	0	0.026598996	0	0
0	0.033339115	0.444373527	0.993073415	0.262088094	0	0	0.044386568	0	0	0	0	0	0.978177022	0.232909594	0	0	0	0.640226995	0	0	0	0	0.984561884	0	0.04852871	0.135665603	0	0	0	0	0	0	0	0	0	0	0	0	0	0	0	0	0	0	0	0	0	0	0
0	0	0	0.009613012	0	0	0	0	0	0	0	0	0	0	0	0	0	0.228703392	0	0	0	0	0.017627881	0	0	0	0	0	0.012251305	0	0	0	0	0	0	0	0	0	0	0	0	0	0	0	0	0	0	0	0	0
0	0	0	0.038206455	0	0.009679724	0.02007687	0	0	0	0	0	0	0	0	0	0	0	0	0	0	0	0	0	0	0	0	0.110115461	0	0	0	0	0	0	0	0	0	0	0	0	0	0	0	0	0	0	0	0	0	0
0	0	0	0	0	0	0	0	0	0	0	0	0	0	0	0	0	0	0	0	0	0	0	0	0	0	0	0	0	0	0	0	0	0	0	0	0	0	0	0	0	0	0	0	0	0	0	0	0	0
0	0	0	0	0	0	0	0.05179838	0	0	0	0	0.075860513	0	0	0	0	0	0	0	0	0	0	0	0	0	0	0	0	0	0	0	0	0	0	0	0	0	0	0	0	0	0	0	0	0	0	0	0	0
0	0	0	0	0	0	0	0.020990595	0	0	0	0	0	0	0	0	0	0	0	0	0	0	0	0	0	0	0	0.129172842	0	0	0	0	0	0	0	0	0	0	0	0	0	0	0	0	0	0	0	0	0	0
0	0	0	0	0	0	0.019468219	0	0	0	0	0	0	0	0	0	0	0.100962365	0	0	0	0	0	0.008114968	0	0	0	0	0	0	0	0	0	0	0	0	0	0	0	0	0.016261391	0	0	0	0	0	0	0.001255722	0	0
0	0	0	0	0	0	0	0	0	0	0	0	0	0	0	0	0	0	0	0	0	0	0	0	0	0	0	0	0	0	0	0	0	0	0	0	0	0	0	0	0	0	0	0	0	0	0	0	0	0
0	0	0	0	0	0.001142486	0	0	0	0	0	0	0	0	0	0	0	0	0	0	0	0	0	0	0	0	0.004624586	0	0	0	0	0	0	0	0	0	0	0	0	0	0.020184804	0	0	0	0	0	0	0	0	0
0	0	0	0	0	0	0.007401424	0	0	0	0	0	0	0	0	0	0	0	0	0	0	0	0	0.005225818	0	0	0	0	0.007836706	0	0	0	0	0	0	0	0	0	0	0	0	0	0	0	0	0	0	0	0	0
0	0.035434825	0	0	0.3370295	0	0	0.046677285	0	0	0	0	0	0	0	0	0	0	0.004102652	0	0	0	0	0	0	0.023494839	0	0	0	0	0	0	0	0.029786723	0	0	0	0	0	0	0	0	0	0	0	0	0	0	0	0
0	0	0	0.327622046	0	0	0	0	0	0	0	0	0	0	0	0	0	0	0	0	0	0	0	0	0	0	0	0	0	0	0	0	0	0	0	0	0	0	0	0	0	0	0	0	0	0	0	0.008991429	0	0
0	0	0	0	0	0	0	0	0	0	0	0	0.003798032	0	0.092283293	0	0	0	0	0	0	0	0	0	0	0	0	0	0	0	0	0	0	0	0	0	0	0	0	0	0	0	0	0	0	0	0	0	0	0
0	0	0	0	0	0	0	0	0	0	0	0	0	0	0	0	0	0	0	0	0	0	0.284143393	0	0	0	0	0	0	0	0	0	0	0	0	0	0	0	0	0	0.026820483	0	0	0	0	0	0	0	0	0
0	0	0	0	0	0	0	0	0	0	0	0	0	0	0	0	0	0.125683359	0	0	0	0.700457239	0	0	0	0	0	0	0	0	0	0	0	0.029831983	0	0	0	0	0	0	0	0	0	0	0	0	0	0	0	0
0	0	0	0	0	0.01451768	0	0	0	0	0	0	0	0	0	0	0	0.105133979	0	0	0	0	0	0	0	0	0	0	0	0	0	0	0	0	0	0	0	0	0	0	0	0	0	0	0	0	0	0	0	0
0	0	0	0.32747513	0.045640741	0	0	0	0	0	0	0	0	0	0	0	0	0	0	0	0	0	0	0	0	0	0	0	0	0	0	0	0	0	0	0	0	0	0	0	0	0	0	0	0	0	0	0	0	0
0	0	0	0.031587978	0	0	0	0	0	0	0	0	0	0	0	0	0	0	0	0	0	0	0	0	0	0	0	0	0	0	0	0	0	0	0	0	0	0	0	0	0	0	0	0	0	0	0	0	0	0
0	0	0	0	0.001032781	0	0	0	0	0	0	0.034355223	0	0	0	0	0	0	0.003169335	0	0	0	0.015438558	0	0.012702218	0	0	0.12910063	0	0	0	0	0	0	0	0	0	0	0	0	0	0	0	0	0	0	0	0.007733379	0	0
0	0	0	0	0	0	0	0	0	0	0	0	0	0	0	0	0	0.160178569	0	0	0	0	0	0	0	0	0	0.058742789	0	0	0	0	0	0.028587887	0	0	0	0	0	0	0.026432698	0	0	0	0	0	0	0.012612678	0	0
0	0	0	0.01173736	0	0.014357232	0	0	0	0	0	0	0	0	0	0	0	0	0	0	0	0	0	0	0	0	0	0.079677931	0	0	0	0	0	0	0	0	0	0	0	0	0.003809539	0	0	0	0	0	0	0	0	0
0	0	0	0	0	0	0	0	0	0	0	0	0	0	0	0	0	0	0	0	0	0	0.017428809	0.013041778	0.096502671	0.026849956	0	0	0	0	0	0	0	0	0	0	0	0	0	0	0	0	0	0	0	0	0	0	0	0
0	0	0	0	0	0	0	0	0	0	0	0	0.05393267	0.000495637	0	0	0	0	0	0	0	0	0	0	0	0	0	0	0	0	0	0	0	0.045527525	0	0	0	0	0	0	0	0	0	0	0	0	0	0	0	0
0	0	0	0	0	0	0	0	0	0	0	0	0	0	0	0	0	0	0	0	0	0	0	0	0	0	0	0.04528272	0.011050255	0	0	0	0	0	0	0	0	0	0	0	0	0	0	0	0	0	0	0	0	0
0	0	0	0	0	0	0	0	0	0	0	0	0	0	0	0	0	0	0	0	0	0	0	0	0	0	0	0	0.014623963	0	0	0	0	0	0	0	0	0	0	0	0	0	0	0	0	0	0	0	0	0
0	0	0	0	0	0	0	0	0	0	0	0	0	0	0.052044306	0	0	0	0.010334743	0	0	0	0	0	0	0	0	0	0	0.01798798	0	0	0	0.028004175	0	0	0	0	0	0	0	0	0	0	0	0	0	0.030188313	0	0
0	0	0	0	0	0.013944104	0	0.10468821	0	0	0	0	0	0	0	0	0	0	0	0	0	0	0	0	0	0.026362308	0	0	0	0	0	0	0	0.038050308	0	0	0	0	0	0	0	0	0	0	0	0	0	0	0	0
0.013403911	0	0	0.023492209	0	0	0	0.015336466	0	0	0	0	0	0	0	0	0	0	0	0	0	0	0	0	0	0	0	0	0	0	0	0	0	0	0	0	0	0	0	0	0.015967154	0	0	0	0	0	0	0	0	0
0	0	0	0	0.09371032	0	0	0.096467267	0	0	0	0	0	0	0	0	0	0	0	0	0	0	0	0	0	0	0	0	0	0	0	0	0	0	0	0	0	0	0	0	0	0	0	0	0	0	0	0	0	0
0	0	0	0	0	0	0	0.074022295	0	0	0	0	0	0	0	0	0	0	0	0	0	0.119180406	0	0	0	0	0	0	0.028615845	0	0	0	0	0	0	0	0	0	0	0	0.019301518	0	0	0	0	0	0	0	0	0
0.024660418	0	0	0	0	0	0	0	0	0	0	0	0	0	0	0	0	0.043616228	0	0	0	0	0	0	0.320684642	0.025453237	0	0	0	0	0	0	0	0	0	0	0	0	0	0	0	0	0	0	0	0	0	0	0	0
0	0	0	0	0	0	0	0	0	0	0	0.025487861	0	0	0	0	0	0	0.003127951	0	0	0	0	0.046667715	0	0	0	0	0	0	0	0	0	0	0	0	0	0	0	0	0.016185236	0	0	0	0	0	0	0	0	0
0	0	0	0.344394294	0	0	0	0	0	0	0	0	0.156583089	0	0	0	0	0	0	0	0	0	0	0.005284804	0	0	0	0	0	0	0	0	0	0	0	0	0	0	0	0	0	0	0	0	0	0	0	0	0	0
0	0	0	0	0	0	0	0	0	0	0	0	0	0	0	0	0.032456394	0	0	0	0	0	0	0	0	0	0	0.010237919	0	0	0	0	0	0.033053712	0	0	0	0	0	0	0	0	0	0	0	0	0	0	0	0
0	0	0	0	0	0	0	0	0	0	0	0	0	0	0	0	0	0	0.042437697	0	0	0	0	0	0	0	0	0	0	0	0	0	0	0	0	0	0	0	0	0	0	0	0	0	0	0	0	0	0	0
0	0	0	0	0	0	0	0	0.167294237	0	0	0	0	0	0	0	0	0	0	0	0	0	0	0	0	0	0	0	0.012176749	0	0	0	0	0	0	0	0	0	0	0	0	0	0	0	0	0	0	0	0	0
0	0	0	0	0	0	0	0	0	0	0	0	0.004409455	0	0	0	0	0	0	0	0	0	0.00615796	0	0	0	0	0	0	0	0	0	0	0	0	0	0	0	0	0	0	0	0	0	0	0	0	0	0	0
0	0	0	0	0	0	0	0	0	0	0	0	0	0	0	0	0	0	0	0	0	0	0	0	0	0	0	0	0	0	0	0	0	0	0	0	0	0	0	0	0	0	0	0	0	0	0	0	0	0
0	0	0	0	0	0	0	0	0	0	0	0	0	0.065535779	0	0	0	0	0.224946922	0	0	0	0.099048763	0	0	0	0	0.092608922	0	0	0	0	0	0.050545798	0	0	0	0	0	0	0	0	0	0	0	0	0	0	0	0
0	0	0	0	0	0	0	0	0	0	0	0	0	0	0	0	0	0	0	0	0	0	0	0	0	0	0	0	0	0	0	0	0	0	0	0	0	0	0	0	0	0	0	0	0	0	0	0	0	0
0	0	0	0	0	0	0	0	0	0	0	0	0	0	0	0	0	0	0	0	0	0	0	0	0	0	0.20885994	0	0	0	0	0	0	0	0	0	0	0	0	0	0	0	0	0	0	0	0	0	0	0
0	0	0	0.020839624	0	0	0	0	0	0	0	0	0	0	0	0	0	0	0	0	0	0	0	0	0	0	0	0	0	0	0	0	0	0	0	0	0	0	0	0	0	0	0	0	0	0	0	0	0	0
0	0	0	0	0	0	0.124623638	0	0	0	0	0	0.005606824	0	0.04366429	0	0	0	0	0	0	0.025663507	0	0	0	0	0	0	0	0.097679482	0	0	0	0	0	0	0	0	0	0	0	0	0	0	0	0	0	0	0	0
0.000755397	0	0	0	0	0	0.033919066	0	0	0	0	0	0	0	0	0	0	0	0	0	0	0	0	0	0	0.318761953	0	0	0.015557642	0	0	0	0	0	0	0	0	0	0	0	0	0	0	0	0	0	0	0	0	0
0	0	0	0	0	0.080367951	0	0	0	0	0	0	0	0	0.087217115	0	0	0	0	0	0	0	0	0	0.08662072	0	0	0	0	0	0	0	0	0	0	0	0	0	0	0	0	0	0	0	0	0	0	0	0	0
0	0	0	0	0	0	0	0.021593005	0	0	0	0	0	0	0.079725899	0	0	0	0	0	0	0	0	0	0	0	0	0	0	0	0	0	0	0	0	0	0	0	0	0	0	0	0	0	0	0	0	0.006263456	0	0
0	0	0	0	0	0.01183734	0	0	0	0	0	0	0	0	0	0	0	0.001446586	0	0	0	0	0	0	0	0	0	0	0.004596496	0	0	0	0	0	0	0	0	0	0	0	0	0	0	0	0	0	0	0	0	0
0	0	0.10442375	0	0	0	0	0.022148353	0	0	0	0	0	0	0	0	0	0	0	0	0	0	0	0	0	0	0	0	0	0.006447112	0	0	0	0	0	0	0	0	0	0	0	0	0	0	0	0	0	0.008621042	0	0
0	0	0.534609321	0.032739355	0	0	0	0	0	0	0	0	0.010862617	0	0	0	0	0	0	0	0	0	0	0	0	0.144143508	0	0	0	0	0	0	0	0	0	0	0	0	0	0	0	0	0	0	0	0	0	0	0	0
0	0	0	0.104444743	0	0	0	0	0	0	0	0	0	0	0	0	0	0	0	0	0	0	0	0	0	0	0	0	0	0	0	0	0	0	0	0	0	0	0	0	0.010895291	0	0	0	0	0	0	0	0	0
0	0	0	0.002797995	0	0.010072406	0	0	0	0	0	0	0	0	0	0	0	0	0	0	0	0	0	0	0	0	0	0.040023937	0	0	0	0	0	0.032777566	0	0	0	0	0	0	0	0	0	0	0	0	0	0	0	0
0	0	0	0	0	0	0	0	0.038365476	0	0	0	0	0	0	0	0	0	0	0	0	0	0	0	0	0	0.517665816	0	0	0	0	0	0	0	0	0	0	0	0	0	0	0	0	0	0	0	0	0	0	0
0	0	0	0	0	0	0	0	0	0	0	0	0	0	0	0	0	0	0	0	0	0	0.033999054	0	0	0	0	0	0	0	0	0	0	0	0	0	0	0	0	0	0	0	0	0	0	0	0	0	0	0
0	0	0	0	0	0	0	0.340692583	0	0	0	0	0	0	0	0	0	0.042585825	0	0	0	0	0.097187613	0.004367241	0	0	0.129839036	0	0	0	0	0	0	0	0	0	0	0	0	0	0	0	0	0	0	0	0	0	0	0
0.029254413	0	0	0	0	0	0	0	0	0	0	0	0	0	0	0	0	0	0	0	0	0	0	0	0	0	0	0	0	0	0	0	0	0.02579073	0	0	0	0	0	0	0	0	0	0	0	0	0	0	0	0
0	0	0	0.461045708	0	0	0.004930895	0	0	0	0	0	0	0	0	0	0	0	0.000814775	0	0	0	0	0	0	0	0	0	0	0	0	0	0	0.032836312	0	0	0	0	0	0	0	0	0	0	0	0	0	0.004391517	0	0
0.045242985	0	0	0	0	0	0	0	0	0	0	0	0	0	0	0	0	0	0	0	0	0	0	0	0	0	0	0	0	0	0	0	0	0	0	0	0	0	0	0	0	0	0	0	0	0	0	0	0	0
0	0	0	0	0	0	0	0	0	0	0	0	0	0	0	0	0	0	0	0	0	0	0	0	0	0	0	0	0	0	0	0	0	0.031913904	0	0	0	0	0	0	0	0	0	0	0	0	0	0	0	0
0.021747767	0	0	0	0	0	0	0	0	0	0	0	0	0	0	0	0	0.018415384	0	0	0	0	0.237069645	0	0	0	0	0.018510893	0	0	0	0	0	0	0	0	0	0	0	0	0	0	0	0	0	0	0	0	0	0
0	0	0	0	0	0	0	0	0	0.075804574	0	0	0	0	0	0	0	0	0	0	0	0	0	0	0	0	0.021562999	0	0.004888572	0	0	0	0	0	0	0	0	0	0	0	0	0	0	0	0	0	0	0.001585635	0	0
0.01251093	0	0	0	0	0	0	0	0	0	0	0	0	0	0	0	0	0	0.030236735	0	0.284729685	0	0	0	0	0	0	0	0	0	0	0	0	0	0	0	0	0	0	0	0.021091436	0	0	0	0	0	0	0	0	0
0.539135036	0	0.777479816	0	0.953025048	0	0.241959467	0.192236855	0	0	0	0.046843138	0	0.073999001	0	0.15989876	0.99842338	0.067895705	0.019460913	0	0.517642133	0	0.549383712	0	0	0.024396118	0	0	0.011169096	0	0	0	0	0	0	0	0	0	0	0	0.02644049	0	0	0	0	0	0	0	0	0
0.024002326	0.132965256	0	0.264198005	0	0.01372103	0.981100158	0.959600557	0.974039737	0	0	0	0	0	0.155658762	0.848930037	0	0	0.885442688	0	0	0	0.001122911	0	0	0	0	0	0.919694966	0	0	0	0	0	0	0	0	0	0	0	0	0	0	0	0	0	0	0	0	0
0.185052551	0	0.927016882	0.04105472	0.000797053	0	0	0.165379033	0	0	0	0	0.23112088	0	0	0	0	0	0.003430913	0	0.987528203	0.593166525	0.308701326	0	0	0	0	0	0.369332393	0.93813269	0	0	0	0	0	0	0	0	0	0	0	0	0	0	0	0	0	0.004319516	0	0
0.958025928	0.863483491	0	0	0	0	0	0.276101031	0.305208758	0	0.474097533	0	0	0.010884194	0	0.259818906	0	0	0	0.061494757	0.965286448	0	0.112841481	0.498839152	0	0	0	0	0	0	0	0	0	0.045250261	0	0	0	0	0	0	0	0	0	0	0	0	0	0	0	0
0	0.737076722	0	0.031256661	0	0.943840043	0	0.465083319	0	0	0	0.403606589	0.084481848	0.4386722	0	0	0	0.008537164	0.817191691	0	0	0	0.828305071	0.43374109	0.83333583	0.864611264	0.953122096	0	0.052687582	0	0	0	0	0.028427243	0	0	0	0	0	0	0	0	0	0	0	0	0	0	0	0
0.090332545	0	0.991469019	0.885661092	0	0.011127688	0	0	0	0.366170506	0.844425716	0.625285801	0.774778259	0.453847943	0	0.81568834	0	0.985885412	0	0.761245203	0.91015189	0.993269921	0.75427772	0.159686938	0	0	0	0	0.01068442	0.725614683	0	0	0	0	0	0	0	0	0	0	0	0	0	0	0	0	0	0.04575445	0	0
0	0	0.622154085	0.368572541	0	0	0	0.963155849	0	0.998736595	0	0	0.315718703	0.250453606	0.479150036	0.836549343	0	0	0	0	0.133774795	0	0	0.856797915	0.642202191	0	0	0.573699147	0	0	0	0	0	0.032729214	0	0	0	0	0	0	0	0	0	0	0	0	0	0	0	0
0	0	0.934868794	0.359645982	0.125214935	0.96413324	0.715996723	0.000824366	0	0	0	0	0.995615051	0.515394054	0	0.586237961	0	0.779150494	0	0	0.840691134	0	0	0.804432574	0	0	0.730577773	0.139925436	0	0	0	0	0	0	0	0	0	0	0	0	0.005249369	0	0	0	0	0	0	0	0	0
0	0	0	0	0.069386554	0.963458769	0.183979466	0.996748526	0	0	0.821621183	0	0	0	0.777788098	0	0	0.993778297	0	0.715209185	0	0	0.053514367	0.000404916	0.188232892	0	0	0	0	0	0	0	0	0	0	0	0	0	0	0	0	0	0	0	0	0	0	0	0	0
0.021804414	0	0.999137492	0.130915882	0	0	2.01E-05	0	0.944882489	0	0.980305979	0	0.199570933	0	0	0	0	0.992340293	0	0	0	0.412649668	0.219891773	0.251455077	0	0.994816295	0.804153167	0.940081972	0	0	0	0	0	0	0	0	0	0	0	0	0	0	0	0	0	0	0	0.000850086	0	0
0	0	0	0.775820729	0.975585856	0.011167267	0	0	0	0	0.568081416	0	0.698680254	0	0	0.953632812	0	0.871652772	0	0.527882422	0.996144994	0.292892323	0.838389614	0	0	0.025140313	0.296951322	0.948899315	0.888148219	0	0	0	0	0	0	0	0	0	0	0	0	0	0	0	0	0	0	0	0	0
0.975659266	0.36022032	0	0	0	0	0.287194325	0	0.61969554	0	0.083936069	0.910120791	0	0	0.194059277	0.885568095	0.81150498	0	0	0	0	0	0.108468132	0	0.972089329	0.119459465	0.968083118	0.428331682	0	0.921365681	0	0	0	0	0	0	0	0	0	0	0	0	0	0	0	0	0	0	0	0
0.99909081	0	0	0	0	0.003314251	0.050686304	0.240931342	0.568442116	0	0	0	0.217413491	0	0.763043156	0	0.416778349	0.000920821	0.023221767	0	0	0.719898477	0.95831303	0.117051447	0.411389491	0.024751741	0.983304457	0.913727667	0.987569891	0	0	0	0	0	0	0	0	0	0	0	0	0	0	0	0	0	0	0	0	0
0	0	0	0	0.157558889	0.014750408	0.14003227	0	0	0	0	0.962979885	0.324933267	0	0.299143878	0.028965915	0.990758377	0	0.048017308	0	0.231904194	0.945204558	0.221181754	0.818710684	0.650542308	0.867642112	0.016196547	0.745363228	0	0.030548395	0	0	0	0	0	0	0	0	0	0	0.02280333	0	0	0	0	0	0	0	0	0
0.817670078	0	0	0.812021707	0	0.010700482	0.88549488	0	0.345686435	0.971596395	0	0.957430001	0.628129497	0.536572216	0.08359705	0	0.692258254	0	0.40166127	0	0	0	0.231862802	0	0	0.026166956	0	0	0.060350237	0	0	0	0	0	0	0	0	0	0	0	0	0	0	0	0	0	0	0.035618335	0	0
0.071305905	0	0	0.136295668	0.504339134	0	0	0.617970592	0.643253142	0	0.095150162	0.982702693	0.022676723	0	0	0.501582014	0	0	0	0	0	0	0.101956896	0.874861745	0	0	0.762006095	0	0.649289057	0.062359655	0	0	0	0.026221358	0	0	0	0	0	0	0.002949519	0	0	0	0	0	0	0.003273752	0	0
0	0	0	0.300564957	0	0.035582632	0.013997967	0	0	0.9944495	0.979781634	0	0	0	0	0	0	0.053940538	0.985255076	0	0.126046361	0	0	0	0.558570001	0	0.044048747	0.140453653	0.002206019	0.538350227	0	0	0	0	0	0	0	0	0	0	0	0	0	0	0	0	0	0.000998342	0	0
0.172182981	0.866282476	0	0.022454241	0.977410536	0	0	0	0.972672312	0	0.820817903	0	0.99510838	0	0	0	0	0.056562354	0	0.907277716	0	0	0	0.778786653	0	0	0.532954176	0.96189678	0.975578559	0.055635311	0	0	0	0.033215477	0	0	0	0	0	0	0.019149545	0	0	0	0	0	0	0	0	0
0	0.338392353	0	0	0	0.249324132	0	0	0.696175953	0	0	0.03566906	0.02328105	0	0.995659571	0	0	0	0	0	0	0	0	0.015105681	0.093901462	0	0.97161952	0	0.415827468	0.99970811	0	0	0	0	0	0	0	0	0	0	0	0	0	0	0	0	0	0	0	0
0.012258879	0.368980296	0.475543211	0	0	0	0.00047119	0	0.024881431	0	0	0.080430836	0	0	0	0.984293021	0	0.997074705	0	0.830750619	0	0.637864919	0	0	0.903169606	0.026697834	0.748927927	0	0.002235488	0	0	0	0	0	0	0	0	0	0	0	0.008528136	0	0	0	0	0	0	0	0	0
0	0	0	0	0	0	7.36E-05	0	0	0	0	0	0.037476805	0.104551978	0	0	0	0	0	0	0	0	0	0	0	0	0	0.086333347	0	0	0	0	0	0	0	0	0	0	0	0	0	0	0	0	0	0	0	0.001404414	0	0
0.2108714	0	0	0	0	0	0	0	0	0	0	0	0.018739764	0	0	0	0	0	0	0	0	0	0	0	0	0	0	0.068920623	0	0	0	0	0	0	0	0	0	0	0	0	0	0	0	0	0	0	0	0	0	0
0	0	0	0	0	0	0	0	0	0	0	0	0.003778925	0.019467931	0	0	0	0	0	0	0	0	0	0	0	0	0	0	0	0	0	0	0	0	0	0	0	0	0	0	0	0	0	0	0	0	0	0	0	0
0.008606736	0	0	0	0	0	0	0	0	0	0	0	0	0	0	0	0	0.000305775	0	0	0	0	0	0	0	0.069362513	0	0	0.009609975	0	0	0	0	0	0	0	0	0	0	0	0	0	0	0	0	0	0	0.047724685	0	0
0	0	0	0	0	0	0	0.158716705	0	0	0	0	0.107102103	0	0	0	0	0	0	0	0	0	0	0.010387111	0	0	0.021251371	0	0	0	0	0	0	0	0	0	0	0	0	0	0.027094241	0	0	0	0	0	0	0	0	0
0.076866234	0	0	0	0	0	0.000659101	0	0	0	0	0	0	0	0	0	0	0	0.000119952	0	0	0	0	0	0	0	0	0	0	0	0	0	0	0.028926629	0	0	0	0	0	0	0	0	0	0	0	0	0	0	0	0
0	0	0	0	0	0	0	0	0	0	0	0	0	0	0	0	0	0	0	0	0	0	0	0	0	0	0	0.039897179	0	0	0	0	0	0	0	0	0	0	0	0	0	0	0	0	0	0	0	0	0	0
0.163899841	0	0	0	0	0	0	0	0.081673951	0	0	0	0	0	0	0	0	0	0	0	0	0	0	0.027116906	0.141923498	0	0	0	0	0	0	0	0	0	0	0	0	0	0	0	0	0	0	0	0	0	0	0	0	0
0	0	0	0	0	0	0	0	0	0	0	0	0	0	0	0	0	0	0	0	0	0	0	0	0	0	0.00646142	0	0.015240241	0	0	0	0	0	0	0	0	0	0	0	0	0	0	0	0	0	0	0	0	0
0	0	0	0	0	0	0.002594003	0	0	0	0	0	0	0	0	0	0	0	0	0	0	0	0	0	0	0	0	0	0	0	0	0	0	0	0	0	0	0	0	0	0	0	0	0	0	0	0	0	0	0
0	0	0	0	0	0	0	0	0	0	0	0	0	0	0	0	0	0.003513593	0	0	0	0	0.000295281	0	0	0	0	0	0	0	0	0	0	0	0	0	0	0	0	0	0	0	0	0	0	0	0	0	0	0
0.073898975	0	0	0	0	0.008942308	0	0	0	0	0.045160716	0	0.00456231	0	0	0	0	0	0	0	0	0	0.203183053	0	0	0	0	0	0	0	0	0	0	0	0	0	0	0	0	0	0	0	0	0	0	0	0	0	0	0
0	0	0	0	0	0	0	0.071837559	0	0	0	0	0.009532973	0	0	0	0	0	0	0	0	0	0	0.023537915	0	0	0	0	0	0	0	0	0	0	0	0	0	0	0	0	0.002647099	0	0	0	0	0	0	0	0	0
0	0	0	0	0	0	0	0	0	0	0	0	0	0	0	0	0	0.041184044	0	0	0	0	0	0.004341025	0	0.040400767	0	0	0	0	0	0	0	0	0	0	0	0	0	0	0	0	0	0	0	0	0	0	0	0
0	0	0	0	0	0	0	0	0	0	0	0	0	0	0	0	0	0	0	0	0	0	0	0	0	0	0	0.026850772	0	0	0	0	0	0.033227617	0	0	0	0	0	0	0	0	0	0	0	0	0	0.049418544	0	0
0	0	0	0	0	0	0	0	0	0	0	0	0	0	0	0	0.03471056	0	0	0	0	0	0	0	0	0.022896993	0	0	0	0	0	0	0	0	0	0	0	0	0	0	0	0	0	0	0	0	0	0	0	0
0.060059335	0	0	0	0	0	0	0	0	0	0	0	0	0	0	0	0	0.040273333	0	0	0	0	0	0	0	0	0	0	0	0	0	0	0	0.03426916	0	0	0	0	0	0	0	0	0	0	0	0	0	0	0	0
0	0	0	0	0	0	0.333070191	0	0	0	0	0	0	0	0	0	0	0.246145171	0	0	0	0	0	0	0	0	0	0.012108386	0.55141543	0	0	0	0	0	0	0	0	0	0	0	0	0	0	0	0	0	0	0	0	0
0.007222336	0	0	0	0	0	0	0	0.020108792	0	0	0	0	0	0	0	0	0.072167321	0	0	0	0	0	0.317718827	0.048429838	0	0	0	0	0	0	0	0	0	0	0	0	0	0	0	0	0	0	0	0	0	0	0.007537134	0	0
0	0	0	0	0	0	0	0.349718263	0	0	0	0	0.0613474	0	0	0	0	0	0	0	0	0	0.064551425	0	0	0	0	0	0	0	0	0	0	0	0	0	0	0	0	0	0	0	0	0	0	0	0	0	0	0
0	0	0.182126856	0	0	0	0	0	0	0	0	0	0	0	0	0	0	0	0	0	0	0	0	0	0	0	0	0	0	0	0	0	0	0	0	0	0	0	0	0	0	0	0	0	0	0	0	0	0	0
0	0	0	0	0.05695236	0	0.087210505	0.065324512	0	0	0	0	0	0	0	0	0	0.042532254	0	0	0	0	0	0	0.64036126	0	0	0	0	0	0	0	0	0	0	0	0	0	0	0	0	0	0	0	0	0	0	0	0	0
0	0	0	0	0	0	0	0	0.001069444	0	0	0	0	0	0	0	0	0	0	0	0	0	0	0	0	0	0	0	0	0.003776127	0	0	0	0	0	0	0	0	0	0	0	0	0	0	0	0	0	0	0	0
0	0	0	0	0	0.007453989	0	0	0	0	0	0	0	0	0	0	0	0	0	0	5.23E-06	0	0	0	0	0	0	0	0	0	0	0	0	0	0	0	0	0	0	0	0	0	0	0	0	0	0	0	0	0
0	0	0	0	0	0	0	0	0	0	0	0	0	0	0	0	0	0	0	0	0	0	0	0	0	0.023885092	0	0	0	0	0	0	0	0	0	0	0	0	0	0	0.021541072	0	0	0	0	0	0	0.00422634	0	0
0	0	0	0.273415259	0	0	0	0	0	0	0	0	0	0	0	0	0	0.324111766	0	0	0	0	0	0	0	0	0	0	0	0	0	0	0	0.029110173	0	0	0	0	0	0	0	0	0	0	0	0	0	0	0	0
0	0	0	0	0	0	0	0	0	0	0	0	0	0	0.005392987	0	0	0	0	0	0	0	0	0	0	0	0	0.005750259	0	0	0	0	0	0.030865265	0	0	0	0	0	0	0	0	0	0	0	0	0	0	0	0
0	0	0	0	0	0	0.043977806	0	0	0	0	0	0.12612129	0	0	0	0	0	0	0	0	0.11777599	0	0.518235361	0	0	0.599455379	0	0	0	0	0	0	0	0	0	0	0	0	0	0.021464314	0	0	0	0	0	0	0	0	0
0	0	0	0	0	0	0	0	0	0	0	0	0	0	0	0	0	0	0	0	0.00236862	0	0	0	0	0.022431824	0	0	0	0	0	0	0	0	0	0	0	0	0	0	0	0	0	0	0	0	0	0	0	0
0	0	0	0	0	0	0	0.013460242	0	0	0	0	0	0	0	0	0	0.071737462	0	0	0	0	0.010895982	0	0	0	0	0.130875656	0.01449247	0	0	0	0	0	0	0	0	0	0	0	0	0	0	0	0	0	0	0	0	0
0	0	0	0	0	0	0.017398992	0	0	0	0	0	0	0	0	0	0	0	0	0	0	0	0	0	0	0	0	0	0	0	0	0	0	0	0	0	0	0	0	0	0.017991367	0	0	0	0	0	0	0	0	0
0.092953595	0	0	0	0	0.005680645	0	0	0	0	0	0	0	0	0	0.055847196	0	0	0	0.000700651	0	0	0	0	0	0	0	0	0	0	0	0	0	0	0	0	0	0	0	0	0	0	0	0	0	0	0	0	0	0
0	0	0	0	0	0	0	0	0	0	0	0	0	0	0	0	0	0	0	0	0	0	0	0	0	0	0	0	0	0	0	0	0	0	0	0	0	0	0	0	0	0	0	0	0	0	0	0	0	0
0	0	0	0	0	0	0	0	0	0	0	0	0	0	0	0	0	0.244680651	0	0	0	0	0	0	0	0	0	0	0	0	0	0	0	0.0268995	0	0	0	0	0	0	0	0	0	0	0	0	0	0	0	0
0	0	0.384681752	0	0	0	0	0.146606219	0	0	0	0	0	0	0	0	0	0	0	0	0	0	0	0	0	0	0	0.089902316	0	0.073836116	0	0	0	0	0	0	0	0	0	0	0.016008694	0	0	0	0	0	0	0	0	0
0	0	0	0	0	0	0	0	0.013402747	0	0	0	0	0	0	0	0	0	0.078178749	0	0.077045762	0	0	0.002274996	0	0	0	0	0.028023817	0	0	0	0	0	0	0	0	0	0	0	0	0	0	0	0	0	0	0	0	0
0	0	0	0	0	0	0	0	0	0	0	0.579603326	0	0	0	0	0	0	0	0	0.086318217	0	0	0	0	0	0	0	0	0	0	0	0	0.025998124	0	0	0	0	0	0	0	0	0	0	0	0	0	0	0	0
0	0	0	0	0.060994224	0	0.166482906	0	0	0	0	0	0	0	0	0	0	0	0	0	0	0	0	0	0	0	0	0.095458409	0.002196612	0	0	0	0	0	0	0	0	0	0	0	0	0	0	0	0	0	0	0	0	0
0	0	0	0	0	0	0	0	0	0	0	0	0	0	0	0	0	0	0	0	0	0	0	0	0	0	0	0	0	0	0	0	0	0.026457596	0	0	0	0	0	0	0.011513025	0	0	0	0	0	0	0	0	0
0	0	0	0	0	0	0	0	0	0	0	0	0	0	0	0	0	0	0	0	0	0	0	0	0	0.023305754	0	0	0	0	0	0	0	0	0	0	0	0	0	0	0	0	0	0	0	0	0	0	0	0
0	0	0	0.141402598	0	0.006966827	0	0	0	0	0	0	0	0	0	0	0	0	0	0	0	0	0.008478429	0	0	0	0	0.075377551	0	0	0	0	0	0	0	0	0	0	0	0	0	0	0	0	0	0	0	0	0	0
0.002219403	0	0	0	0	0	0	0.056132446	0	0	0	0	0	0	0	0	0	0	0.10169161	0	0	0	0	0	0	0	0	0	0	0	0	0	0	0	0	0	0	0	0	0	0	0	0	0	0	0	0	0.001512711	0	0
0	0	0	0	0	0	0	0	0	0	0	0	0	0	0	0	0	0	0	0	0	0	0	0	0	0	0	0	0.00593931	0	0	0	0	0	0	0	0	0	0	0	0	0	0	0	0	0	0	0	0	0
0	0	0	0	0	0	0	0	0.031690147	0	0	0	0	0	0.042053394	0	0	0	0	0	0	0	0.008253122	0	0	0	0	0.002330002	0	0	0	0	0	0	0	0	0	0	0	0	0	0	0	0	0	0	0	0	0	0
0	0	0	0	0	0	0	0	0	0	0	0	0	0	0	0	0	0	0	0	0	0	0	0	0	0	0.0819803	0.014277843	0	0	0	0	0.19936645	0	0	0	0	0	0	0	0	0	0	0	0	0	0	0	0	0
0	0	0	0	0	0	0	0	0	0	0	0	0	0	0	0	0	0	0	0	0	0	0	0	0	0	0	0	0.01576064	0	0	0	0	0	0	0	0	0	0	0	0	0	0	0	0	0	0	0	0	0
0	0	0	0.094800712	0	0	0	0	0	0	0	0	0	0	0	0	0	0	0.138941598	0	0	0	0	0	0	0	0.001955355	0.020910417	0	0	0	0	0	0	0	0	0	0	0	0	0	0	0	0	0	0	0	0	0	0
0	0	0	0	0	0	0	0.015959316	0.334593107	0	0	0	0	0	0	0	0	0	0	0	0	0.299839922	0	0	0	0	0	0	0	0	0	0	0	0	0	0	0	0	0	0	0	0	0	0	0	0	0	0	0	0
0	0	0	0	0	0	0	0	0	0	0	0	0	0	0	0	0	0	0	0	0	0	0	0	0	0	0	0	0	0	0	0	0	0	0	0	0	0	0	0	0	0	0	0	0	0	0	0.005732855	0	0
0	0	0	0	0	0	0	0	0	0	0	0	0	0	0	0	0	0	0	0	0	0	0	0	0	0	0	0	0.002437481	0	0	0	0	0	0	0	0	0	0	0	0	0	0	0	0	0	0	0	0	0
0	0	0	0	0	0	0	0	0	0	0	0	0	0	0	0	0	0.169887965	0	0	0	0	0	0	0	0	0	0	0.013441363	0	0	0	0	0	0	0	0	0	0	0	0	0	0	0	0	0	0	0	0	0
0	0	0	0	0	0	0	0	0	0	0	0	0	0	0	0	0	0	0	0	0	0	0.019233861	0	0.285019893	0	0	0	0	0	0	0	0	0	0	0	0	0	0	0	0	0	0	0	0	0	0	0	0	0
0	0	0	0	0	0	0	0	0	0	0	0	0	0	0	0	0	0	0	0	0	0	0	0	0	0	0	0	0	0	0	0	0	0	0	0	0	0	0	0	0	0	0	0	0	0	0	0.000807871	0	0
0	0	0	0	0	0	0	0	0	0	0	0	0	0	0.091976796	0	0	0	0	0	0	0	0	0	0	0	0	0	0	0	0	0	0	0	0	0	0	0	0	0	0	0	0	0	0	0	0	0	0	0
0	0	0	0	0	0	0	0	0	0	0	0	0	0	0	0	0	0.030807501	0	0	0	0	0	0	0	0	0	0	0	0	0	0	0	0	0	0	0	0	0	0	0	0	0	0	0	0	0	0	0	0
0	0	0	0	0	0	0	0.020039915	0	0	0.147757775	0	0	0	0	0	0	0	0	0	0	0	0	0	0	0	0	0.010209114	0	0	0	0	0	0.025379564	0	0	0	0	0	0	0	0	0	0	0	0	0	0.048618454	0	0
0.121089085	0	0	0	0	0	0	0	0	0	0	0	0.06733741	0	0	0	0	0.003889612	0.00862415	0	0	0	0.005308082	0	0	0.041524501	0	0	0	0	0	0	0	0	0	0	0	0	0	0	0	0	0	0	0	0	0	0	0	0
0	0	0	0.383976509	0	0	0	0	0	0	0	0	0.000254059	0	0	0	0	0	0	0	0.269383208	0	0	0.079085375	0	0	0	0	0	0	0	0	0	0	0	0	0	0	0	0	0	0	0	0	0	0	0	0.001570443	0	0
0	0	0	0	0	0	0	0	0	0	0	0.630353086	0	0	0	0	0	0	0	0	0	0	0	0	0	0.101913713	0	0	0	0	0	0	0.034666514	0	0	0	0	0	0	0	0	0	0	0	0	0	0	0	0	0
0	0	0	0	0	0	0.032955633	0	0	0	0	0	0	0.153466428	0	0	0	0	0	0	0	0	0	0	0	0	0	0	0	0	0	0	0.014201387	0	0	0	0	0	0	0	0	0	0	0	0	0	0	0	0	0
0.491786422	0	0	0	0.618807593	0	0.929249343	0	0	0.958077772	0	0	0.998915339	0.204348297	0	0.470681203	0.019781637	0	0.157508827	0.377085896	0	0	0	0	0.007050235	0.877041694	0	0.125441995	0.01144956	0	0	0	0	0	0	0	0	0	0	0	0	0	0	0	0	0	0	0	0	0
0	0.883737029	0	0.513030189	0	0	0.116684317	0	0	0	0	0.557335054	0.302981457	0.854800339	0	0	0	0	0.640934021	0	0	0	0.120391439	0	0.457202312	0	0.282876585	0.007800802	0	0	0	0	0	0	0	0	0	0	0	0	0	0	0	0	0	0	0	0	0	0
0.042984513	0.996621745	0	0	0	0	0.077492163	0.152848221	0	0.993935261	0.851450486	0	0.002987592	0	0.290156448	0	0	0	0.980672129	0	0.120131673	0.986503291	0.031992998	0	0	0	0	0.499441807	0.657858015	0	0	0	0	0	0	0	0	0	0	0	0	0	0	0	0	0	0	0	0	0
0.096241939	0	0	0	0.956029866	0.067242822	0.992797765	0.043241546	0	0	0	0	0.507489604	0	0.96102515	0	0	0.985807269	0	0	0	0	0.030995718	0.068696491	0	0.985228003	0.31852386	0.045853789	0	0.032899648	0	0	0	0	0	0	0	0	0	0	0	0	0	0	0	0	0	0.003381585	0	0
0.698916112	0	0.726472382	0	0	0.957615734	0.031140304	0.881685869	0	0	0	0	0	0	0.613716972	0	0.128839604	0.061580571	0	0	0.302750332	0.069062227	0	0	0	0.995879224	0.99790465	0.028813531	0.009451712	0	0	0	0	0	0	0	0	0	0	0	0	0	0	0	0	0	0	0.000841286	0	0
0	0	0	0.008988205	0.221597747	0.012068401	0	0.242469295	0.02123549	0	0	0	0	0.996507873	0.170401326	0.863008468	0	0	0.96854549	0	0	0	0	0.670145976	0	0.204163819	0	0	0.014913679	0	0	0	0	0	0	0	0	0	0	0	0	0	0	0	0	0	0	0	0	0
0	0	0.778559101	0.413711663	0.992314524	0.980615815	0.985435684	0	0.528597383	0.076680145	0	0	0.448148537	0	0.311943549	0.000437766	0	0	0	0	0	0.326104593	0	0	0	0	0.997867342	0	0	0	0	0	0	0.030108121	0	0	0	0	0	0	0	0	0	0	0	0	0	0	0	0
0	0.050986738	0	0	0	0.037905845	0	0.968683835	0	0	0	0.0290068	0	0.995064415	0	0	0	0	0	0.16674531	0	0	0	0	0.968006842	0.73752128	0	0	0.009204164	0.12368148	0	0	0	0	0	0	0	0	0	0	0	0	0	0	0	0	0	0	0	0
0.026395387	0	0	0	0	0	0.56854267	0.641445085	0	0.837908346	0.858497898	0.356029922	0.336831009	0	0.867503472	0	0	0	0	0.066316368	0.941496094	0	0	0	0	0.982698367	0	0.749537224	0.016036261	0.527907301	0	0	0	0	0	0	0	0	0	0	0	0	0	0	0	0	0	0	0	0
0.133809675	0	0	0.768353603	0	0.878048035	0	0	0	0	0	0	0	0	0	0.010713481	0.885341547	0	0.121593416	0	0	0.996503607	0.979831359	0	0.908976656	0	0	0	0.774097532	0.068035066	0	0	0	0.035454988	0	0	0	0	0	0	0	0	0	0	0	0	0	0	0	0
0.324167067	0	0	0	0.491628618	0	0	0	0	0	0	0.986364994	0	0	0.378526182	0	0	0	0.070668962	0.928568868	0	0	0.994914705	0	0.89170474	0.96902565	0	0	0.009615325	0.024939715	0	0	0	0	0	0	0	0	0	0	0	0	0	0	0	0	0	0	0	0
0	0	0	0.054964292	0.048814669	0.4054699	0.99418152	0	0.2139905	0	0.171548818	0	0	0	0.453379471	0	0.253855052	0	0	0	0	0	0	0.913373239	0.822363557	0.021692555	0	0.74327623	0	0.512664737	0	0	0	0	0	0	0	0	0	0	0	0	0	0	0	0	0	0.007327657	0	0
0	0	0.019463098	0	0.993127896	0	0.000325298	0.979115752	0.012040221	0	0	0	0.527325235	0	0	0	0	0.042175112	0	0.314666475	0.617505751	0.29664755	0	0.63709955	0.434533555	0.026346093	0.300619657	0.288709352	0.003408987	0	0	0	0	0	0	0	0	0	0	0	0	0	0	0	0	0	0	0.002042637	0	0
0.099357969	0	0.029006029	0.998574545	0.005060178	0.95381493	0.995375162	0.77237313	0	0.384593939	0.997098931	0.599374211	0.971540976	0	0.427938582	0	0	0.970724545	0.989148922	0	0.924125848	0.02384226	0	0.038569846	0	0.064815687	0.54989393	0.762385149	0.00883751	0.135507406	0	0	0	0	0	0	0	0	0	0	0.018558651	0	0	0	0	0	0	0	0	0
0.580391944	0	0	0.862191936	0.951246737	0.013754237	0.00658354	0.040098233	0.153966889	0	0.757820784	0.021510373	0.139996834	0	0	0	0.01972273	0	0.955002232	0	0	0.963898643	0	0	0.753848959	0	0.011332983	0.822064781	0	0	0	0	0	0	0	0	0	0	0	0	0.023654816	0	0	0	0	0	0	0	0	0
0.023925407	0.950529032	0.048542181	0	0.257260473	0	0	0	0	0.314858632	0	0.363812741	0.962900541	0.914078856	0.973210452	0	0	0.885289188	0	0.081626015	0	0	0	0	0	0	0.36374317	0	0	0.060241037	0	0	0	0	0	0	0	0	0	0	0	0	0	0	0	0	0	0	0	0
0.243105327	0	0.436541226	0	0	0.972531381	0	0	0	0	0.194061476	0.248784101	0	0	0.972847734	0	0	0	0.542338135	0	0	0.902664687	0	0.594102502	0.817851016	0.981383179	0	0.783424317	0.516942173	0	0	0	0	0	0	0	0	0	0	0	0	0	0	0	0	0	0	0	0	0
0	0	0	0.698709406	0	0	0	0.126881455	0	0	0	0	0	0	0	0	0.990181823	0	0.985659891	0	0.999035521	0.83378809	0	0.89740748	0.591464622	0.351642148	0	0.031529795	0	0.640325039	0	0	0	0	0	0	0	0	0	0	0	0	0	0	0	0	0	0	0	0
0	0	0.161418968	0	0	0	0.959486411	0.079064891	0.967171854	0	0.82424523	0	0.118501933	0	0.611133626	0.996936155	0.066833368	0.817882446	0	0	0.66227667	0.418805608	0.592523293	0	0.982657337	0.03354798	0	0.138850916	0.015883471	0.030307428	0	0	0.25148508	0.025736132	0	0	0	0	0	0	0.027183903	0	0	0	0	0	0	0	0	0
0	0	0	0	0	0	0	0	0	0	0	0	0	0	0	0	0	0	0	0	0	0	0	0	0	0	0	0	0	0	0	0	0	0	0	0	0	0	0	0	0	0	0	0	0	0	0	0	0	0
0	0	0	0	0	0	0	0	0	0	0	0	0.083417827	0	0	0	0	0	0	0	0	0	0	0	0	0.025751943	0	0	0.015334361	0	0	0	0	0	0	0	0	0	0	0	0	0	0	0	0	0	0	0	0	0
0	0	0	0	0	0	0	0	0	0	0	0	0	0	0	0	0	0	0	0	0	0	0	0.034820383	0	0	0	0	0	0	0	0	0.011195132	0	0	0	0	0	0	0	0	0	0	0	0	0	0	0	0	0
0	0	0	0	0	0	0.005032565	0	0	0	0	0	0.158162493	0	0	0	0	0	0	0	0	0	0	0	0	0	0	0	0	0	0	0	0	0.02749326	0	0	0	0	0	0	0	0	0	0	0	0	0	0	0	0
0	0	0	0	0	0	0	0	0	0	0	0	0	0	0	0	0	0	0	0	0	0	0.04541549	0	0	0	0	0	0	0	0	0	0	0	0	0	0	0	0	0	0	0	0	0	0	0	0	0	0	0
0	0	0	0	0	0	0	0	0	0	0.034230788	0	0	0	0	0	0	0	0	0	0	0	0	0	0	0	0	0	0	0	0	0	0	0	0	0	0	0	0	0	0.023474114	0	0	0	0	0	0	0	0	0
0	0	0	0	0	0	0	0	0.013359492	0	0	0	0.036679244	0	0	0	0	0	0	0	0	0	0	0	0	0	0	0	0	0	0	0	0	0	0	0	0	0	0	0	0	0	0	0	0	0	0	0	0	0
0	0	0	0	0.194889131	0	0	0	0	0	0	0	0	0	0	0	0	0	0	0	0	0	0	0	0.00989572	0	0	0	0	0	0	0	0	0	0	0	0	0	0	0	0	0	0	0	0	0	0	0	0	0
0.050191936	0	0	0	0	0	0	0	0	0	0	0	0	0	0	0	0	0	0	0	0	0	0	0	0	0	0	0	0	0	0	0	0	0	0	0	0	0	0	0	0	0	0	0	0	0	0	0	0	0
0	0	0	0	0	0	0	0	0	0	0	0	0	0	0	0	0	0	0	0	0	0	0	0	0	0.022659652	0.38990048	0	0	0	0	0	0	0	0	0	0	0	0	0	0	0	0	0	0	0	0	0	0	0
0	0	0	0	0	0	0.081655169	0	0	0	0	0	0	0	0	0	0	0.067895705	0	0	0	0	0	0.054130584	0	0	0	0	0	0	0	0	0	0	0	0	0	0	0	0	0	0	0	0	0	0	0	0	0	0
0	0	0	0	0.019168832	0	0	0.021272975	0	0	0	0	0	0	0	0	0	0	0	0	0	0	0	0	0	0	0	0	0	0	0	0	0	0	0	0	0	0	0	0	0	0	0	0	0	0	0	0	0	0
0	0	0	0	0	0	0	0	0	0	0	0	0	0	0.038622588	0	0	0	0	0	0	0	0	0.000307367	0	0	0	0	0	0	0	0	0	0	0	0	0	0	0	0	0	0	0	0	0	0	0	0	0	0
0	0	0	0	0	0	0	0	0	0	0	0	0	0	0.043094281	0	0	0	0	0	0	0	0	0	0.561683218	0	0	0	0	0	0	0	0	0	0	0	0	0	0	0	0	0	0	0	0	0	0	0	0	0
0	0	0	0	0	0	0	0	0	0	0	0	0	0	0	0	0	0.035991182	0	0	0	0	0	0	0	0	0	0	0.014056945	0	0	0	0	0	0	0	0	0	0	0	0.020248131	0	0	0	0	0	0	0	0	0
0	0.149732362	0	0	0	0	0	0	0	0	0	0	0	0	0	0	0	0	0	0	0	0	0	0	0	0	0	0	0	0	0	0	0	0	0	0	0	0	0	0	0	0	0	0	0	0	0	0	0	0
0	0	0	0	0	0	0	0	0	0	0.001219142	0	0	0	0	0	0	0	0	0	0	0	0	0	0	0	0	0.083899444	0	0	0	0	0	0.026093186	0	0	0	0	0	0	0	0	0	0	0	0	0	1.46E-05	0	0
0.038703135	0	0	0	0	0	0	0	0	0	0	0	0	0	0	0	0	0	0	0	0	0	0.360248528	0	0	0	0	0	0	0	0	0	0	0	0	0	0	0	0	0	0.021463476	0	0	0	0	0	0	0	0	0
0	0	0	0	0	0	0	0.083174233	0	0	0	0	0.074365677	0	0	0	0	0	0	0	0	0	0	0	0	0.025208724	0	0	0	0	0	0	0	0	0	0	0	0	0	0	0	0	0	0	0	0	0	0	0	0
0.017515742	0	0.026132607	0	0	0	0	0	0	0	0	0	0	0	0	0	0	0	0	0	0	0	0	0	0	0	0	0.09189194	0	0.051839233	0	0	0	0	0	0	0	0	0	0	0	0	0	0	0	0	0	0.017404104	0	0
0	0	0	0	0	0	0	0	0	0	0	0	0	0	0	0	0	0	0	0	0	0	0.191966699	0	0	0	0.020533684	0	0	0	0	0	0	0	0	0	0	0	0	0	0	0	0	0	0	0	0	0	0	0
0	0	0	0	0	0	0	0.010053556	0	0	0	0	0	0	0	0	0	0	0	0	0.057708425	0	0	0	0	0	0	0.015190665	0	0	0	0	0	0	0	0	0	0	0	0	0	0	0	0	0	0	0	0	0	0
0	0	0	0	0	0	0	0	0	0	0	0	0	0	0	0	0	0	0	0	0	0	0	0	0	0	0.059386421	0	0	0	0	0	0	0	0	0	0	0	0	0	0	0	0	0	0	0	0	0	0	0
0	0	0	0	0	0	0.063629944	0	0	0	0	0	0	0	0	0	0	0	0	0	0	0	0	0	0	0	0	0.022084432	0	0	0	0	0	0	0	0	0	0	0	0	0	0	0	0	0	0	0	0	0	0
0	0	0	0	0	0	0	0	0	0	0	0	0	0	0	0	0	0	0.207728625	0	0	0	0.093678256	0	0	0	0	0	0	0	0	0	0	0	0	0	0	0	0	0	0	0	0	0	0	0	0	0	0	0
0	0	0	0	0	0	0	0	0	0	0	0.000789175	0	0	0.021537261	0	0	0	0	0	0	0	0	0	0	0.023771404	0	0	0	0	0	0	0	0	0	0	0	0	0	0	0	0	0	0	0	0	0	0	0	0
0	0	0	0.008079396	0.123576207	0	0.31037921	0	0	0	0	0	0	0	0	0	0	0	0	0	0	0	0	0	0	0	0	0	0	0	0	0	0	0	0	0	0	0	0	0	0	0	0	0	0	0	0	0	0	0
0	0	0	0	0.058877815	0	0	0.06465396	0	0	0	0	0	0	0	0	0	0	0	0	0	0	0	0	0	0	0	0	0	0	0	0	0	0	0	0	0	0	0	0	0.017434387	0	0	0	0	0	0	0	0	0
0	0	0	0.17976262	0	0.052246578	0.146204094	0	0	0	0	0	0	0	0	0	0	0	0	0	0	0	0	0	0	0	0	0	0	0	0	0	0	0	0	0	0	0	0	0	0	0	0	0	0	0	0	0.005819561	0	0
0.028894182	0	0	0.141591744	0	0	0.018673838	0	0	0	0	0.033218683	0	0	0	0	0	0.029965968	0	0	0.091557858	0	0	0.004091973	0	0	0	0	0	0	0	0	0	0.026128433	0	0	0	0	0	0	0	0	0	0	0	0	0	0	0	0
0	0	0	0	0	0.014383753	0.00927729	0	0	0	0	0	0	0	0	0	0	0	0	0	0	0	0	0	0	0	0	0	0.016127034	0	0	0	0	0	0	0	0	0	0	0	0	0	0	0	0	0	0	0	0	0
0	0	0	0	0	0	0	0.062653479	0	0	0	0	0	0	0	0	0	0	0	0	0	0	0	0	0.00168425	0	0.131054393	0	0	0	0	0	0.004434091	0	0	0	0	0	0	0	0	0	0	0	0	0	0	0	0	0
0	0	0	0	0	0	0	0	0	0	0	0	0	0	0	0	0	0	0	0	0	0	0	0	0.057508197	0	0	0	0.010585133	0	0	0	0	0	0	0	0	0	0	0	0	0	0	0	0	0	0	0	0	0
0	0	0	0	0	0	0.021789927	0	0	0	0	0	0	0	0	0	0	0	0	0	0	0.005682169	0	0	0	0	0	0.137899443	0	0	0	0	0	0	0	0	0	0	0	0	0	0	0	0	0	0	0	0	0	0
0	0	0	0	0	0	0	0	0	0	0	0	0	0	0	0	0	0	0	0	0	0	0	0	0	0.863318696	0	0.051284178	0.012602182	0	0	0	0	0.028263845	0	0	0	0	0	0	0	0	0	0	0	0	0	0.003472866	0	0
0	0	0	0.105415927	0	0	0	0.13113704	0	0	0	0	0	0	0	0	0	0	0	0	0	0	0	0	0	0	0	0	0	0.037832343	0	0	0	0	0	0	0	0	0	0	0	0	0	0	0	0	0	0	0	0
0	0	0	0	0	0	0	0	0	0	0.182006104	0	0.052666909	0	0	0	0	0	0	0	0	0	0	0.008865214	0	0	0	0	0	0	0	0	0	0	0	0	0	0	0	0	0	0	0	0	0	0	0	0	0	0
0	0	0	0	0	0	0	0	0	0	0	0	0	0	0	0	0	0	0	0	0	0	0	0	0	0	0	0	0	0	0	0	0	0	0	0	0	0	0	0	0	0	0	0	0	0	0	0.001394967	0	0
0	0.069175049	0	0	0	0.009000476	0	0	0	0	0	0	0	0	0	0	0	0	0	0	0	0	0.00936107	0	0	0	0	0	0.014425821	0.377020979	0	0	0	0.031712749	0	0	0	0	0	0	0	0	0	0	0	0	0	0	0	0
0	0	0	0	0	0	0	0	0	0	0	0	9.98E-07	0	0	0	0	0.006887732	0.001222079	0	0	0	0.045314187	0	0.045255086	0	0	0	0	0	0	0	0	0	0	0	0	0	0	0	0.023902209	0	0	0	0	0	0	0	0	0
0	0	0	0	0	0	0	0	0	0	0.004138097	0	0	0	0	0	0	0	0	0	0	0.003451659	0.170985716	0	0	0	0	0	0	0	0	0	0	0	0	0	0	0	0	0	0	0	0	0	0	0	0	0	0	0
0	0	0	0	0	0	0	0	0.000789359	0	0	0	0.005084567	0	0	0	0	0	0	0	0.11018116	0	0	0	0	0	0	0	0	0	0	0	0	0	0	0	0	0	0	0	0.110741524	0	0	0	0	0	0	0	0	0
0	0	0.349498483	0	0	0	0	0	0	0	0	0	0	0.15609122	0	0	0	0	0	0	0	0	0	0	0	0	0	0	0	0	0	0	0	0	0	0	0	0	0	0	0	0	0	0	0	0	0	0	0	0
0	0	0	0	0	0	0	0	0	0	0	0	0	0	0	0	0	0.088198336	0	0	0	0	0	0	0	0	0.054155264	0	0	0	0	0	0	0	0	0	0	0	0	0	0	0	0	0	0	0	0	0	0	0
0	0	0	0	0	0	0	0	0	0	0	0	0	0	0.317228163	0	0	0	0	0	0	0	0	0	0	0	0	0	0	0	0	0	0	0	0	0	0	0	0	0	0	0	0	0	0	0	0	0	0	0
0	0	0	0	0	0	0	0.174965413	0	0	0	0	0	0	0	0	0	0	0	0	0	0	0	0	0	0	0	0	0.00618159	0	0	0	0	0	0	0	0	0	0	0	0	0	0	0	0	0	0	0	0	0
0	0.15549414	0	0.315060759	0	0	3.35E-05	0	0	0	0	0	0	0	0.201865196	0	0	0	0.002225915	0	0	0	0	0	0	0	0	0.10711809	0	0	0	0	0	0	0	0	0	0	0	0	0	0	0	0	0	0	0	0	0	0
0	0	0	0	0	0.016422988	0	0	0	0	0	0	0	0	0.013118978	0	0	0	0	0	0	0	0.102039202	0	0	0	0	0	0	0	0	0	0	0	0	0	0	0	0	0	0	0	0	0	0	0	0	0	0	0
0	0	0	0	0.170394041	0	0	0	0	0	0	0	0	0	0	0	0	0	0.02748847	0	0	0	0	0	0	0	0	0	0	0.082835591	0	0	0	0.031201174	0	0	0	0	0	0	0	0	0	0	0	0	0	0	0	0
0	0	0	0	0	0	0	0	0	0	0	0	0.038294059	0	0	0	0	0	0	0	0	0	0.099542597	0	0	0.022661388	0.015371641	0	0	0	0	0	0	0	0	0	0	0	0	0	0	0	0	0	0	0	0	0	0	0
0	0	0	0	0	0	0	0	0	0	0	0	0	0	0	0	0	0	0	0	0	0	0	0	0.041619296	0	0.00183069	0	0	0	0	0	0	0.027970912	0	0	0	0	0	0	0	0	0	0	0	0	0	0	0	0
0	0	0	0	0	0	0	0	0	0	0	0.008829491	0	0	0	0	0	0	0	0	0	0	0	0	0	0	0	0	0	0	0	0	0	0	0	0	0	0	0	0	0	0	0	0	0	0	0	0	0	0
0	0	0	0	0	0	0	0	0	0	0	0	0.023510864	0	0	0	0	0	0	0	0	0	0	0	0	0	0	0.094084249	0	0.036691286	0	0	0	0	0	0	0	0	0	0	0	0	0	0	0	0	0	0	0	0
0	0	0.053819829	0	0	0	0	0	0	0	0	0	0.578520427	0	0	0	0	0	0	0	0	0	0	0	0	0	0	0	0	0	0	0	0	0	0	0	0	0	0	0	0	0	0	0	0	0	0	0	0	0
0	0.152671731	0	0	0	0	0	0	0	0	0	0	0	0	0	0	0	6.05E-06	0.005165525	0	0	0	0	0	0.234975164	0	0	0.006644335	0	0	0	0	0	0	0	0	0	0	0	0	0	0	0	0	0	0	0	0	0	0
0	0	0	0	0.216550342	0	0	0	0	0	0	0	0	0	0	0	0	0	0	0	0	0	0	0	0	0	0	0	0	0	0	0	0	0	0	0	0	0	0	0	0	0	0	0	0	0	0	0.004717329	0	0
0	0	0	0	0	0	0	0	0	0	0.063452052	0	0.006504851	0	0	0	0	0	0	0	0	0.06308665	0	0	0	0	0	0	0	0	0	0	0	0	0	0	0	0	0	0	0.026349582	0	0	0	0	0	0	0	0	0
0	0	0	0	0	0	0	0.009537661	0	0	0	0.405269848	0	0	0	0	0	0	0	0.000313081	0	0	0	0	0	0	0	0	0	0	0	0	0	0.037640678	0	0	0	0	0	0	0	0	0	0	0	0	0	0.001826593	0	0
0.149566293	0	0	0	0	0	0	0	0	0	0	0	0	0	0	0	0.038601536	0	0.003668152	0	0	0	0	0	0	0	0	0	0	0	0	0	0	0	0	0	0	0	0	0	0.027513057	0	0	0	0	0	0	0	0	0
0	0	0	0	0	0	0	0	0	0	0	0	0.028173088	0	0	0	0	0	0	0	0	0	0	0.100833559	0	0	0	0.009076631	0	0	0	0	0	0	0	0	0	0	0	0	0	0	0	0	0	0	0	0	0	0
0	0	0	0.859608528	0	0.989144573	0.420098445	0.101511272	0	0.765621723	0	0	0	0	0.88821441	0	0	0.260373482	0	0.934337975	0	0	0	0.952430741	0	0.983618415	0.953042528	0	0.597562524	0	0	0	0	0	0	0	0	0	0	0	0	0	0	0	0	0	0	0	0	0
0	0.258397763	0	0.716727859	0	0.266617716	0	0.931244782	0.98186491	0	0	0	0.772399651	0	0.038918983	0	0.988338077	0.699666704	0.776056868	0.980729015	0.825815686	0	0.658741765	0.999660019	0	0	0	0.751338331	0	0.000417873	0	0	0	0	0	0	0	0	0	0	0	0	0	0	0	0	0	0	0	0
0.928542044	0	0	0.913759699	0	0.012367719	0	0	0	0	0	0.034753182	0.10040845	0	0.514335578	0.873344253	0.435954501	0	0	0	0	0.818159105	0.678337103	0	0	0.249105307	0.065675952	0.80541935	0	0.029410524	0	0	0	0	0	0	0	0	0	0	0	0	0	0	0	0	0	0.003594021	0	0
0	0	0	0	0.024053712	0.791178304	0	0	0	0	0	0	0	0	0	0.809129789	0.430332999	0	0	0	0	0.926710358	0.577600162	0.000656014	0	0.300288874	0.407849814	0	0	0	0	0	0	0	0	0	0	0	0	0	0.019097431	0	0	0	0	0	0	0	0	0
0	0	0	0	0.96393088	0.1270272	0	0.229978639	0	0.170900469	0	0.191082228	0.206712478	0	0.764103577	0	0	0.338563829	0.928441289	0	0	0	0.022170435	0	0.303694272	0.978826191	0.156767056	0	0.003913688	0.004324094	0	0	0	0.030898801	0	0	0	0	0	0	0	0	0	0	0	0	0	0	0	0
0	0	0	0.849004745	0.034943325	0.944683494	0	0	0.796773639	0	0.967024363	0.954037519	0	0	0.946483074	0.948362038	0	0.181445526	0	0	0	0	0	0	0	0	0.013524186	0.998275459	0.987447664	0.003555916	0	0	0	0.030223186	0	0	0	0	0	0	0	0	0	0	0	0	0	0	0	0
0.329346221	0	0.005834402	0.971923074	0	0.105786383	0.395413865	0	0.026997592	0	0	0	0.311131015	0	0.953406858	0	0.986096352	0	0.060162349	0	0	0.152257204	0	0	0	0.020170081	0.018554704	0	0	0	0	0	0	0	0	0	0	0	0	0	0	0	0	0	0	0	0	0	0	0
0.034980776	0	0.997242309	0	0	0	0.038161976	0.974996329	0.274141897	0.913998636	0.149165741	0	0	0	0.177390984	0	0	0	0	0	0	0	0.399732523	0.014217691	0.23156669	0	0.848186831	0.992462536	0.899965495	0	0	0	0	0	0	0	0	0	0	0	0.003229204	0	0	0	0	0	0	0	0	0
0	0	0	0	0	0.014752857	0.558975097	0.150392654	0	0.971932724	0.001905109	0	0.096598998	0.298946374	0.953437782	0	0.822863395	0.119397921	0.002873651	0.000806352	0.308981398	0	0	0.377591508	0.672752021	0.93294852	0	0	0	0	0	0	0	0	0	0	0	0	0	0	0	0	0	0	0	0	0	0	0	0
0.269052643	0	0	0	0.904514793	0.039297111	0	0	0.7571176	0.996497751	0.86524266	0.662341172	0.579339665	0	0.940762563	0.938727324	0	0.723749112	0	0.86583006	1.57E-05	0	0.098452014	0.596711586	0.232303658	0.014762806	0.491707456	0	0	0	0	0	0	0	0	0	0	0	0	0	0	0	0	0	0	0	0	0	0	0
0	0.680491102	0	0.413332865	0.366412081	0.013692722	0	0	0	0	0.244368214	0.752400954	0	0.424960966	0.909148491	0	0	0.916878977	0	0	0	0.09562797	0.160779659	0.005684599	0.133661167	0.562455457	0.292444256	0.094774089	0.013607161	0.552990856	0	0	0	0.028432934	0	0	0	0	0	0	0	0	0	0	0	0	0	0	0	0
0	0.978457107	0	0.005719011	0.701958173	0.013123172	0	0	0	0.98402527	0	0	0.261651818	0.983411037	0.735758199	0	0	0	0.369141354	0	0.149134591	0	0.155723071	0	0	0.317889077	0	0.509143221	0.994309034	0	0	0	0	0	0	0	0	0	0	0	0	0	0	0	0	0	0	0	0	0
0.152636916	0.461905018	0	0	0	0.030612552	0.831791098	0	0.384888382	0	0.158276689	0	0.100149341	0	0.148298752	0.599760414	0	0	0	0	0.095072379	0	0.096271568	0	0	0.997086148	0.205897157	0	0	0.019104387	0	0	0	0	0	0	0	0	0	0	0	0	0	0	0	0	0	0	0	0
0.990361877	0.461110066	0	0.218435748	0.561031425	0.01458773	0.178823879	0	0.280474863	0	0	0	0.007435745	0	0.303811568	0.957953036	0	0.213546151	0	0	0.6574518	0	0	0.057654732	0	0	0.064010832	0	0.427323603	0.092556955	0	0	0	0.028942821	0	0	0	0	0	0	0	0	0	0	0	0	0	0	0	0
0.532400224	0	0	0	0	0.95065507	0.736639434	0.183322532	0	0	0.984528961	0	0.00934972	0	0.396549557	0	0	0	0.807218465	0	0	0	0	0.105838237	0	0.811571084	0	0.999818625	0	0.999627078	0	0	0	0	0	0	0	0	0	0	0	0	0	0	0	0	0	0	0	0
0.919519856	0	0.69257177	0	0	0	0	0	0	0.199718718	0.99055455	0	0.346077194	0	0	0	0	0	0.011668707	0	0	0	0.912080144	0	0	0.996767719	0.999226411	0.164673894	0.714967226	0	0	0	0	0	0	0	0	0	0	0	0	0	0	0	0	0	0	0.003518523	0	0
0	0	0	0.005366231	0	0.579144132	0	0.436524191	0.999212915	0	0	0	0.0776008	0	0.22818169	0.963532228	0.985141964	0.265360665	0	0	0	0.108494359	0.790374737	0.068869709	0	0.685984421	0.119855203	0.93688009	0	0.199403955	0	0	0	0	0	0	0	0	0	0	0	0	0	0	0	0	0	0	0	0
0	0	0.631900198	0	0.808860324	0	0	0.183990918	0.196378059	0	0.233784329	0.004157814	0	0	0.122979953	0	0	0	0	0.313594697	0	0.111881304	0.983091455	0.75025683	0	0	0.08438704	0.627593242	0	0.999760899	0	0	0	0	0	0	0	0	0	0	0	0	0	0	0	0	0	0	0	0
0	0	0	0	0	0	0.015572371	0	0	0	0	0	0	0	0	0	0	0	0	0	0	0	0	0	0	0	0	0	0	0	0	0	0	0	0	0	0	0	0	0	0	0	0	0	0	0	0	0	0	0
0.191642339	0	0	0	0	0	0	0	0	0	0	0	0	0	0	0	0	0	0	0	0	0	0	0	0	0	0	0	0	0	0	0	0	0	0	0	0	0	0	0	0	0	0	0	0	0	0	0	0	0
0.021974358	0	0	0	0	0	0	0	0	0	0	0	0	0	0	0	0	0	0	0	0	0	0	0.040016749	0	0	0	0	0	0	0	0	0	0	0	0	0	0	0	0	0	0	0	0	0	0	0	0	0	0
0	0	0	0	0	0	0	0	0	0	0	0	0	0	0	0	0	0	0	0	0	0	0.037211011	0	0	0	0	0	0	0	0	0	0	0	0	0	0	0	0	0	0	0	0	0	0	0	0	0	0	0
0	0	0	0	0	0	0	0	0	0	0	0	0	0	0	0	0	0	0	0	0	0	0	0	0	0	0.002299667	0	0	0	0	0	0	0	0	0	0	0	0	0	0	0	0	0	0	0	0	0	0	0
0	0	0	0	0	0	0	0	0.232906398	0	0	0	0	0	0	0	0	0	0	0.01449482	0	0	0	0	0	0	0	0	0	0	0	0	0	0	0	0	0	0	0	0	0.016815248	0	0	0	0	0	0	0	0	0
0	0	0	0	0	0.014509124	0	0	0	0	0	0	0	0	0	0	0	0	0	0	0	0	0	0	0	0	0.016860059	0	0.023636834	0	0	0	0	0.026690841	0	0	0	0	0	0	0	0	0	0	0	0	0	0	0	0
0	0	0	0	0	0	0	0	0	0	0	0	0	0	0	0	0	0	0	0	0	0	0.164115059	0	0.013522059	0	0.016922824	0	0	0	0	0	0	0	0	0	0	0	0	0	0.012921315	0	0	0	0	0	0	0	0	0
0	0	0	0	0	0	0	0	0	0	0	0.020379916	0	0	0	0	0	0	0	0	0	0	0	0	0	0	0	0	0	0	0	0	0	0	0	0	0	0	0	0	0	0	0	0	0	0	0	0	0	0
0	0	0	0	0	0	0	0	0	0	0	0	0	0	0	0	0	0	0	0	0	0	0.081576135	0	0	0	0	0	0	0	0	0	0	0	0	0	0	0	0	0	0	0	0	0	0	0	0	0.003431014	0	0
0.07081343	0.013538014	0	0	0	0	0	0	0	0	0	0	0	0	0	0	0	0	0	0	0	0	0	0	0	0.02101915	0.032259602	0	0	0	0	0	0	0	0	0	0	0	0	0	0	0	0	0	0	0	0	0	0	0
0	0	0	0	0	0.014721381	0	0	0	0	0	0	0	0	0	0	0	0	0	0	0	0	0	0.776828033	0	0	0.17443924	0.034758626	0	0	0	0	0	0	0	0	0	0	0	0	0	0	0	0	0	0	0	0	0	0
0	0	0	0	0	0	0	0	0	0	0	0	0	0	0	0	0	0	0	0	0	0	0	0	0.008069293	0	0	0	0	0	0	0	0	0	0	0	0	0	0	0	0	0	0	0	0	0	0	0	0	0
0	0	0	0	0	0	0	0	0	0	0	0	0	0	0	0	0	0	0	0.009812233	0	0	0	0	0	0	0	0	0	0	0	0	0.113966001	0.033120155	0	0	0	0	0	0	0	0	0	0	0	0	0	0	0	0
0.542156719	0	0	0	0	0	0	0	0	0	0	0	0	0	0	0	0	0	0	0	0	0	0	0	0	0	0.25136875	0	0	0	0	0	0	0	0	0	0	0	0	0	0	0	0	0	0	0	0	0	0	0
0	0	0	0	0	0	0	0	0	0	0	0	0	0	0	0	0	0	0	0	0	0	0	0	0	0	0	0	0	0	0	0	0	0	0	0	0	0	0	0	0	0	0	0	0	0	0	0	0	0
0	0	0	0	0	0	0	0	0	0	0	0	0	0	0	0	0	0	0	0	0	0	0	0	0	0.02682595	0	0.048772527	0	0	0	0	0	0	0	0	0	0	0	0	0	0	0	0	0	0	0	0	0	0
0.001385153	0	0	0	0.009950548	0	0	0	0	0	0	0	0	0	0	0	0	0	0	0	0	0	0	0	0	0	0	0	0	0	0	0	0	0	0	0	0	0	0	0	0	0	0	0	0	0	0	0	0	0
0	0	0	0	0	0	0	0	0	0	0	0	0	0	0.040140128	0	0	0	0	0	0	0	0	0	0	0	0.03582151	0	0	0	0	0	0	0.026300398	0	0	0	0	0	0	0	0	0	0	0	0	0	0	0	0
0	0	0	0	0.09495174	0	0	0	0	0	0	0	0	0	0	0	0	0	0	0	0	0	0	0	0	0	0	0	0.014341817	0	0	0	0	0	0	0	0	0	0	0	0	0	0	0	0	0	0	0	0	0
0	0	0	0	0	0	0	0.037500309	0	0	0	0	0	0	0	0	0	0	0	0	0	0	0	0	0	0	0	0	0	0	0	0	0	0	0	0	0	0	0	0	0	0	0	0	0	0	0	0	0	0
0	0	0	0	0	0	0	0	0	0	0	0	0	0	0	0	0	0	0	0	0	0	0.084167915	0	0	0	0	0	0	0	0	0	0	0	0	0	0	0	0	0	0	0	0	0	0	0	0	0	0	0
0	0	0	0	0	0	0	0	0	0	0	0	0	0	0	0	0	0	0	0	0	0	0	0	0	0.021021363	0	0	0.050737349	0.362241348	0	0	0.071062388	0.035967597	0	0	0	0	0	0	0	0	0	0	0	0	0	0	0	0
0	0	0	0	0.090912199	0	0	0	0	0.890084394	0	0	0	0	0	0	0	0	0	0	0	0	0	0	0	0	0	0	0	0	0	0	0	0.029635857	0	0	0	0	0	0	0	0	0	0	0	0	0	0.007253139	0	0
0	0	0	0	0	0	0	0	0	0	0	0	0	0	0	0	0	0	0	0	0	0	0	0	0	0	0.013125014	0	0	0	0	0	0	0	0	0	0	0	0	0	0	0	0	0	0	0	0	0	0	0
0.093427461	0	0	0	0	0	0	0.183562465	0.045081577	0	0	0	0	0	0	0	0	0	0	0	0	0	0	0.221122678	0	0	0	0.085722537	0	0	0	0	0	0	0	0	0	0	0	0	0.025231164	0	0	0	0	0	0	0	0	0
0	0	0	0	0	0	0	0	0	0	0	0	0	0	0	0	0	0	0	0	0.105671991	0	0	0	0	0	0	0.14790092	0	0	0	0	0	0	0	0	0	0	0	0	0	0	0	0	0	0	0	0.025686581	0	0
0	0	0	0	0	0	0	0.066240933	0	0	0	0	0.229012269	0	0	0	0	0	0	0	0	0	0	0	0	0	0	0	0	0	0	0	0	0	0	0	0	0	0	0	0	0	0	0	0	0	0	0	0	0
0	0	0	0	0	0	0	0	0	0	0	0.087573322	0.013840732	0	0	0	0	0	0	0	0	0	0.035408458	0	0	0	0	0	0	0	0	0	0	0	0	0	0	0	0	0	0	0	0	0	0	0	0	0	0	0
0	0	0	0	0	0	0	0	0	0	0	0	0	0	0	0	0	0	0	0	0	0	0	0	0	0.023333447	0	0	0.0672976	0	0	0	0	0	0	0	0	0	0	0	0	0	0	0	0	0	0	0	0	0
0	0.216484656	0	0	0	0	0	0	0	0	0	0	0	0	0.008482804	0	0	0	0	0	0	0	0	0	0	0	0	0	0	0	0	0	0	0.02957325	0	0	0	0	0	0	0	0	0	0	0	0	0	0	0	0
0.191083882	0	0	0	0	0.013027271	0	0	0	0	0	0	0.00280293	0	0	0	0	0	0	0	0	0	0.075354051	0.033230357	0	0	0	0	0	0	0	0	0	0	0	0	0	0	0	0	0	0	0	0	0	0	0	0	0	0
0	0	0	0	0	0	0	0	0	0	0	0	0	0	0	0	0	0	0	0	0	0	0	0	0	0	0	0	0	0	0	0	0	0	0	0	0	0	0	0	0.006081297	0	0	0	0	0	0	0.033286356	0	0
0	0	0.032379507	0	0	0	0	0	0	0	0	0	0.163787808	0	0	0	0	0	0	0	0	0	0.036854951	0	0	0	0	0	0	0	0	0	0	0	0	0	0	0	0	0	0	0	0	0	0	0	0	0	0	0
0	0	0	0	0	0	0	0	0	0	0	0	0	0	0	0	0	0	0	0	0	0	0	0.015811386	0	0	0	0	0	0	0	0	0	0.026738923	0	0	0	0	0	0	0	0	0	0	0	0	0	0	0	0
0.029641661	0	0	0	0	0	0	0	0.00251296	0	0	0	0	0	0	0	0	0	0	0	0	0	0	0	0	0	0	0.104224553	0	0	0	0	0	0	0	0	0	0	0	0	0	0	0	0	0	0	0	0	0	0
0	0	0	0	0	0	0.075265633	0	0.279643331	0	0	0	0	0	0	0	0	0	0	0	0	0.09646027	0	0	0	0	0	0	0	0	0	0	0	0	0	0	0	0	0	0	0	0	0	0	0	0	0	0.006616597	0	0
0	0	0	0	0	0	0	0.068691578	0	0	0	0	0.054235109	0	0	0	0	0	0	0	0	0	0	0	0	0	0.159489205	0	0	0	0	0	0	0	0	0	0	0	0	0	0	0	0	0	0	0	0	0	0	0
0	0	0	0	0	0	0	0	0	0	0	0	0.029686221	0	0	0	0	0	0	0	0	0	0	0	0	0.020097028	0	0.026913278	0	0	0	0	0	0	0	0	0	0	0	0	0	0	0	0	0	0	0	0	0	0
0	0	0	0.037275898	0	0	0	0	0	0	0	0	0	0	0	0	0.148700737	0	0	0	0	0	0	0	0	0	0	0.000383616	0	0	0	0	0	0	0	0	0	0	0	0	0	0	0	0	0	0	0	0	0	0
0	0	0	0	0.085759421	0	0.238570902	0.002924026	0	0	0	0	0	0	0.061475176	0	0	0.00686518	0	0	0	0	0.025979831	0	0.001876259	0.026257297	0.08916425	0	0	0	0	0	0	0.033740381	0	0	0	0	0	0	0.011534108	0	0	0	0	0	0	0	0	0
0	0	0	0	0	0	0	0	0	0	0	0	0	0	0	0	0	0	0	0	0	0	0	0	0	0	0	0	0	0	0	0	0	0	0	0	0	0	0	0	0	0	0	0	0	0	0	0	0	0
0	0	0	0	0	0	0.101638129	0	0	0	0	0	0	0	0	0	0	0	0	0	0	0	0	0.451857965	0	0.021856914	0	0.111513518	0	0	0	0	0	0.065203561	0	0	0	0	0	0	0	0	0	0	0	0	0	0	0	0
0	0	0	0	0	0	0	0	0	0	0	0	0.008942492	0	0	0	0	0	0	0	0	0	0.002002154	0	0	0.026255753	0	0	0	0	0	0	0	0	0	0	0	0	0	0	0	0	0	0	0	0	0	0	0	0
0.054340141	0	0	0	0	0	0	0	0	0	0	0	0.042576532	0	0	0.074654314	0	0	0	0	0	0	0	0	0	0	0	0.138622704	0.00804047	0	0	0	0	0	0	0	0	0	0	0	0.016735631	0	0	0	0	0	0	0	0	0
0	0	0	0	0	0	0	0.083337689	0	0	0	0	0	0	0	0	0	0	0	0	0	0	0.053381242	0	0	0	0	0.129819152	0	0	0	0	0	0.034299395	0	0	0	0	0	0	0	0	0	0	0	0	0	0	0	0
0	0	0	0	0	0	0.000575876	0	0	0	0	0	0	0	0	0	0	0.356341307	0	0	0	0	0.138487892	0	0	0.020430273	0	0	0	0	0	0	0	0	0	0	0	0	0	0	0	0	0	0	0	0	0	0	0	0
0	0	0	0	0	0	0	0.03411061	0	0	0	0	0	0	0	0	0	0	0	0	0	0	0	0	0	0	0	0	0	0	0	0	0	0	0	0	0	0	0	0	0	0	0	0	0	0	0	0	0	0
0	0	0	0	0	0	0	0	0	0	0	0	0	0	0	0	0	0.132012713	0.000333134	0	0	0	0.006543097	0	0	0	0	0	0	0	0	0	0	0	0	0	0	0	0	0	0	0	0	0	0	0	0	0	0	0
0.063183503	0	0	0	0	0.02969041	0	0	0	0	0	0	0	0	0	0	0	0	0	0	0	0	0.178367961	0	0	0	0	0	0	0	0	0	0	0	0	0	0	0	0	0	0	0	0	0	0	0	0	0	0	0
0	0	0	0	0	0	0	0.004973168	0	0	0	0	0	0	0	0	0	0	0	0	0	0.238730089	0.052998506	0	0	0	0	0	0	0.135053228	0	0	0	0	0	0	0	0	0	0	0.018901803	0	0	0	0	0	0	0	0	0
0	0	0	0	0	0	0	0	0	0	0	0	0	0	0	0	0	0	0	0	0	0	0	0.040634697	0	0.022286836	0	0	0	0	0	0	0	0	0	0	0	0	0	0	0	0	0	0	0	0	0	0	0	0
0	0	0	0	0	0	0	0	0	0	0	0	0	0	0.055915157	0	0	0	0	0	0	0	0	0	0	0.0253069	0.015864791	0	0	0	0	0	0	0	0	0	0	0	0	0	0	0	0	0	0	0	0	0	0	0
0	0	0	0	0	0	0	0	0	0	0	0	0	0	0	0	0	0.099838366	0	0	0	0	0	0.43382257	0	0	0	0	0	0	0	0	0	0.056558127	0	0	0	0	0	0	0	0	0	0	0	0	0	0.007475217	0	0
0	0	0	0	0	0	0	0	0	0	0	0	0	0	0	0	0	0	0	0	0	0	0	0	0	0	0.019702677	0	0	0	0	0	0	0	0	0	0	0	0	0	0	0	0	0	0	0	0	0	0	0
0	0	0	0	0	0	0	0	0	0	0	0	0.014502893	0	0	0	0	0	0	0	0	0	0.000723255	0	0	0	0.017675999	0.126663923	0	0	0	0	0	0	0	0	0	0	0	0	0	0	0	0	0	0	0	0	0	0
0	0	0	0	0	0.014698419	0	0	0	0	0	0	0	0	0	0	0	0	0	0	0	0	0	0	0	0	0	0	0.016147636	0	0	0	0	0	0	0	0	0	0	0	0	0	0	0	0	0	0	0.00597272	0	0
0	0	0	0.241002963	0	0	0	0	0	0	0	0	0	0	0	0	0	0	0.000698372	0	0	0	0	0.058831726	0	0.024388285	0	0	0	0	0	0	0	0.029544071	0	0	0	0	0	0	0	0	0	0	0	0	0	0.007170368	0	0
0	0	0	0	0	0	0	0	0	0	0	0	0	0	0	0	0	0	0	0	0	0	0.00500257	0	0	0	0	0	0	0	0	0	0	0.031809546	0	0	0	0	0	0	0	0	0	0	0	0	0	0	0	0
0	0	0	0	0	0.008345606	0	0	0.165127002	0	0	0	0.010877039	0	0	0	0	0	0	0	0	0	0	0	0	0	0	0	0	0	0	0	0	0	0	0	0	0	0	0	0.018395092	0	0	0	0	0	0	0	0	0
0	0.45316054	0	0	0.957009434	0.147510702	0.455456705	0.990682487	0	0	0	0	0.999250284	0	0.419110327	0	0	0.144569159	0	0	0	0	0.43862293	0	0	0.026794538	0.964405694	0	0.014394926	0	0	0	0	0	0	0	0	0	0	0	0	0	0	0	0	0	0	0	0	0
0	0	0	0.600232584	0	0	0.138686855	0.873685817	0.985644585	0	0	0	0.095625002	0	0.019833636	0	0	0	0	0.994527542	0	0	0	0	0.113715817	0.021743357	0	0.998600137	0.56213885	0	0	0	0	0	0	0	0	0	0	0	0	0	0	0	0	0	0	0.013258343	0	0
0	0.987052622	0.955733728	0	0	0	0.859559959	0.361862496	0.945222497	0	0	0.930389999	0.726178078	0	0	0.999357287	0.151294155	0.885082269	0	0.98138166	0	0	0	0.894755093	0.088942906	0.026851569	0.081702419	0	0	0	0	0	0	0	0	0	0	0	0	0	0	0	0	0	0	0	0	0	0	0
0.103646198	0.327828637	0	0.966433292	0	0.079909325	0	0	0.953044437	0.517641859	0	0	0	0.442811039	0.98029797	0	0.040738707	0	0.099386936	0	0	0.058840612	0.16634548	0.144823112	0	0.124697991	0	0.970396438	0	0.962951645	0	0	0	0	0	0	0	0	0	0	0	0	0	0	0	0	0	0	0	0
0.998651714	0	0.027105778	0	0	0	0	0	0.949293356	0	0	0	0.999563435	0.472810033	0	0.04941129	0.83133426	0.478111135	0	0.991289173	0	0.695467038	0.397545403	0	0.155450014	0.021450267	0.387299347	0.827930847	0	0	0	0	0	0	0	0	0	0	0	0	0	0	0	0	0	0	0	0	0	0
0	0.989508536	0	0.986653273	0.628791788	0.010883614	0.110188517	0.993443431	0	0.161693144	0	0.38669563	0.994891131	0	0	0	0	0.061674821	0	0.996346777	0	0.067883371	0.0339768	0	0.996676162	0.990432321	0.906707365	0.041418274	0.757132057	0	0	0	0	0	0	0	0	0	0	0	0	0	0	0	0	0	0	0	0	0
0	0.109625588	0	0.560383558	0	0	0	0	0	0	0.90604261	0.157263796	0	0.984744233	0.906030589	0.375034891	0.24803372	0.8257607	0	0	0.957412261	0	0	0.300347135	0	0.991272289	0.022941715	0	0	0.006676911	0	0	0	0	0	0	0	0	0	0	0	0	0	0	0	0	0	0	0	0
0	0	0	0.111717699	0	0	0	0.835553452	0.678545479	0.13639399	0	0	0.615892206	0.433332434	0	0.79399834	0	0.740304255	0	0.126640539	0	0.091917084	0	0.755183021	0.052291844	0	0	0	0	0	0	0	0	0	0	0	0	0	0	0	0	0	0	0	0	0	0	0.008713229	0	0
0	0	0	0	0	0	0.005912735	0	0.770818528	0.396372876	0.037714037	0	0	0	0	0	0	0	0	0.870980009	0	0.048008292	0.396875156	0.00332577	0.367072579	0.290564762	0.440269047	0.57861823	0	0.932754922	0	0	0	0.025106631	0	0	0	0	0	0	0.012480875	0	0	0	0	0	0	0	0	0
0	0.314492027	0	0	0.988782837	0.946484251	0	0	0.16885072	0.803692294	0.312365504	0.129335154	0	0	0.992167981	0.00055655	0	0.842674362	0.008277475	0.388108132	0	0	0.966151963	0.953277249	0.008781868	0.024115693	0	0	0.046566581	0	0	0	0	0	0	0	0	0	0	0	0	0	0	0	0	0	0	0	0	0
0.012158059	0.760555034	0	0	0	0	0.897819244	0	0.35929673	0	0.115966848	0	0	0	0	0	0.604496421	0	0	0	0	0	0	0.403510216	0	0	0.001183621	0	0.251172473	0.203480998	0	0	0	0	0	0	0	0	0	0	0	0	0	0	0	0	0	0.049431516	0	0
0	0	0	0.040566808	0	0	0	0	0	0.988911052	0	0.011112115	0	0	0.328623938	0.438810709	0	2.06E-06	0.94327719	0	0	0	0	0.99662454	0.184008506	0.034793496	0.675326763	0	0	0	0	0	0	0	0	0	0	0	0	0	0	0	0	0	0	0	0	0	0	0
0.22226038	0	0	0.107612108	0	0	0.150670492	0.952813027	0	0.101364317	0.187193329	0	0	0	0.98211617	0	0	0.052427951	0.299808474	0	0	0	0	0.675634921	0	0	0	0	0	0	0	0	0	0	0	0	0	0	0	0	0	0	0	0	0	0	0	0	0	0
0	0	0	0.713778233	0	0.00256045	0	0.553120675	0	0.213011864	0.956312789	0.845232182	0.368454487	0.854524511	0.036298856	0.890836874	0	0.978668065	0.920534239	0	0	0	0.157004604	0	0	0	0	0	0	0.17325724	0	0	0	0	0	0	0	0	0	0	0	0	0	0	0	0	0	0	0	0
0	0	0	0	0	0	0.217157954	0	0.452936138	0	0.942521467	0	0	0	0.247950964	0	0.019467467	0	0.007978094	0.689950744	0.119286717	0.331155642	0.705817838	0.336932485	0	0.061837633	0.807983267	0	0	0.093088223	0	0	0	0	0	0	0	0	0	0	0	0	0	0	0	0	0	0	0	0
0.999052116	0.028781163	0.835969143	0.984277573	0	0.616889485	0	0.027945113	0.848590241	0	0	0.248496727	0.131607911	0	0	0	0	0	0	0.888537659	0	0	0	0.10723762	0.497268009	0.904529549	0.241141785	0	0	0.204313048	0	0	0	0.032985632	0	0	0	0	0	0	0	0	0	0	0	0	0	0	0	0
0.19021269	0	0	0.493249144	0.771584199	0	0	0.045331999	0	0	0	0	0.12493001	0	0	0	0	0	0.489992404	0	0.989707451	0	0.997707775	0.435166982	0.776012914	0	0.714551456	0.465831707	0.017988111	0	0	0	0	0	0	0	0	0	0	0	0	0	0	0	0	0	0	0	0	0
0	0	0	0	0	0	0.010992706	0	0	0	0	0	0	0	0	0	0	0	0	0	0	0	0	0	0	0	0	0	0	0	0	0	0	0	0	0	0	0	0	0	0.013636689	0	0	0	0	0	0	0	0	0
0	0	0	0	0	0	0	0	0	0	0	0	0	0	0	0	0	0	0	0	0	0	0.023595431	0	0	0	0	0	0	0	0	0	0	0	0	0	0	0	0	0	0	0	0	0	0	0	0	0	0	0
0	0	0	0	0	0	0	0	0	0	0	0	0.043297292	0	0	0	0	0	0	0	0	0	0	0	0	0	0	0.064982422	0	0	0	0	0	0.031244106	0	0	0	0	0	0	0	0	0	0	0	0	0	0	0	0
0	0	0	0	0	0	0	0	0	0	0	0	0	0	0	0	0	0	0.001015583	0	0	0	0	0	0	0	0.418830097	0	0.000985739	0	0	0	0	0	0	0	0	0	0	0	0	0	0	0	0	0	0	0	0	0
0.095724994	0	0	0	0	0.009552942	0	0	0	0	0	0	0.050441359	0	0	0	0	0	0.094952799	0	0	0	0	0	0	0	0	0	0	0	0	0	0	0	0	0	0	0	0	0	0	0	0	0	0	0	0	0	0	0
0	0	0	0	0	0	0	0	0	0	0	0	0	0	0.132442446	0	0	0	0	0	0	0	0	0	0	0	0	0	0	0	0	0	0	0	0	0	0	0	0	0	0	0	0	0	0	0	0	0.047719552	0	0
0.001351788	0	0	0	0	0.011809555	0	0	0	0	0	0	0	0	0	0	0	0	0	0	0	0	0.014923077	0	0	0	0	0.108224038	0	0	0	0	0	0	0	0	0	0	0	0	0	0	0	0	0	0	0	0	0	0
0	0	0	0	0	0	0	0	0	0	0	0	0.094637091	0	0	0	0	0	0	0	0	0	0	0	0.117853659	0	0	0.13491146	0	0	0	0	0	0	0	0	0	0	0	0	0	0	0	0	0	0	0	0	0	0
0	0	0	0	0	0	0	0	0	0	0	0	0.00632015	0	0	0	0	0	0	0	0	0	0	0	0	0	0	0	0	0	0	0	0	0.03174727	0	0	0	0	0	0	0	0	0	0	0	0	0	0	0	0
0	0	0.191755466	0	0	0	0	0	0	0	0	0	0	0.153854181	0	0	0	0	0	0	0	0	0	0.049854288	0	0	0	0	0	0	0	0	0	0	0	0	0	0	0	0	0	0	0	0	0	0	0	0	0	0
0	0	0	0	0	0	0	0	0	0	0	0	0	0	0	0	0	0	0	0	0	0	0	0	0	0	0	0.134116915	0.010742895	0	0	0	0	0	0	0	0	0	0	0	0	0	0	0	0	0	0	0	0	0
0.003851955	0	0	0	0	0	0	0	0	0	0	0	0	0	0	0	0	0	0	0	0	0	0	0	0	0	0	0	0	0	0	0	0	0	0	0	0	0	0	0	0.025330237	0	0	0	0	0	0	0	0	0
0	0	0	0	0	0.010939685	0	0	0	0	0	0	0	0	0	0	0	0	0.220569805	0	0	0	0.063009646	0	0	0	0	0	0	0	0	0	0	0	0	0	0	0	0	0	0	0	0	0	0	0	0	0	0	0
0	0	0	0	0	0	0	0	0	0	0	0	0	0	0	0	0	0.012972184	0	0	0	0.125344229	0	0	0	0	0	0	0	0	0	0	0	0	0	0	0	0	0	0	0	0	0	0	0	0	0	0	0	0
0	0	0	0	0	0.014718708	0	0	0	0	0	0	0	0	0	0	0	0	0	0	0	0	0	0	0	0	0	0	0	0	0	0	0	0	0	0	0	0	0	0	0	0	0	0	0	0	0	0	0	0
0	0	0	0	0	0.012658043	0	0	0	0	0	0	0.041783696	0	0	0	0	0.095424619	0	0	0	0	0.043334879	0	0	0	0	0	0	0	0	0	0	0	0	0	0	0	0	0	0	0	0	0	0	0	0	0	0	0
0	0	0.071645916	0	0	0	0	0	0	0	0	0	0	0	0	0	0	0.008393515	0	0	0	0	0.028297478	0	0	0	0	0	0.020554493	0	0	0	0	0	0	0	0	0	0	0	0	0	0	0	0	0	0	0	0	0
0	0.105590066	0	0	0	0	0	0	0	0	0	0	0	0	0	0	0	0	0	0	5.58E-05	0	0	0	0	0	0	0.020127739	0	0	0	0	0	0	0	0	0	0	0	0	0	0	0	0	0	0	0	0	0	0
0	0	0	0	0	0	0	0	0	0	0	0	0	0	0	0	0	0	0	0	0	0	0	0	0	0	0	0.130012499	0	0	0	0	0	0	0	0	0	0	0	0	0	0	0	0	0	0	0	0.006947082	0	0
0	0	0	0	0	0	0	0	0	0	0.194439539	0	0	0	0	0	0	0	0	0.150200304	0	0	0	0	0	0	0	0	0	0	0	0	0	0	0	0	0	0	0	0	0	0	0	0	0	0	0	0	0	0
0	0	0	0	0	0	0	0	0	0	0	0	0	0	0	0	0	0	0	0	0	0	0	0	0	0	0	0.012552181	0	0	0	0	0	0	0	0	0	0	0	0	0.06040411	0	0	0	0	0	0	0	0	0
0	0	0	0	0	0	0	0	0	0	0	0	0	0	0	0	0	0	0	0	0	0	0	0	0	0	0	0	0	0	0	0	0	0	0	0	0	0	0	0	0	0	0	0	0	0	0	0	0	0
0	0	0	0	0	0	0.008303014	0	0	0	0	0	0.165260206	0	0	0	0	0	0	0	0	0	0	0	0	0	0	0	0.01161107	0.033461905	0	0	0	0	0	0	0	0	0	0	0	0	0	0	0	0	0	0	0	0
0	0.001530104	0	0	0	0.009452554	0	0	0	0	0	0	0	0	0	0	0	0	0	0	0	0	0	0	0	0	0	0	0	0	0	0	0	0	0	0	0	0	0	0	0	0	0	0	0	0	0	0	0	0
0	0	0	0	0	0	0	0	0	0	0.008544084	0	0	0	0	0	0	0.163684744	0.001731501	0	0	0	0.039007512	0	0	0	0	0	0	0	0	0	0	0	0	0	0	0	0	0	0.01370433	0	0	0	0	0	0	0	0	0
0	0	0	0.013257909	0	0	0.066665128	0	0	0	0	0	0	0	0	0	0	0	0	0	0.245631481	0	0	0	0	0	0	0	0	0	0	0	0	0	0	0	0	0	0	0	0	0	0	0	0	0	0	0.012370108	0	0
0	0	0	0	0	0	0	0	0	0	0	0	0	0	0	0	0	0	0	0	0	0	0	0	0	0	0	0	0	0.003420698	0	0	0	0	0	0	0	0	0	0	0	0	0	0	0	0	0	0	0	0
0	0	0	0	0	0	0	0.024838998	0	0	0	0	0	0	0.165109933	0.285526292	0	0.09381962	0	0	0	0	0	0	0	0	0	0	0	0	0	0	0	0	0	0	0	0	0	0	0	0	0	0	0	0	0	0	0	0
0	0	0	0.098478894	0	0	0	0	0	0	0	0	0	0	0	0	0.427653592	0.017332166	0	0	0	0	0	0	0	0	0	0.138155779	0	0	0	0	0	0	0	0	0	0	0	0	0	0	0	0	0	0	0	0.005308451	0	0
0	0	0	0	0	0	0.037411927	0	0	0	0.010371693	0	0	0	0	0	0	0	0	0	0	0	0	0.018010931	0	0	0	0	0	0	0	0	0	0	0	0	0	0	0	0	0.026702826	0	0	0	0	0	0	0	0	0
0	0	0	0.083550851	0	0.013758843	0	0	0	0	0	0	0	0	0	0	0	0	0	0	0	0	0	0	0	0	0	0	0.01013954	0	0	0	0	0	0	0	0	0	0	0	0	0	0	0	0	0	0	0	0	0
0	0	0	0	0	0	0	0	0	0	0	0	0.18738306	0	0	0	0	0	0	0	0	0	0	0	0	0	0	0.034642583	0	0	0	0	0	0	0	0	0	0	0	0	0	0	0	0	0	0	0	0	0	0
0	0	0	0.004766506	0	0	0	0.113433098	0	0	0	0	0	0	0	0	0	0	0	0.757225111	0	0	0	0	0	0	0.081847413	0	0.015879168	0	0	0	0	0	0	0	0	0	0	0	0.027287629	0	0	0	0	0	0	0	0	0
0.028894182	0	0	0	0	0	0	0	0	0	0	0	0	0	0	0	0	0	0	0.001995487	0	0	0	0	0	0.025585772	0	0	0	0	0	0	0	0.040045297	0	0	0	0	0	0	0	0	0	0	0	0	0	0	0	0
0	0	0	0.136295668	0	0	0	0	0	0	0	0	0	0	0	0	0	0	0	0	0	0	0	0	0	0	0	0	0	0	0	0	0	0	0	0	0	0	0	0	0	0	0	0	0	0	0	0.036488627	0	0
0	0	0	0	0	0	0	0.02257028	0	0	0	0	0	0	0	0	0	0	0.00065219	0	0	0	0.03746368	0	0	0	0	0	0	0	0	0	0	0	0	0	0	0	0	0	0	0	0	0	0	0	0	0	0	0
0.002509241	0	0	0	0	0	0	0	0	0	0	0	0	0	0	0	0.007079751	0	0	0	0	0	0	0	0.00659051	0	0	0	0	0	0	0	0	0	0	0	0	0	0	0	0	0	0	0	0	0	0	0	0	0
0	0	0	0	0	0	0	0	0.296532752	0	0	0	0	0	0	0	0	0	0	0	0	0	0	0	0	0	0	0	0	0	0	0	0	0	0	0	0	0	0	0	0.023170149	0	0	0	0	0	0	0	0	0
0	0	0	0	0	0	0	0	0	0	0	0	0	0	0	0	0	0.087674344	0	0	0	0	0	0	0	0	0	0	0.013728017	0	0	0	0	0	0	0	0	0	0	0	0	0	0	0	0	0	0	0	0	0
0	0	0	0	0	0	0	0	0	0	0	0	0	0	0	0	0	0	0	0	0	0	0	0	0	0	0	0	0	0	0	0	0	0	0	0	0	0	0	0	0	0	0	0	0	0	0	0.022448879	0	0
0	0	0	0	0	0.013214211	0	0.171289286	0	0	0	0	0	0	0	0	0	0	0	0	0.212461514	0.057288457	0	0	0	0	0	0	0	0	0	0	0	0	0	0	0	0	0	0	0	0	0	0	0	0	0	0	0	0
0	0	0	0	0	0	0	0	0	0	0	0	0	0	0	0	0	0	0	0	0	0	0	0	0	0	0.009836286	0	0.014357586	0.089733648	0	0	0	0	0	0	0	0	0	0	0	0	0	0	0	0	0	0	0	0
0	0	0	0	0	0	0	0	0	0	0	0	0	0.029969776	0	0	0	0	0	0	0	0	0	0.007275466	0	0.026271161	0	0.112478881	0	0	0	0	0	0.02902452	0	0	0	0	0	0	0	0	0	0	0	0	0	0	0	0
0	0	0	0	0	0	0	0	0	0	0	0	0	0	0	0	0	0	0	0	0	0	0	0.068946694	0	0	0	0	0	0	0	0	0	0	0	0	0	0	0	0	0	0	0	0	0	0	0	0	0	0
0	0	0	0	0	0	0	0	0	0	0	0	0	0	0	0	0	0	0	0	0	0	0	0	0	0	0	0	0	0	0	0	0	0	0	0	0	0	0	0	0	0	0	0	0	0	0	0	0	0
0	0	0	0.119075934	0	0	0.103562526	0	0	0	0	0	0	0	0	0	0	0	0	0	0	0	0	0	0	0	0	0.137183287	0	0	0	0	0	0	0	0	0	0	0	0	0	0	0	0	0	0	0	0	0	0
0	0	0	0	0	0	0	0	0	0	0	0	0	0	0	0	0	0	0	0	0	0	0	0	0	0.038870349	0	0.078656393	0	0	0	0	0	0	0	0	0	0	0	0	0.02008308	0	0	0	0	0	0	0	0	0
0	0	0	0	0	0	0.033420964	0.01281982	0	0	0	0	0	0	0	0	0	0	0	0	0	0	0.781952835	0.136243599	0	0.023759204	0	0	0	0	0	0	0	0	0	0	0	0	0	0	0	0	0	0	0	0	0	0	0	0
0	0	0	0	0	0	0.282303856	0	0	0	0	0	0	0	0	0	0	0	0	0	0	0.165216976	0.000893775	0	0	0	0	0	0.075430561	0	0	0	0	0	0	0	0	0	0	0	0	0	0	0	0	0	0	0	0	0
0.024369832	0	0	0	0	0	0	0	0	0	0	0	0	0	0	0	0.673057637	0	0	0	0.000225048	0	0	0.086656434	0	0.021020507	0	0	0	0	0	0	0	0	0	0	0	0	0	0	0	0	0	0	0	0	0	0	0	0
0	0	0	0	0	0	0	0	0	0	0	0	0	0	0	0	0	0	0	0	0	0	0	0	0	0	0	0	0	0	0	0	0	0.032752024	0	0	0	0	0	0	0	0	0	0	0	0	0	0	0	0
0	0	0	0	0	0	0	0	0	0	0	0	0	0	0	0	0	0	0	0	0	0.015890387	0	0	0	0	0	0	0.016006623	0	0	0	0	0	0	0	0	0	0	0	0	0	0	0	0	0	0	0	0	0
0	0	0	0	0	0	0	0.197198902	0	0	0	0	0	0	0	0	0	0	0	0	0	0	0	0	0	0	0.089773874	0	0.004535079	0	0	0	0	0	0	0	0	0	0	0	0	0	0	0	0	0	0	0	0	0
0.020509609	0	0	0	0	0	0	0	0	0	0	0	0	0	0	0	0	0	0	0	0	0	0	0	0	0	0	0	0	0	0	0	0	0.068578045	0	0	0	0	0	0	0	0	0	0	0	0	0	0	0	0
0	0	0	0.091247194	0	0	0	0	0	0	0	0	0	0	0	0.001127009	0	0	0	0	0	0	0	0	0	0	0	0	0	0	0	0	0	0	0	0	0	0	0	0	0	0	0	0	0	0	0	0.004790358	0	0
0	0	0	0	0	0	0	0	0	0	0	0	0	0	0	0	0	0	0	0	0	0	0	0	0	0	0	0	0	0	0	0	0	0	0	0	0	0	0	0	0	0	0	0	0	0	0	0	0	0
0	0	0	0	0	0	0	0	0	0	0	0	0	0	0	0	0	0	0	0	0	0	0	0	0	0	0	0	0	0	0	0	0	0	0	0	0	0	0	0	0	0	0	0	0	0	0	0	0	0
0	0	0	0	0	0	0	0	0	0	0.015009598	0	0	0	0	0	0	0	0	0	0	0	0	0	0	0	0	0	0	0	0	0	0	0	0	0	0	0	0	0	0	0	0	0	0	0	0	0	0	0
0	0	0	0	0	0	0	0	0	0	0	0	0.015335644	0	0	0	0	0	0	0	0	0	0	0	0	0	0	0	0.012262886	0.001333949	0	0	0	0	0	0	0	0	0	0	0	0	0	0	0	0	0	0	0	0
0	0	0	0	0	0	0	0	0	0	0	0	0	0	0	0	0	0	0	0	0	0	0	0	0	0	0.84234979	0.119411952	0	0	0	0	0	0	0	0	0	0	0	0	0	0	0	0	0	0	0	0.000940282	0	0
0.192022089	0.101366219	0	0.183740384	0	0	0	0	0	0	0.775829717	0	0	0	0	0.924568853	0	0	0.111252292	0	0	0.813352712	0.854172448	0.995972251	0	0	0	0.776379542	0.707893014	0.203758348	0	0	0	0.031866695	0	0	0	0	0	0	0	0	0	0	0	0	0	0	0	0
0	0.923047225	0.038881677	0	0.214638899	0	0.431625457	0	0.728672288	0	0	0	0	0	0	0	0	0	0	0	0	0	0.938828947	0.001401195	0.943843523	0.134713373	0.998957945	0.91367563	0.009508342	0.513388565	0	0	0	0	0	0	0	0	0	0	0	0	0	0	0	0	0	0	0	0
0	0	0	0.99171771	0	0.010465125	0	0.171025519	0	0	0.095467105	0	0.04825943	0.290223557	0.013543078	0	0	0	0	0	0.249191872	0	0	0.954608107	0	0	0	0	0	0.168447259	0	0	0	0.032593948	0	0	0	0	0	0	0	0	0	0	0	0	0	0	0	0
0.042131359	0	0	0.090941984	0	0.045168427	0	0	0	0	0.152252436	0	0.192137997	0	0.650709246	0.898451207	0.437530623	0.941425236	0.057132775	0	0	0	0	0.973292148	0.967265373	0.096940276	0	0	0.976851462	0	0	0	0	0	0	0	0	0	0	0	0.021129112	0	0	0	0	0	0	0	0	0
0	0	0.931465956	0	0	0.598506624	0	0	0.151001679	0	0.981806977	0.991121029	0	0.931352489	0	0.592942974	0	0	0.002197603	0	0	0	0.744676017	0	0	0.975512529	0.432398358	0.97637817	0	0	0	0	0	0.033477409	0	0	0	0	0	0	0	0	0	0	0	0	0	0	0	0
0.014484129	0	0.770464459	0	0	0.260751802	0.066158136	0	0.88171823	0.974230468	0.772904403	0.998563031	0	0.994958249	0.123907808	0	0.21156848	0.345885682	0.000451434	0.851836047	0	0	0.870611134	0.514106068	0.175727613	0.9000211	0.806446665	0	0.611546353	0.994468922	0	0	0	0	0	0	0	0	0	0	0	0	0	0	0	0	0	0	0	0
0	0	0	0.262235396	0	0.455272489	0.039252851	0	0	0.227145777	0.134857035	0.984480965	0	0.12887783	0	0.744273192	0	6.36E-05	0	0.075451333	0.129309637	0	0.366442037	0	0	0	0	0	0	0	0	0	0	0	0	0	0	0	0	0	0.004552956	0	0	0	0	0	0	0	0	0
0	0	0	0.972200756	0.012317271	0.028706102	0	0	0	0.079763934	0	0	0	0	0.647572368	0	0	0	0	0	0	0	0.265241048	0	0.297228972	0.67677614	0.970207041	0.131677273	0.007617895	0	0	0	0	0	0	0	0	0	0	0	0.025665233	0	0	0	0	0	0	0	0	0
0	0	0.573169171	0.822411828	0.999211382	0.985279308	0.000665566	0.244030551	0.047418649	0	0.025393118	0.107996899	0	0	0.047687428	0	0	0.05946519	0	0	0.166478286	0.195413797	0.08901557	0	0	0.711413542	0.382617308	0	0	0.026751901	0	0	0	0	0	0	0	0	0	0	0	0	0	0	0	0	0	0.005852438	0	0
0	0.972006593	0	0	0.66645834	0	0	0	0	0.106397235	0	0	0	0	0	0	0	0.106041487	0.011035019	0	0.294284677	0.99432465	0	0.897587069	0.187021901	0	0.000542487	0	0.903727553	0	0	0	0	0	0	0	0	0	0	0	0.002674019	0	0	0	0	0	0	0	0	0
0.958545842	0	0.602354118	0	0.7445963	0	0	0.094047035	0	0.093500381	0	0.99082134	0.578793506	0	0	0	0	0	0	0	0.038828761	0.065098834	0	0.596747823	0.591962178	0.02323723	0.448430467	0.143751894	0	0.02558164	0	0	0	0.028211005	0	0	0	0	0	0	0	0	0	0	0	0	0	0	0	0
0.053206041	0	0	0	0.39868597	0.95443119	0.942706872	0.734042297	0.84114819	0	0	0	0.680910989	0.974864412	0	0	0.946712895	0.868806389	0	0.977958861	0	0	0.16745046	0	0	0.028994554	0.436770963	0	0.913978823	0	0	0	0	0	0	0	0	0	0	0	0	0	0	0	0	0	0	0.0012121	0	0
0.039885624	0	0	0	0	0.926794291	0	0.022044813	0	0.640200242	0	0.546349491	0.376286497	0	0.216226241	0	0	0.971921791	0	0	0	0	0.587456143	0	0	0.544293718	0.675937878	0	0	0.999320294	0	0	0	0	0	0	0	0	0	0	0	0	0	0	0	0	0	0	0	0
0	0	0	0.739460452	0	0.014721848	0.793436067	0.296374112	0	0.99007798	0	0.053832107	0	0	0	0	0	0.064733661	0	0	0	0.999706872	0.085401008	0.662169194	0	0	0.160049647	0	0.728441382	0	0	0	0	0	0	0	0	0	0	0	0	0	0	0	0	0	0	0	0	0
0	0.002936739	0.146225694	0.025683475	0	0.011441502	0	0	0.055711409	0	0	0	0.435755056	0	0.94581694	0	0.083357312	0.177334213	0.496312161	0	0	0	0	0.263352284	0	0.02406637	0.340407557	0	0.812118227	0.871107632	0	0	0	0	0	0	0	0	0	0	0	0	0	0	0	0	0	0	0	0
0.688299367	0	0	0	0	0	0	0.99576712	0.047401864	0	0	0	0.194600375	0	0.062805434	0	0.196434094	0.59000726	0	0.888825058	0	0.979716506	0	0	0.469148782	0.022704027	0.956606072	0	0.380612944	0	0	0	0	0	0	0	0	0	0	0	0	0	0	0	0	0	0	0	0	0
0	0	0	0	0	0.006886661	0	0	0	0	0	0	0	0	0	0	0	0	0	0	0	0	0	0	0	0	0	0	0	0	0	0	0	0	0	0	0	0	0	0	0.017795856	0	0	0	0	0	0	0.004723282	0	0
0	0	0	0	0.08003142	0	0	0.09235009	0	0	0	0	0	0	0	0	0	0	0	0	0	0	0	0	0	0.020236776	0	0.051913595	0.015583419	0	0	0	0	0	0	0	0	0	0	0	0	0	0	0	0	0	0	0	0	0
0	0	0	0	0	0	0	0.010934135	0	0	0	0	0	0	0	0	0	0.010919342	0	0	0	0	0	0	0	0	0	0	0.014850703	0	0	0	0	0	0	0	0	0	0	0	0	0	0	0	0	0	0	0	0	0
0	0	0	0	0	0	0	0	0	0	0.003528495	0	0	0	0	0	0	0	0	0	0	0	0	0	0	0	0	0.092537224	0	0	0	0	0	0	0	0	0	0	0	0	0	0	0	0	0	0	0	0	0	0
0.044795454	0	0	0	0	0	0	0	0	0	0	0	0.011626976	0	0	0	0.322538684	0	0	0	0	0	0	0	0	0	0	0	0	0	0	0	0	0	0	0.102255938	0	0	0	0	0	0	0	0	0	0	0	0	0	0
0	0	0	0	0	0	0	0	0	0	0	0	0	0.068501273	0	0	0	0	0	0	0	0	0	0	0	0	0	0	0	0.003561038	0	0	0	0	0	0	0	0	0	0	0	0	0	0	0	0	0	0	0	0
0	0	0	0.02399966	0	0	0	0	0	0	0	0	0	0	0	0	0	0	0	0	0	0	0	0	0	0	0	0.018989166	0	0	0	0	0	0	0	0	0	0	0	0	0.029020385	0	0	0	0	0	0	0	0	0
0	0	0	0	0	0	0	0	0	0	0	0	0	0	0	0	0	0.011495402	0	0	0	0	0	0.091907574	0	0	0	0.021363545	0	0	0	0	0	0.073519993	0	0	0	0	0	0	0	0	0	0	0	0	0	0	0	0
0	0	0	0.00160366	0	0	0	0	0	0	0	0	0	0	0.016514747	0	0	0	0	0	0	0	0	0	0	0	0.004617027	0	0	0	0	0	0	0	0	0	0	0	0	0	0	0	0	0	0	0	0	0	0	0
0	0	0	0	0	0	0	0	0	0	0	0	0	0	0	0	0	0	0	0	0	0	0.011039881	0	0	0	0	0.351958112	0	0	0	0	0	0	0	0	0	0	0	0	0.004830115	0	0	0	0	0	0	0	0	0
0.002970614	0	0	0	0	0	0	0	0	0	0	0	0	0	0	0	0	0	0	0	0	0	0	0	0	0	0	0	0	0	0	0	0	0	0	0	0	0	0	0	0	0	0	0	0	0	0	0	0	0
0.275060924	0	0	0	0	0.013114597	0	0	0	0	0	0	0	0	0	0	0	0	0	0	0	0	0	0	0	0.026478901	0	0	0	0	0	0	0	0	0	0	0	0	0	0	0	0	0	0	0	0	0	0	0	0
0	0	0	0	0	0	0	0	0	0	0	0	0	0	0.157011413	0	0	0	0	0	0	0	0	0	0	0	0	0	0	0	0	0	0	0	0	0	0	0	0	0	0	0	0	0	0	0	0	0	0	0
0	0	0	0	0.027911491	0	0	0	0	0	0	0	0	0	0	0	0	0	0	0	0	0	0	0	0	0.020943394	0	0.023756713	0	0	0	0	0	0.02844838	0	0	0	0	0	0	0	0	0	0	0	0	0	0	0	0
0.027121851	0	0	0	0	0	0	0	0	0	0	0	0.159238476	0	0	0	0	0	0	0	0	0	0	0	0.134392347	0	0	0	0	0	0	0	0	0	0	0	0	0	0	0	0	0	0	0	0	0	0	0	0	0
0	0	0	0	0	0	0	0.008315722	0	0	0	0	0	0	0	0	0	0	0	0	0	0	0	0	0	0	0	0	0.001203629	0	0	0	0	0	0	0	0	0	0	0	0	0	0	0	0	0	0	0	0	0
0	0	0	0	0	0	0	0	0	0	0	0	0	0	0	0	0	0.039737621	0	0	0	0	0	0	0	0	0	0.122195099	0.015488491	0	0	0	0	0	0	0	0	0	0	0	0	0	0	0	0	0	0	0	0	0
0	0	0	0.080254337	0	0	0.024653942	0	0	0	0	0	0	0	0	0	0	0	0	0	0	0	0	0	0	0	0	0	0.035085747	0	0	0	0	0	0	0	0	0	0	0	0	0	0	0	0	0	0	0	0	0
0	0	0	0	0	0	0.003860275	0	0	0	0	0	0.578008403	0	0	0	0	0	0	0	0	0	0	0	0	0	0	0	0	0.024805981	0	0	0	0	0	0	0	0	0	0	0	0	0	0	0	0	0	0	0	0
0.01660611	0	0	0	0	0	0	0	0	0	0	0	0.090500044	0	0	0	0	0	0	0	0	0	0.00489703	0	0	0	0	0.051819183	0	0	0	0	0	0	0	0	0	0	0	0	0	0	0	0	0	0	0	0	0	0
0	0	0	0	0	0	0.198550019	0	0	0	0	0	0	0	0	0	0	0.065744211	0	0	0	0	0	0.009839761	0.02615526	0	0	0.131324498	0	0	0	0	0	0	0	0	0	0	0	0	0	0	0	0	0	0	0	0	0	0
0	0	0	0	0	0	0	0	0	0	0	0	0	0	0	0	0	0	0	0	0	0	0	0	0	0	0	0	0	0	0	0	0	0	0	0	0	0	0	0	0	0	0	0	0	0	0	0.041219548	0	0
0	0	0	0	0	0	0.01604564	0	0.513884921	0	0	0	0	0	0	0	0	0	0	0	0	0	2.39E-05	0	0	0.026870342	0	0.130129888	0	0	0	0	0	0	0	0	0	0	0	0	0	0	0	0	0	0	0	0	0	0
0.032541521	0.386705318	0	0	0	0	0	0	0	0	0	0	0	0	0	0	0	0	0	0	0	0	0	0	0	0	0	0	0	0.404697872	0	0	0	0.028947237	0	0	0	0	0	0	0.026603967	0	0	0	0	0	0	0	0	0
0	0	0	0	0	0	0	0	0	0	0	0	0	0	0	0	0	0	0	0	0	0	0	0	0	0.025655017	0	0	0.013829971	0	0	0	0	0	0	0	0	0	0	0	0	0	0	0	0	0	0	0	0	0
0	0	0	0	0	0	0	0	0	0	0.054981586	0	0	0	0	0	0	0	0	0	0	0	0	0.464195869	0.158344495	0	0	0	0	0	0	0	0	0	0	0	0	0	0	0	0	0	0	0	0	0	0	0	0	0
0	0	0	0	0	0.00923039	0.022496054	0	0	0	0	0	0	0	0.133191414	0	0	0	0	0	0	0	0	0	0	0	0	0	0	0.028366562	0	0	0	0	0	0	0	0	0	0	0	0	0	0	0	0	0	0	0	0
0	0	0	0	0	0	0	0	0	0	0	0	0	0	0	0	0	0	0	0	0	0	0	0	0	0.023892286	0	0	0	0	0	0	0	0	0	0	0	0	0	0	0.025526076	0	0	0	0	0	0	0.002074916	0	0
0.004780617	0	0	0	0	0	0	0	0	0	0.012766261	0	0.081244575	0	0	0	0	0	0	0	0	0	0	0	0	0.020134304	0	0	0	0	0	0	0	0	0	0	0	0	0	0	0	0	0	0	0	0	0	0	0	0
0	0	0	0	0	0	0.114686479	0	0	0	0	0	0	0	0	0	0	0	0	0	0	0	0	0	0	0	0	0	0	0	0	0	0	0	0	0	0	0	0	0	0	0	0	0	0	0	0	0	0	0
0	0	0	0	0	0.002770043	0	0.0032239	0	0	0	0	0	0	0	0	0	0	0	0	0	0	0	0	0	0	0.174189485	0	0	0	0	0	0	0.026949426	0	0	0	0	0	0	0	0	0	0	0	0	0	0	0	0
0	0	0	0	0.221388683	0	0	0	0	0	0	0	0	0	0	0	0	0	0	0	0	0	0	0	0.024226492	0	0	0	0	0	0	0	0	0	0	0	0	0	0	0	0	0	0	0	0	0	0	0	0	0
0	0	0	0.142726617	0	0	0	0	0.239340873	0	0	0	0	0	0	0	0	0	0	0	0	0	0	0	0	0.026658433	0	0.008476895	0	0	0	0	0	0	0	0	0	0	0	0	0.027277755	0	0	0	0	0	0	0	0	0
0	0	0	0	0	0	0	0	0	0	0	0	0	0	0	0	0	0	0	0	0	0	0	0	0	0	0	0	0	0	0	0	0	0	0	0	0	0	0	0	0	0	0	0	0	0	0	0	0	0
0	0	0	0	0.006216147	0	0	0	0	0	0	0	0	0	0	0	0	0	0	0	0	0	0	0	0.146912182	0	0	0	0	0	0	0	0	0	0	0	0	0	0	0	0	0	0	0	0	0	0	0	0	0
0	0	0	0	0	0	0	0.01754392	0	0	0	0	0	0	0	0.152780741	0	0	0	0	0	0	0	0	0	0	0	0	0	0	0	0	0	0	0	0	0	0	0	0	0	0	0	0	0	0	0	0	0	0
0	0	0	0	0	0	0	0	0	0	0	0	0	0	0	0	0	0	0	0	0	0	0	0	0	0	0	0	0	0	0	0	0	0	0	0	0	0	0	0	0.006250299	0	0	0	0	0	0	0.006110273	0	0
0	0	0	0.118071588	0	0	0	0	0	0	0	0	0	0	0	0	0	0	0	0	0	0	0	0	0	0	0	0	0	0	0	0	0	0	0	0	0	0	0	0	0	0	0	0	0	0	0	0	0	0
0	0	0	0	0	0	0	0	0	0	0	0	0	0	0	0	0	0	0	0	0	0	0	0	0	0	0	0	0	0	0	0	0	0	0	0	0	0	0	0	0.027511273	0	0	0	0	0	0	0	0	0
0	0.081949724	0	0	0	0	0	0	0	0	0	0	0	0	0	0	0	0	0	0	0	0	0	0	0	0	0	0	0.0132136	0	0	0	0	0	0	0	0	0	0	0	0	0	0	0	0	0	0	0.007988348	0	0
0	0	0	0	0	0	0.040673	0	0	0	0	0	0	0	0	0	0	0	0	0	0.28074631	0	0	0	0	0	0	0.079620593	0	0	0	0	0	0	0	0	0	0	0	0	0	0	0	0	0	0	0	0.009406199	0	0
0	0	0	0.373543993	0	0	0	0	0.000674453	0	0	0	0	0	0	0	0	0	0	0	0	0	0	0	0	0	0	0	0	0	0	0	0	0	0	0.031300008	0	0	0	0	0	0	0	0	0	0	0	0	0	0
0	0	0	0	0.327568028	0.014439136	0	0	0	0	0	0	0	0	0.012639561	0	0	0	0	0	0	0	0	0	0.14397125	0.053729385	0	0	0	0	0	0	0	0	0	0	0	0	0	0	0.0222771	0	0	0	0	0	0	0	0	0
0	0	0	0	0	0	0	0	0	0	0	0	0.009512612	0	0	0	0	0	0	0	0	0	0	0	0	0	0	0.669550586	0	0	0	0	0	0	0	0	0	0	0	0	0	0	0	0	0	0	0	0	0	0
0.014448122	0	0	0	0	0.001105103	0.018986796	0.060188732	0	0	0	0	0	0	0	0	0	0	0	0	0	0	0	0	0	0	0	0.221301934	0	0	0	0	0	0.030426005	0	0	0	0	0	0	0	0	0	0	0	0	0	0	0	0
0	0	0	0	0	0	0.017932862	0	0	0	0	0	0.01570236	0	0.067953062	0	0	0	0	0	0	0	0	0	0.04583738	0	0	0	0	0	0	0	0	0	0	0	0	0	0	0	0	0	0	0	0	0	0	0.001422348	0	0
0	0	0	0	0	0	0	0	0	0	0	0	0	0	0	0	0	0	0	0	0	0	0	0	0	0	0	0	0	0	0	0	0	0	0	0	0	0	0	0	0	0	0	0	0	0	0	0	0	0
0	0	0	0	0	0	0.018370084	0	0	0	0	0	0	0	0	0	0	0	0	0	0	0	0	0.157361667	0	0	0	0.130816962	0	0	0	0	0	0.032730884	0	0	0	0	0	0	0	0	0	0	0	0	0	0	0	0
0	0	0	0	0	0	0	0	0	0	0	0	0	0	0	0	0	0	0	0	0	0	0.000893775	0	0	0	0	0	0	0	0	0	0	0.028496342	0	0	0	0	0	0	0	0	0	0	0	0	0	0	0	0
0	0	0	0	0	0	0	0	0	0	0	0	0	0	0	0	0	0	0	0	0	0	0	0	0	0.021852431	0	0	0	0	0	0	0	0.028023792	0	0	0	0	0	0	0.01914233	0	0	0	0	0	0	0	0	0
0	0	0	0	0	0	0	0.036809591	0	0	0	0	0	0	0	0	0	0.02538134	0	0	0	0	0	0	0	0	0	0	0	0	0	0	0	0	0	0	0	0	0	0	0	0	0	0	0	0	0	0	0	0
0	0.070039187	0	0	0	0.014727443	0	0	0	0	0	0	0	0	0	0	0	0	0	0	0	0	0	0.416945919	0.124620547	0	0.21296631	0	0	0	0	0	0	0.03301618	0	0	0	0	0	0	0	0	0	0	0	0	0	0	0	0
0	0	0	0.033592279	0	0.012762687	0	0.000118547	0	0	0	0	0	0	0	0	0	0	0	0	0	0.090830388	0	0	0	0	0	0	0	0	0	0	0	0	0	0	0	0	0	0	0	0	0	0	0	0	0	0	0	0
0	0	0	0	0	0	0	0	0	0	0.118278533	0	0	0	0.001539893	0	0	0	0	0	0	0	0	0	0	0	0	0	0	0	0	0	0	0	0	0	0	0	0	0	0.027434159	0	0	0	0	0	0	0	0	0
0	0	0	0	0	0.002880355	0	0	0	0	0	0	0	0	0	0	0	0	0	0	0	0	0	0	0	0	0	0.546094457	0	0	0	0	0	0	0	0	0	0	0	0	0	0	0	0	0	0	0	0	0	0
0	0	0	0	0	0	0	0	0	0	0	0	0	0	0	0	0	0	0	0	0	0	0	0	0	0	0.096313655	0	0	0	0	0	0	0	0	0	0	0	0	0	0	0	0	0	0	0	0	0	0	0
0	0	0	0	0	0	0	0	0	0	0	0	0	0	0	0	0	0	0	0	0	0	0	0	0	0	0	0	0	0	0	0	0	0	0	0	0	0	0	0	0.017780816	0	0	0	0	0	0	0	0	0
0	0	0	0	0	0	0	0	0	0	0	0	0	0	0	0	0	0	0	0	0.391127449	0	0	0.446181473	0	0	0	0	0	0.093838621	0	0	0	0.03122264	0	0	0	0	0	0	0.009820415	0	0	0	0	0	0	0	0	0
0	0	0	0	0	0	0.067896396	0	0	0	0	0.278207505	0	0	0	0	0	0	0	0	0	0	0	0	0	0	0	0	0	0	0	0	0	0.026418721	0	0	0	0	0	0	0	0	0	0	0	0	0	0	0	0
0	0	0	0	0	0.013719076	0	0	0	0	0.167076336	0	0.098033283	0	0	0	0	0	0	0	0.228143068	0	0	0	0.114364451	0.040839559	0.13620179	0.061350638	0.003089173	0	0	0	0	0	0	0	0	0	0	0	0	0	0	0	0	0	0	0.005538146	0	0
0	0	0	0	0	0.080964164	0.051441595	0	0.579721753	0	0.731512123	0	0.201179984	0.159193247	0.52631171	0.003562418	0	0.564003783	0.831482742	0.840881121	0	0.059990356	0.432102974	0.001439907	0	0.020145781	0.538572508	0	0	0	0	0	0	0	0	0	0	0	0	0	0	0	0	0	0	0	0	0.006113399	0	0
0	0.051940441	0	0.879136325	0	0.668176338	0	0	0	0	0.995708664	0	0.953574498	0	0.454060918	0	0.597035249	0.992416651	0	0	0	0.980739028	0.157218193	0.998195527	0	0.89300068	0.264937861	0	0	0	0	0	0	0	0	0	0	0	0	0	0	0	0	0	0	0	0	0	0	0
0	0	0.527699808	0	0	0.334436365	0.946160499	0	0.907936776	0.033280861	0.509453811	0	0.59106518	0	0.269959891	0	0	0	0.03271536	0	0	0	0.083037579	0	0.970322216	0.806985302	0.003793098	0	0	0	0	0	0	0	0	0	0	0	0	0	0	0	0	0	0	0	0	0	0	0
0	0	0.188627037	0	0.933195545	0	0	0.044313034	0.868928039	0	0	0	0.220363058	0.99430286	0.361066205	0	0.774382737	0.398419654	0	0.874600458	0	0	0	0	0.62827384	0.025700795	0	0.066882337	0	0	0	0	0	0	0	0	0	0	0	0	0	0	0	0	0	0	0	0	0	0
0	0	0	0.486740955	0	0	0	0	0.814780344	0.988232968	0.742971616	0	0	0	0.537568046	0	0.992610702	0.001907871	0.068640938	0	0	0	0.063927553	0	0.449726532	0.746869943	0.60641766	0	0.591761593	0.991815029	0	0	0	0	0	0	0	0	0	0	0	0	0	0	0	0	0	0.003731647	0	0
0	0	0	0.280618736	0	0.839168504	0	0	0	0	0.015920504	0	0.039465784	0.421295846	0.628823345	0	0.9515406	0	0.380707596	0.580632006	0	0.906881964	0	0.96458354	0.985601093	0	0	0	0	0.181808132	0	0	0	0	0	0	0	0	0	0	0	0	0	0	0	0	0	0	0	0
0.659599426	0	0	0	0.36688933	0	0.006399675	0	0.697047551	0.111588241	0	0.993778826	0	0	0	0	0	0.02867355	0.997191533	0	0.179852498	0.544614348	0	0.25431643	0	0.24764604	0	0.097380277	0	0.0213623	0	0	0	0.030130228	0	0	0	0	0	0	0.021377598	0	0	0	0	0	0	0	0	0
0.273080006	0	0	0	0	0.012632741	0.901881553	0.962863269	0.360150625	0	0.236278847	0	0.476631023	0.283220559	0	0	0	0	0.000405144	0.263449617	0	0.065098834	0	0.647105641	0	0	0.100257311	0	0.571253432	0	0	0	0	0	0	0	0	0	0	0	0	0	0	0	0	0	0	0.009460514	0	0
0	0	0	0.011359526	0	0.989299514	0.029220608	0	0	0	0.882328847	0	0.277979313	0	0	0.002696674	0.999545715	0.968087399	0	0	0.087067993	0	0	0.142017709	0	0	0.139985821	0	0.010979325	0.902987718	0	0	0	0	0	0	0	0	0	0	0	0	0	0	0	0	0	0	0	0
0	0	0.297105165	0	0	0	0	0.095245287	0	0	0.057192478	0	0.31759775	0	0	0.750202221	0	0.2853202	0	0.548141782	0.748785604	0	0.084339178	0.141842371	0.995821076	0	0.816022987	0.871779644	0.038338829	0	0	0	0	0	0	0	0	0	0	0	0	0	0	0	0	0	0	0	0	0
0.057474639	0.929543463	0.002914474	0	0.910929644	0.980273829	0	0	0.292730926	0.117979852	0	0.166512622	0.600770637	0	0	0	0	0.569992159	0.929274305	0.980708159	0.936065483	0.933175549	0.921996278	0	0	0	0	0.613641333	0	0	0	0	0	0	0	0	0	0	0	0	0	0	0	0	0	0	0	0	0	0
0.408479201	0	0.024730608	0	0	0	0	0.114121302	0	0	0.27339774	0	0.395329757	0	0	0	0	0.067135076	0	0	0.613269511	0	0	0	0.001790922	0.277947892	0	0.110594228	0	0.091069406	0	0	0	0.02966603	0	0	0	0	0	0	0	0	0	0	0	0	0	0.003642811	0	0
0	0	0	0	0	0.643871518	0.997780059	0	0.99392311	0.584880567	0	0.885339884	0	0	0	0.261254343	0	0.088276935	0.899991567	0.780139862	0	0.920370547	0.282352042	0.501955654	0.739997924	0.259154279	0	0.890409601	0.009887372	0.138624717	0	0	0	0	0	0	0	0	0	0	0.027499477	0	0	0	0	0	0	0	0	0
0	0.568624601	0	0	0.023819698	0	0	0.968875905	0.144466126	0	0	0	0	0.17825233	0.976068857	0	0	0.146321125	0	0	0.890939028	0	0	0	0.977673292	0.957581805	0.222878757	0	0	0.003116992	0	0	0	0	0	0	0	0	0	0	0.022572915	0	0	0	0	0	0	0	0	0
0.370662297	0	0.222046869	0	0	0.149218233	0.004704316	0	0.492691214	0	0	0	0.558883815	0	0.916119817	0.99232443	0	0.980860136	0.088685455	0	0	0.874901438	0.007334561	0.924960691	0.009127985	0.244281618	0.064357177	0.161686368	0.399961671	0	0	0	0	0	0	0	0	0	0	0	0.004091373	0	0	0	0	0	0	0	0	0
0	0	0	0.03805265	0	0	0	0	0	0	0	0	0	0	0	0	0	0	0	0	0	0	0	0.07243651	0	0	0	0	0	0	0	0	0	0	0	0	0	0	0	0	0	0	0	0	0	0	0	0	0	0
0	0	0	0	0	0	0	0	0	0	0	0	0	0	0	0	0	0	0	0	0	0	0	0	0	0	0	0	0	0.212687211	0	0	0	0	0	0	0	0	0	0	0	0	0	0	0	0	0	0	0	0
0	0	0	0.10523094	0	0	0	0	0	0	0	0	0	0	0	0	0	0	0	0	0	0	0	0	0	0	0.004571673	0	0	0	0	0	0	0	0	0	0	0	0	0	0	0	0	0	0	0	0	0	0	0
0	0	0	0	0	0	0	0	0	0	0	0	0	0	0	0	0	0.012718659	0	0	0	0	0	0	0.283456302	0	0	0	0	0	0	0	0	0.029820668	0	0	0	0	0	0	0	0	0	0	0	0	0	0.000845857	0	0
0	0	0	0	0	0.350250165	0	0	0	0	0	0	0.02297463	0	0	0	0	0	0	0	0	0	0	0	0	0	0	0	0.013223784	0	0	0	0	0	0	0	0	0	0	0	0	0	0	0	0	0	0	0	0	0
0	0	0	0	0	0	0	0	0	0	0	0	0	0	0	0	0	0	0	0	0	0	0	0	0	0	0	0	0	0	0	0	0	0	0	0	0	0	0	0	0	0	0	0	0	0	0	0	0	0
0	0	0	0	0	0	0	0	0	0	0	0	0	0	0	0	0	0	0	0	0	0	0	0	0	0	0	0	0	0	0	0	0	0.025615794	0	0	0	0	0	0	0	0	0	0	0	0	0	0	0	0
0.062414295	0	0	0	0	0	0	0.167518965	0	0	0	0	0	0	0	0	0	0	0	0	0	0	0	0	0	0	0	0	0.006028348	0	0	0	0	0	0	0	0	0	0	0	0	0	0	0	0	0	0	0.001613742	0	0
0	0.283129881	0	0.0592844	0	0	0	0.12637927	0	0	0	0	0	0	0	0	0	0	0	0	0	0	0	0	0	0	0	0	0	0	0	0	0	0	0	0	0	0	0	0	0	0	0	0	0	0	0	0	0	0
0	0	0	0	0.002795157	0	0	0	0	0	0	0	0	0	0	0	0.342148508	0	0	0	0	0.008964476	0	0	0	0.022577973	0	0	0	0	0	0	0	0	0	0	0	0	0	0	0	0	0	0	0	0	0	0	0	0
0	0	0	0	0	0	0	0	0	0	0	0	0.010259198	0	0	0	0	0	0	0	0	0	0	0	0	0	0	0	0	0	0	0	0	0	0	0	0	0	0	0	0	0	0	0	0	0	0	0	0	0
0	0	0	0	0	0	0	0	0	0	0	0	0	0	0	0	0	0	0.019254476	0	0	0	0	0	0	0	0	0	0	0	0	0	0	0	0	0	0	0	0	0	0	0	0	0	0	0	0	0.000833408	0	0
0	0	0	0	0	0	0	0	0	0	0	0	0	0	0	0	0	0	0	0	0	0	0	0	0	0	0	0	0	0	0	0	0	0	0	0	0	0	0	0	0	0	0	0	0	0	0	0	0	0
0	0	0	0	0	0	0	0	0	0	0.008476622	0	0	0	0	0	0	0	0	0	0	0	0	0	0	0	0.226989433	0	0	0	0	0	0	0	0	0	0	0	0	0	0.016787555	0	0	0	0	0	0	0	0	0
0	0	0	0	0	0.014212497	0	0	0	0	0	0	0	0	0	0	0	0.088722328	0	0	0	0	0	0.452709439	0	0	0	0	0	0	0	0	0	0	0	0	0	0	0	0	0	0	0	0	0	0	0	0	0	0
0	0	0	0	0	0	0	0	0	0	0	0	0	0	0	0	0	0	0	0	0	0	0	0	0	0	0	0	0	0	0	0	0	0.026808458	0	0	0.048551942	0	0	0	0	0	0	0	0	0	0	0.003249656	0	0
0	0	0	0	0	0	0	0	0	0	0	0	0	0	0	0	0	0	0	0.034400678	0	0	0	0	0.252099135	0.025663445	0	0	0	0	0	0	0	0	0	0	0	0	0	0	0	0	0	0	0	0	0	0	0	0
0	0	0	0	0.152477664	0	0	0	0	0	0	0	0	0	0	0	0	0	0	0	0	0	0	0	0	0	0.267683275	0	0	0	0	0	0	0	0	0	0	0	0	0	0.014445871	0	0	0	0	0	0	0	0	0
0	0	0	0	0	0	0	0	0	0	0	0	0	0	0	0	0	0	0	0	0	0	0	0	0	0.332022725	0	0	0.003006287	0	0	0	0	0	0	0	0	0	0	0	0	0	0	0	0	0	0	0	0	0
0	0	0	0	0	0	0.000837956	0	0	0	0	0	0	0	0	0	0	0	0	0	0	0	0	0	0	0	0	0	0	0	0	0	0	0	0	0	0	0	0	0	0	0	0	0	0	0	0	0	0	0
0.140674298	0	0	0	0	0	0	0	0	0	0	0	0	0	0	0	0	0.01170456	0	0	0	0	0	0	0	0	0	0.10239185	0	0	0	0	0	0	0	0	0	0	0	0	0	0	0	0	0	0	0	0	0	0
0	0	0	0	0	0	0	0	0	0	0	0	0.068112362	0	0	0	0.011209803	0	0	0	0	0	0	0	0	0	0	0	0	0	0	0	0	0	0	0	0	0	0	0	0	0	0	0	0	0	0	0	0	0
0	0	0	0	0	0	0	0.018731554	0	0	0	0	0	0	0	0	0	0	0	0	0	0	0	0	0	0	0.22169347	0.246462919	0	0	0	0	0	0	0	0	0	0	0	0	0	0	0	0	0	0	0	0.004106874	0	0
0	0	0	0	0	0	0	0	0	0	0	0	0	0	0	0	0	0	0	0	0	0	0	0	0.045950999	0.114002317	0	0	0	0	0	0	0	0.031684542	0	0	0	0	0	0	0	0	0	0	0	0	0	0	0	0
0	0.027839816	0	0	0	0	0	0	0.169849219	0	0	0	0	0	0	0	0	0	0	0	0	0	0	0	0	0	0	0	0	0	0	0	0	0	0	0	0	0	0	0	0.017078331	0	0	0	0	0	0	0	0	0
0	0	0	0.03662645	0	0	0	0	0	0	0	0	0	0	0	0	0	0	0	0	0	0	0	0	0	0	0	0	0	0	0	0	0	0	0	0	0	0	0	0	0	0	0	0	0	0	0	0	0	0
0	0	0	0	0	0	0	0.042737316	0	0	0	0	0	0	0	0	0	0	0	0	0	0	0	0	0	0	0	0.005536459	0.009987089	0	0	0	0	0	0	0	0	0	0	0	0	0	0	0	0	0	0	0.025503029	0	0
0	0	0	0	0	0	0.003288496	0	0	0	0	0	0	0	0	0.000878348	0	0	0	0	0	0	0	0	0.034385716	0	0	0.008805221	0	0	0	0	0	0	0	0	0	0	0	0	0	0	0	0	0	0	0	0	0	0
0.005391077	0	0	0	0	0	0	0.020454073	0	0	0	0	0	0	0	0	0	0	0	0	0	0	0	0	0	0.023207095	0	0	0.007772297	0	0	0	0	0	0	0	0	0	0	0	0	0	0	0	0	0	0	0	0	0
0	0	0	0	0	0.007105576	0	0	0	0	0	0	0	0	0	0	0	0	0	0	0	0	0	0	0	0.146202216	0	0	0.014038626	0	0	0	0	0	0	0	0	0	0	0	0	0	0	0	0	0	0	0.005577696	0	0
0	0	0	0	0	0	0.037583367	0	0.017982334	0	0	0	0.094191835	0	0	0	0	0	0	0	0	0	0	0	0	0.021821527	0	0	0	0.000701495	0	0	0	0	0	0	0	0	0	0	0	0	0	0	0	0	0	0.008561779	0	0
0	0	0	0	0	0	0	0	0.020146771	0	0	0	0.047657518	0	0	0	0	0	0.00344053	0	0	0	0	0	0	0.020830427	0	0	0	0	0	0	0	0.01764536	0	0	0	0	0	0	0.019890521	0	0	0	0	0	0	0	0	0
0	0	0	0.005556732	0	0	0	0	0	0	0	0	0	0	0	0	0	0	0	0	0	0	0.042656928	0	0	0	0	0	0	0	0	0	0	0.031777581	0	0	0	0	0	0	0	0	0	0	0	0	0	0	0	0
0	0	0	0	0	0	0	0	0	0	0	0	0	0	0	0	0	0.01538367	0	0	0	0	0	0.007244939	0	0	0	0	0	0	0	0	0	0	0	0	0	0	0	0	0	0	0	0	0	0	0	0	0	0
0	0	0	0	0	0.014071855	0	0	0	0	0.020366924	0	0	0	0	0	0	0	0.001349432	0	0	0	0	0	0	0	0	0	0	0	0	0	0	0	0	0	0	0	0	0	0	0	0	0	0	0	0	0	0	0
0	0	0	0	0	0	0	0	0	0	0	0	0	0	0	0.189103314	0	0	0	0	0	0	0	0	0	0	0	0	0	0	0	0	0	0.02966603	0	0	0	0	0	0	0	0	0	0	0	0	0	0	0	0
0.03073136	0	0.001675285	0	0	0	0	0	0	0	0	0	0	0	0	0	0	0	0	0	0	0	0.034844696	0	0	0	0	0	0	0	0	0	0	0	0	0	0	0	0	0	0.016701015	0	0	0	0	0	0	0	0	0
0	0	0	0	0.076881315	0	0	0.07626581	0	0	0	0	0	0	0	0	0	0	0	0	0	0	0	0	0	0	0.025232234	0	0	0	0	0	0	0	0	0	0	0	0	0	0	0	0	0	0	0	0	0	0	0
0	0	0	0	0	0	0	0	0	0	0	0	0	0	0	0	0	0	0	0	0	0	0	0	0	0	0.03585418	0	0	0	0	0	0	0	0	0	0	0	0	0	0	0	0	0	0	0	0	0	0	0
0	0	0	0	0	0	0	0	0	0	0	0	0	0	0	0	0	0	0	0	0	0	0.013861061	0	0	0	0	0	0.014156054	0	0	0	0	0	0	0	0	0	0	0	0	0	0	0	0	0	0	0	0	0
0	0	0	0	0	0	0	0	0	0	0	0	0	0	0	0	0	0.053537181	0	0	0	0	0	0	0	0.025327993	0.020788652	0	0	0	0	0	0	0	0	0	0	0	0	0	0.025696292	0	0	0	0	0	0	0	0	0
0	0	0	0	0	0.014392334	0	0	0	0	0	0	0	0	0	0	0	0	0	0	0	0	0	0	0	0.026014276	0.017021454	0.046811487	0	0	0	0	0	0.027595751	0	0	0	0	0	0	0.027196072	0	0	0	0	0	0	0.009328841	0	0
0	0	0	0	0	0.01052637	0	0	0	0	0	0	0	0	0.019895213	0	0	0	0	0	0.001785443	0	0	0	0.028117866	0.023164176	0	0	0	0	0	0	0	0.025928895	0	0	0	0	0	0	0.026578565	0	0	0	0	0	0	0.007554714	0	0
0	0	0	0	0	0	0	0	0	0	0	0	0.002272768	0	0	0	0	0	0	0	0.001123457	0.092120839	0	0	0	0	0	0	0	0	0	0	0	0.033518997	0	0	0	0	0	0	0	0	0	0	0	0	0	0	0	0
0	0	0	0	0	0	0	0	0	0	0	0	0	0	0	0	0	0	0	0	0	0	0.027369336	0	0	0.024602912	0	0	0	0	0	0	0	0	0	0	0	0	0	0	0	0	0	0	0	0	0	0	0	0
0	0	0	0	0	0.014091779	0	0	0	0	0	0	0	0	0	0	0	0	0	0	0	0	0	0	0	0	0.07070491	0	0	0	0	0	0	0.035691339	0	0	0	0	0	0	0	0	0	0	0	0	0	0	0	0
0	0	0	0	0	0	0.012274072	0	0	0	0	0	0	0.039941509	0	0	0	0	0	0	0	0	0	0	0	0	0	0	0	0	0	0	0	0	0	0	0	0	0	0	0	0	0	0	0	0	0	0.014769089	0	0
0	0	0	0	0	0	0.006116074	0	0.03123999	0	0	0	0	0	0	0	0	0	0	0	0	0	0	0	0	0	0	0	0	0	0	0	0	0	0	0	0	0	0	0	0.02612289	0	0	0	0	0	0	0	0	0
0	0	0	0	0.212070397	0	0	0.074949462	0	0	0	0	0	0	0	0	0	0	0	0	0	0	0.094284652	0	0	0	0	0	0	0	0	0	0	0	0	0	0	0	0	0	0	0	0	0	0	0	0	0	0	0
0	0	0	0	0	0	0	0.015418902	0	0	0	0	0	0	0	0	0	0	0	0	0	0	0	0	0	0	0	0	0	0	0	0	0	0.028157697	0	0	0	0	0	0	0	0	0	0	0	0	0	0	0	0
0	0	0	0	0	0	0	0	0	0	0	0	0.199945643	0	0	0	0	0	0	0	0	0	0	0	0	0	0	0	0	0	0	0	0	0	0	0	0	0	0	0	0	0	0	0	0	0	0	0	0	0
0	0	0	0	0	0	0	0	0	0	0	0	0	0	0	0	0	0	0	0	0	0	0	0	0.011900361	0	0	0	0	0	0	0	0	0	0	0	0	0	0	0	0	0	0	0	0	0	0	0	0	0
0	0	0	0.067492933	0.024123916	0.010251513	0	0	0	0	0	0	0	0	0	0	0	0	0	0	0	0	0	0	0	0	0	0	0	0	0	0	0	0	0	0	0	0	0	0	0	0	0	0	0	0	0	0	0	0
0	0	0	0	0	0	0	0	0	0	0	0	0	0	0	0	0	0	0	0	0	0	0.018918635	0	0	0	0	0	0.004432107	0	0	0	0	0.027741455	0	0	0	0	0	0	0	0	0	0	0	0	0	0	0	0
0	0	0	0	0	0	0.009339258	0	0	0	0.102101763	0	0	0	0	0	0	0	0	0	0	0	0	0.277443579	0	0	0	0	0	0	0	0	0	0	0	0	0	0	0	0	0.015134012	0	0	0	0	0	0	0	0	0
0	0	0	0	0	0	0	0	0	0	0	0	0	0	0	0	0	0	0	0	0	0	0.047947617	0	0	0	0	0	0	0	0	0	0	0	0	0	0	0	0	0	0	0	0	0	0	0	0	0	0	0
0	0	0	0	0	0	0	0	0	0	0	0	0	0	0	0	0	0	0	0	0	0.026392006	0	0	0	0	0	0	0	0	0	0	0	0	0	0	0	0	0	0	0.017443265	0	0	0	0	0	0	0	0	0
0	0	0	0	0	0	0	0	0	0	0	0.25180152	0	0	0	0	0	0	0	0	0	0	0	0	0	0	0	0	0.014751797	0	0	0	0	0	0	0	0	0	0	0	0	0	0	0	0	0	0	0	0	0
0	0	0	0	0	0	0	0	0	0	0	0	0	0	0	0	0	0	0.000183501	0	0	0	0	0	0	0	0	0.131968747	0	0	0	0	0	0	0	0	0	0	0	0	0	0	0	0	0	0	0	0	0	0
0	0	0	0.053327477	0	0	0	0	0	0	0	0	0	0	0	0	0	0	0	0	0	0	0	0	0	0	0	0	0	0	0	0	0	0	0	0	0	0	0	0	0	0	0	0	0	0	0	0	0	0
0	0	0	0.994720248	0	0	0.130232481	0.189620503	0.291718625	0	0	0	0.753796032	0	0.182460465	0.511712382	0	0.211292914	0.099748648	0	0	0	0.859723744	0.122916167	0.092153774	0.977377139	0	0.099103836	0.985228969	0	0	0	0	0	0	0	0	0	0	0	0	0	0	0	0	0	0	0	0	0
0.995903547	0.990965425	0	0	0	0	0.053730377	0.003948597	0	0	0	0	0	0.005737384	0	0	0	0	0	0	0	0	0.188442366	0.999894775	0	0.857650027	0.811275985	0	0	0	0	0	0	0	0	0	0	0	0	0	0	0	0	0	0	0	0	0.005322141	0	0
0	0	0	0.944740712	0.679109705	0	0	0	0	0	0	0	0.089934576	0.86642426	0.904854022	0.99866245	0.9546963	0.023124128	0	0	0	0	0.535437507	0.939161785	0	0	0	0.738145165	0	0.04751045	0	0	0	0	0	0	0	0	0	0	0	0	0	0	0	0	0	0	0	0
0.021254122	0	0	0	0	0	0.084262776	0	0.220692411	0.795345918	0	0.98818245	0.154170848	0	0	0	0	0	0	0	0.74727662	0.70486417	0.061998504	0.979535762	0	0.062679257	0	0	0	0.112961425	0	0	0	0	0	0	0	0	0	0	0	0	0	0	0	0	0	0	0	0
0.036514814	0	0	0	0.97864859	0	0	0	0.873808352	0	0	0	0	0	0	0.130899867	0.21679049	0.251572509	0.88333323	0	0.303351952	0.991066329	0	0	0	0	0	0	0.361796618	0	0	0	0	0.028419114	0	0	0	0	0	0	0	0	0	0	0	0	0	0	0	0
0	0	0	0	0	0	0	0	0.545439517	0	0	0	0.976575209	0	0.925995281	0	0.504345332	0	0.633814353	0	0.013001201	0	0.004641511	0.286561792	0	0.331138674	0.000762135	0.043974559	0.993921667	0.026277058	0	0	0	0.029108076	0	0	0	0	0	0	0	0	0	0	0	0	0	0	0	0
0.107801037	0.180222377	0.18469912	0	0.003897752	0.713815767	0	0.177751658	0	0	0	0.024200786	0	0	0.196451087	0	0.962695233	0.567573014	0.32375259	0	0	0	0	0.902039883	0.650408287	0	0.024587228	0	0.442131399	0.152278261	0	0	0	0	0	0	0	0	0	0	0.019321923	0	0	0	0	0	0	0	0	0
0.246978481	0.97165091	0.138358921	0	0.833596289	0	0	0	0.04874467	0.10702635	0	0	0	0.385699631	0	0	0	0.330863653	0.008091958	0	0.317477303	0.997289777	0.158441475	0	0	0	0	0	0	0	0	0	0	0	0	0	0	0	0	0	0	0	0	0	0	0	0	0	0	0
0	0	0	0	0	0.787317115	0.423258269	0	0	0	0.131097272	0.746648916	0.774778259	0.127345095	0.218363451	0	0	0	0	0.512657144	0	0.571491363	0.02739043	0.986670942	0.784122519	0.472353039	0.997000079	0	0.008478487	0	0	0	0	0	0	0	0	0	0	0	0.004332736	0	0	0	0	0	0	0	0	0
0.125039163	0.933647411	0	0	0	0.15614687	0.003500266	0	0	0	0.398412797	0.325892426	0.999910694	0.001564152	0.509716663	0.027075455	0.078701036	0.792297546	0	0.140675784	0	0.445137689	0.866370977	0	0.754689206	0.067655508	0	0	0.697355257	0	0	0	0	0	0	0	0	0	0	0	0.010523593	0	0	0	0	0	0	0.001287965	0	0
0.947292985	0	0	0.29447466	0.000583896	0	0.217876206	0	0.307313151	0	0	0	0.98953128	0	0.218243383	0.372995518	0	0	0.486631833	0.978155658	0.275379236	0	0.186499464	0	0	0.996090544	0.976232505	0.052123401	0.01373273	0.089824722	0	0	0	0	0	0	0	0	0	0	0.021519234	0	0	0	0	0	0	0	0	0
0.117029564	0	0	0	0	0	0.010661413	0.146973966	0	0	0.97234641	0.931766416	0.549765278	0	0	0.631632692	0	0	0.516509062	0	0	0	0.01592614	0.104014042	0.206253016	0.151425806	0.568042349	0.075377551	0.015551273	0.027413077	0	0	0	0	0	0	0	0	0	0	0	0	0	0	0	0	0	0	0	0
0.105054514	0	0	0	0	0	0.830326418	0.167643091	0	0	0	0	0	0	0.919492509	0.998605756	0	0.031166991	0.031531601	0	0	0	0	0.858235026	0.948932722	0.038006895	0	0.131706715	0.994241571	0.432248489	0	0	0	0.032873348	0	0	0	0	0	0	0	0	0	0	0	0	0	0.000865907	0	0
0.175163847	0	0	0	0	0.005644309	0.496682149	0.994770525	0	0	0	0.04181461	0.053193376	0.872624437	0	0	0	0.006058958	0	0	0.960852824	0.872759356	0	0	0.135952197	0.021877632	0	0	0	0.005916783	0	0	0	0	0	0	0	0	0	0	0.021827377	0	0	0	0	0	0	0	0	0
0	0	0	0	0	0	0	0	0	0	0	0	0	0	0	0	0	0.027519771	0	0	0	0	0.000723255	0	0	0	0	0.137696968	0	0	0	0	0	0.025265745	0	0	0	0	0	0	0	0	0	0	0	0	0	0	0	0
0.001201648	0	0	0	0	0	0	0	0	0	0	0	0	0	0	0	0	0	0	0	0	0	0	0	0	0	0.421344213	0	0.005221046	0	0	0	0	0	0	0	0	0	0	0	0	0	0	0	0	0	0	0	0	0
0	0	0	0	0	0	0	0	0	0	0	0	0	0	0.255351593	0	0	0	0	0	0.400368028	0	0	0	0	0.026382384	0	0.075022133	0	0	0	0	0	0.033599271	0	0	0	0	0	0	0.027476931	0	0	0	0	0	0	0	0	0
0	0	0	0	0	0	0	0	0	0	0	0	0	0	0	0	0	0	0	0	0	0	0	0	0	0	0	0.024777649	0	0	0	0	0	0	0	0	0	0	0	0	0	0	0	0	0	0	0	0.00703199	0	0
0	0	0	0	0	0	0.036190418	0	0	0	0	0	0	0	0	0	0	0	0	0	0	0	0	0	0.110092409	0	0	0	0	0	0	0	0	0	0	0	0	0	0	0	0	0	0	0	0	0	0	0	0	0
0	0	0	0	0	0	0	0.000557912	0	0	0	0	0	0	0	0	0	0	0	0	0	0	0	0	0	0	0	0	0.005179064	0	0	0	0	0	0	0	0	0	0	0	0	0	0	0	0	0	0	0.006640545	0	0
0	0	0.006489605	0	0	0	0	0	0	0	0	0	0	0	0	0	0	0	0	0	0	0	0	0	0	0	0	0	0	0	0	0	0	0.033163769	0	0	0	0	0	0	0	0	0	0	0	0	0	0	0	0
0	0	0	0	0.000899871	0	0	0	0	0	0	0	0	0	0	0	0	0	0	0	0	0	0.023342644	0	0	0	0	0	0.015799975	0	0	0	0	0	0	0	0	0	0	0	0	0	0	0	0	0	0	0	0	0
0	0	0	0	0	0	0	0	0	0	0	0	0.018154773	0	0	0	0	0	0	0	0	0.133115983	0	0	0	0	0	0	0.000798975	0.268013773	0	0	0	0	0	0	0	0	0	0	0	0	0	0	0	0	0	0	0	0
0	0	0	0.006553896	0	0	0.401720978	0	0	0	0	0	0	0	0	0	0	0.061748126	0	0	0	0	0	0	0.015567051	0	0.260595624	0	0	0	0	0	0	0	0	0	0	0	0	0	0	0	0	0	0	0	0	0	0	0
0	0	0	0	0	0	0	0	0	0	0	0	0	0	0	0	0	0	0	0	0	0	0	0	0.001483708	0	0	0	0	0	0	0	0	0	0	0	0	0	0	0	0	0	0	0	0	0	0	0.007589873	0	0
0	0	0	0	0	0	0	0	0	0	0	0	0	0	0	0	0	0	0	0	0.036520427	0	0	0	0	0	0	0	0	0	0	0	0	0.032556651	0	0	0	0	0	0	0	0	0	0	0	0	0	0	0	0
0	0	0	0	0	0	0.396415583	0	0	0	0	0	0	0	0	0	0	0	0	0	0	0	0	0	0	0	0	0	0.007908932	0	0	0	0	0	0	0	0	0	0	0	0	0	0	0	0	0	0	0	0	0
0.023212515	0	0	0	0	0	0	0	0	0	0	0	0	0	0	0	0	0	0	0	0	0	0.001682429	0	0	0	0	0	0	0	0	0	0	0	0	0	0	0	0	0	0	0	0	0	0	0	0	0	0	0
0	0	0	0	0	0	0	0	0	0	0	0	0	0	0	0	0	0	0	0	0	0	0	0	0	0	0	0	0	0	0	0	0	0	0	0	0	0	0	0	0	0	0	0	0	0	0	0	0	0
0	0	0	0	0	0	0	0	0	0	0	0	0	0	0	0	0	0	0	0	0	0	0	0	0	0	0	0.061926785	0.002791117	0	0	0	0	0	0	0	0	0	0	0	0	0	0	0	0	0	0	0.001924225	0	0
0.033181594	0	0.247366807	0	0	0	0	0.108926623	0	0	0	0	0.024787611	0	0	0	0	0.010620074	0	0	0	0	0.076967189	0	0	0	0	0.172067159	0	0	0	0	0	0	0	0	0	0	0	0	0	0	0	0	0	0	0	0	0	0
0	0	0	0	0	0	0	0	0	0	0	0	0	0	0	0	0	0	0	0	0	0	0	0	0	0	0	0	0.015163065	0	0	0	0	0	0	0	0	0	0	0	0	0	0	0	0	0	0	0	0	0
0.029362482	0	0	0	0	0	0	0	0	0	0	0	0	0	0	0	0	0	0.048414895	0	0	0	0	0.197673985	0.009656869	0	0.000726516	0	0	0	0	0	0	0	0	0	0	0	0	0	0.017851	0	0	0	0	0	0	0	0	0
0	0	0	0	0	0	0	0	0	0	0	0	0.024983379	0.001866684	0.005597922	0	0	0.201847291	0.001003245	0	0	0	0	0	0	0	0	0	0	0	0	0	0	0	0	0	0	0	0	0	0	0	0	0	0	0	0	0	0	0
0.019740819	0	0	0	0.004701193	0	0	0	0	0	0	0.012184478	0.296485683	0	0	0	0	0	0.036226513	0	0	0	0	0	0	0	0	0	0	0	0	0	0	0	0	0	0	0	0	0	0	0	0	0	0	0	0	0	0	0
0	0	0	0	0	0	0	0	0	0	0	0	0	0	0.0689853	0	0	0	0	0	0	0	0	0	0	0.026828706	0	0	0	0	0	0	0	0	0	0	0	0	0	0	0	0	0	0	0	0	0	0	0	0
0	0	0	0	0	0	0	0	0	0	0	0	0.005288375	0	0	0	0	0	0	0	0	0	0	0	0	0	0	0	0	0	0	0	0	0	0	0	0	0	0	0	0.013053447	0	0	0	0	0	0	0	0	0
0	0	0	0	0	0	0	0	0.00134953	0	0	0	0	0	0	0	0	0	0	0	0	0	0.141477793	0	0	0	0.025142926	0	0.014397258	0.107965092	0	0	0	0	0	0	0	0	0	0	0	0	0	0	0	0	0	0	0	0
0	0	0	0	0	0	0	0	0	0	0	0	0	0	0	0	0	0.026420562	0	0	0	0	0	0.164060819	0	0	0	0	0	0	0	0	0	0	0	0	0	0	0	0	0	0	0	0	0	0	0	0	0	0
0	0	0	0	0	0	0.000702199	0	0	0	0	0	0	0.168763309	0	0	0	0	0	0	0	0	0.230108427	0	0	0	0.350743822	0	0	0	0	0	0	0.029628943	0	0	0	0	0	0	0	0	0	0	0	0	0	0	0	0
0	0	0	0	0	0.009765681	0	0	0	0	0	0	0	0	0	0	0	0	0	0	0	0	0	0	0	0.021474406	0	0	0	0	0	0	0	0	0	0	0	0	0	0	0	0	0	0	0	0	0	0	0	0
0	0	0	0	0	0.014192803	0.013701297	0.018599777	0	0	0	0	0	0	0	0	0	0	0	0	0.006567397	0	0	7.82E-05	0	0	0	0	0	0	0	0	0	0	0	0	0	0	0	0	0.02424935	0	0	0	0	0	0	0	0	0
0	0	0	0	0	0	0.042506708	0.190179861	0	0	0	0.124307928	0	0	0	0	0	0	0	0	0	0	0	0	0	0	0	0	0	0	0	0	0	0	0	0	0	0	0	0	0	0	0	0	0	0	0	0	0	0
0	0	0	0.088369498	0	0	0	0	0.019200812	0	0	0	0	0	0	0	0	0	0	0	0	0	0	0.000534981	0	0	0	0	0	0	0	0	0	0.034025339	0	0	0	0	0	0	0	0	0	0	0	0	0	0	0	0
0	0	0	0	0	0	0	0	0	0	0	0	0	0	0	0	0	0	0	0	0	0	0	0	0	0	0	0	0	0	0	0	0	0	0	0	0	0	0	0	0	0	0	0	0	0	0	0	0	0
0.048831781	0	0	0	0	0	0	0	0	0	0	0	0	0	0	0	0	0	0	0	0	0	0	0	0	0	0.171671118	0	0	0.018224983	0	0	0	0	0	0	0	0	0	0	0	0	0	0	0	0	0	0	0	0
0	0	0	0	0	0	0	0	0	0	0	0.020977312	0	0	0	0	0	0	0	0	0	0.071623188	0	0	0	0	0	0	0	0	0	0	0	0	0	0	0	0	0	0	0	0	0	0	0	0	0	0	0	0
0	0	0	0	0.132065725	0	0	0.151482276	0	0	0	0	0	0	0	0	0	0.05179734	0	0	0	0	0	0.205266825	0	0	0	0	0	0	0	0	0	0	0	0	0	0	0	0	0.023688051	0	0	0	0	0	0	0	0	0
0	0	0	0.337972076	0	0	0	0	0	0	0	0.003085216	0	0	0	0	0	0	0	0	0	0	0	0	0	0.110479013	0	0	0	0	0	0	0	0	0	0	0	0	0	0	0	0	0	0	0	0	0	0	0	0
0	0	0	0	0	0	0.009590573	0.028221864	0	0	0.203135205	0	0	0	0	0	0	0	0	0	0	0	0	0	0	0.024082916	0	0	0.016113394	0.064387398	0	0	0	0	0	0	0	0	0	0	0	0	0	0	0	0	0	0.001268394	0	0
0	0	0	0	0	0	0	0	0	0	0	0	0	0	0	0	0	0	0	0	0	0	0.043997246	0	0	0	0	0.11020034	0	0	0	0	0	0	0	0	0	0	0	0	0	0	0	0	0	0	0	0.00521101	0	0
0.122054859	0	0.301312319	0	0.135420823	0.014672987	0	0	0	0	0	0	0	0	0.106167287	0	0	0	0	0	0.528807833	0	0	0	0	0	0	0	0	0	0	0	0	0	0	0	0	0	0	0	0	0	0	0	0	0	0	0	0	0
0	0	0	0	0	0	0	0.171180676	0	0	0	0	0	0	0	0	0	0	0	0	0	0	0	0	0	0	0	0	0.00995232	0.004231913	0	0	0	0	0	0	0	0	0	0	0	0	0	0	0	0	0	0	0	0
0	0	0	0	0	0	0	0	0	0	0	0	0	0	0	0	0	0.020582276	0	0	0	0	0	0	0	0	0	0	0	0	0	0	0	0.028603366	0	0	0	0	0	0	0	0	0	0	0	0	0	0	0	0
0	0	0	0	0	0	0	0	0	0	0	0	0	0	0	0	0.000224448	0	0	0	0	0	0.311140718	0	0	0	0	0	0	0	0	0	0	0	0	0	0	0	0	0	0	0	0	0	0	0	0	0	0	0
0	0	0	0	0	0	0	0	0	0	0	0	0	0	0	0	0	0	0.05485165	0	0	0	0	0	0.079733103	0	0.038844797	0	0	0	0	0	0	0	0	0.268191268	0	0	0	0	0	0	0	0	0	0	0	0.00231632	0	0
0	0	0	0	0	0	0	0.102872817	0	0	0	0	0	0	0	0	0	0	0	0	0	0	0	0.380116693	0	0	0	0	0	0.010853807	0	0	0	0	0	0	0	0	0	0	0	0	0	0	0	0	0	0	0	0
0	0	0	0	0	0	0	0.225478664	0	0	0	0	0	0	0	0	0	0	0	0	0	0	0	0	0	0	0	0	0	0	0	0	0	0	0	0	0	0	0	0	0	0	0	0	0	0	0	0	0	0
0	0	0	0	0	0.016118826	0	0	0	0	0	0	0	0	0.052483872	0	0	0	0	0	0	0	0	0.111785613	0	0.02191433	0	0	0	0	0	0	0	0.032793317	0	0	0	0	0	0	0.027432401	0	0	0	0	0	0	0	0	0
0	0.082329415	0	0	0	0	0	0.0167104	0	0	0	0	0	0	0	0	0	0	0	0	0	0	0	0	0	0	0	0	0	0	0	0	0	0	0	0	0	0	0	0	0	0	0	0	0	0	0	0	0	0
0	0	0	0	0	0.014545486	0.01127933	0	0	0	0	0	0	0	0	0	0	0	0	0	0	0.003843627	0	0	0	0	0.008616677	0	0	0	0	0	0	0	0	0	0	0	0	0	0	0	0	0	0	0	0	0	0	0
0	0	0	0.021439339	0	0	0	0	0	0	0	0	0	0	0	0	0	0	0	0	0	0	0	0.295255957	0	0	0	0	0	0	0	0	0	0	0	0	0	0	0	0	0	0	0	0	0	0	0	0	0	0
0	0	0	0	0	0	0	0	0	0	0	0	0.058806605	0	0.009893101	0	0	0.000330575	0	0	0	0	0	0.000596401	0	0	0	0	0	0	0	0	0	0	0	0	0	0	0	0	0	0	0	0	0	0	0	0	0	0
0.006810461	0	0	0	0	0.005799562	0	0	0	0	0	0	0	0	0.006454412	0	0	0	0	0	0	0	0	0	0	0	0	0	0.016077984	0	0	0	0	0.029799924	0	0	0	0	0	0	0	0	0	0	0	0	0	0.003850325	0	0
0	0	0	0	0.000965072	0	0	0	0	0	0	0	0.011389015	0	0	0	0	0	0	0	0	0	0	0	0	0	0	0	0	0	0	0	0	0	0	0	0	0	0	0	0	0	0	0	0	0	0	0	0	0
0.001393494	0	0	0	0	0	0	0	0	0	0	0	0.116410851	0	0	0.145109684	0	0	0	0	0	0	0	0	0	0	0.029273198	0	0	0	0	0	0	0	0	0	0	0	0	0	0	0	0	0	0	0	0	0	0	0
0	0	0	0	0	0	0.12599153	0	0	0	0	0	0	0	0.042710144	0	0	0.040407262	0	0	0	0	0	0	0	0	0	0	0	0	0	0	0	0	0	0	0	0	0	0	0	0	0	0	0	0	0	0	0	0
0	0	0	0	0	0	0.071445344	0	0	0	0	0	0	0	0	0	0	0	0	0	0	0	0	0	0	0	0	0	0	0	0	0	0	0	0	0	0	0	0	0	0.018313745	0	0	0	0	0	0	0	0	0
0	0	0	0	0.022614523	0	0	0	0	0	0	0	0	0	0	0	0	0	0	0	0	0	0	0.073449547	0	0	0	0	0.015374756	0	0	0	0	0	0	0	0	0	0	0	0	0	0	0	0	0	0	0	0	0
0	0	0	0	0	0	0	0	0	0	0	0	0	0	0	0	0	0	0	0	0	0	0	0	0	0.153238699	0	0	0	0	0	0	0	0	0	0	0	0	0	0	0	0	0	0	0	0	0	0	0	0
0	0	0	0	0	0	0	0	0	0	0	0	0	0	0.000162203	0	0	0	0	0	0	0	0.029897265	0	0	0	0	0	0	0	0	0	0	0	0	0	0	0	0	0	0	0	0	0	0	0	0	0	0	0
0	0	0	0	0	0	0	0.03437327	0	0	0	0	0	0	0	0	0	0	0	0	0	0	0	0	0	0	0	0	0	0	0	0	0	0.02619786	0	0	0	0	0	0	0	0	0	0	0	0	0	0	0	0
0	0	0	0	0	0	0.003068625	0	0	0	0	0	0	0	0	0	0	0	0	0	0	0	0	0	0	0	0	0	0	0.004278003	0	0	0	0.306341496	0	0	0	0	0	0	0	0	0	0	0	0	0	0	0	0
0	0	0	0	0	0.006427179	0	0	0	0	0	0	0.060648099	0	0	0.076406995	0	0	0	0	0	0	0	0	0	0	0	0	0	0	0	0	0	0	0	0	0	0	0	0	0	0	0	0	0	0	0	0	0	0
0	0.994988645	0	0.737961827	0	0.541150362	0	0	0.138949134	0.769144628	0.882018918	0	0.473315581	0	0	0	0	0.067656651	0.993986023	0	0	0	0.6882881	0.915660476	0.006858683	0.059927794	0	0	0.005517194	0	0	0	0	0	0	0	0	0	0	0	0	0	0	0	0	0	0	0.002153286	0	0
0.020202093	0	0.979571254	0	0	0	0	0	0.99725375	0.986797651	0	0	0.58159257	0	0	0	0	0	0	0.996773139	0.012158828	0.568048394	0.984073744	0.475992977	0	0	0	0.99986551	0	0	0	0	0	0	0	0	0	0	0	0	0	0	0	0	0	0	0	0	0	0
0.042797175	0.627264378	0	0	0.998468021	0.758311788	0.948176262	0	0	0	0.562658768	0.09013323	0	0.962014134	0	0.950771779	0	0	0	0	0.897131133	0.150906528	0.502875706	0	0	0	0.999166622	0.772672759	0.021151415	0	0	0	0	0	0	0	0	0	0	0	0	0	0	0	0	0	0	0	0	0
0.031640943	0.988464793	0	0.125562166	0	0	0.639292857	0.1431006	0	0.894415679	0	0.999010286	0.138272278	0	0.996207837	0	0	0.010231024	0	0	0	0.01141123	0	0	0.914094244	0.944575526	0.159329078	0.053707435	0	0	0	0	0	0.029931252	0	0	0	0	0	0	0	0	0	0	0	0	0	0	0	0
0.145271607	0.322502764	0.56259449	0.998217001	0	0.973421793	0.287226499	0.585276041	0.14403223	0.651818722	0	0.002930408	0.051623686	0	0.309349476	0	0	0.986555999	0.820050056	0	0	0.253075128	0.687860655	0.074111122	0	0.022605499	0	0.000624824	0	0	0	0	0	0	0	0	0	0	0	0	0	0	0	0	0	0	0	0	0	0
0.305410816	0	0.41072293	0	0.999834302	0	0.116684317	0.913533192	0.160493436	0	0	0	0.660427478	0	0.013828885	0.991227066	0	0.959796776	0.995848202	0	0.944346294	0	0	0.220445811	0.107369369	0.949939293	0.152998789	0.982054085	0	0.982384924	0	0	0	0	0	0	0	0	0	0	0.020035577	0	0	0	0	0	0	0.002803666	0	0
0.86395845	0.862269226	0	0.059819501	0	0.008808068	0.238540915	0	0.943337475	0	0.973095904	0	0	0	0.788532437	0	0	0.304387824	0.73002591	0	0	0.108245318	0.536698928	0	0.89015915	0.99945293	0	0	0.981597302	0	0	0	0	0	0	0	0	0	0	0	0	0	0	0	0	0	0	0	0	0
0	0	0.471203543	0.085121191	0.022930442	0	0.136161773	0.8109218	0.413431105	0	0.990951419	0.359452283	0.446673402	0.749388294	0	0	0.974834723	0.044556707	0	0.058999657	0	0	0	0	0	0.026868117	0	0.564462221	0.284575322	0.091418525	0	0	0	0	0	0	0	0	0	0	0	0	0	0	0	0	0	0.003174615	0	0
0.997954192	0.032710402	0.984327428	0	0	0.841716567	0	0.029566086	0.057911648	0	0	0.995127991	0	0.976799879	0.00068938	0.012228162	0.22027183	0.563250278	0.55784466	0	0	0.995584459	0.050003183	0	0	0	0.694197073	0.199930173	0	0.021110367	0	0	0	0	0	0	0	0	0	0	0	0	0	0	0	0	0	0	0	0
0	0	0	0.10983597	0.997067354	0.009470336	0.026333923	0	0.042034381	0	0.223825934	0.470212937	0.408760192	0.380772926	0	0	0.131444988	0.041621543	0.098877481	0	0.075716138	0.891709676	0	0	0.520961175	0	0	0.659960331	0	0	0	0	0	0	0	0	0	0	0	0	0	0	0	0	0	0	0	0	0	0
0.04558644	0	0	0	0.218073523	0.012027734	0	0.15984079	0	0	0	0	0	0.079507032	0.014411152	0	0	0	0.000953736	0	0.620440298	0.466304796	0.671477227	0.770223967	0.621556132	0	0	0.97965419	0.015630591	0	0	0	0	0	0	0	0	0	0	0	0	0	0	0	0	0	0	0.017842199	0	0
0	0	0	0	0	0.542718818	0	0.095257151	0	0	0	0.215337586	0	0	0.874570144	0.951862672	0.433590318	0.083267285	0	0.315416719	0	0	0.047281694	0	0.991325262	0	0	0.131650776	0.958941306	0	0	0	0	0	0	0	0	0	0	0	0	0	0	0	0	0	0	0	0	0
0	0	0	0.622885621	0.001215845	0	0.031494099	0	0	0	0.019721582	0.000843443	0.258147407	0.842387745	0	0	0	0	0.334733064	0	0.979083276	0	0	0	0.010731698	0	0.557641399	0	0.170285924	0.061783592	0	0	0	0	0	0	0	0	0	0	0	0	0	0	0	0	0	0.002571706	0	0
0	0	0	0	0	0.010435861	0	0	0	0	0	0	0	0	0	0	0	0	0	0	0	0	0	0	0	0	0	0	0.011341853	0	0	0	0	0	0	0	0	0	0	0	0	0	0	0	0	0	0	0	0	0
0	0	0	0	0.013952573	0	0	0	0	0	0	0	0	0	0	0	0	0	0	0	0	0	0	0	0	0	0	0	0	0	0	0	0	0.034569258	0	0	0	0	0	0	0	0	0	0	0	0	0	0	0	0
0.004437545	0	0	0	0	0	0	0	0.063027649	0	0	0	0	0	0	0	0	0	0	0	0	0	0	0	0	0	0	0	0.014955243	0	0	0	0	0	0	0	0	0	0	0	0	0	0	0	0	0	0	0	0	0
0.018906944	0	0	0	0	0	0	0	0	0	0	0	0	0	0	0	0	0	0	0	0	0	0.104590677	0	0	0	0.103242548	0	0	0	0	0	0	0	0	0	0	0	0	0	0	0	0	0	0	0	0	0	0	0
0	0	0	0	0	0.005733497	0	0	0	0	0	0	0	0	0.019864424	0	0	0	0	0	0	0	0	0	0	0	0	0	0	0	0	0	0	0	0	0	0	0	0	0	0	0	0	0	0	0	0	0	0	0
0	0	0	0	0	0	0	0	0	0	0	0	0	0	0.24198456	0	0	0.003540073	0	0	0	0	0	0	0	0	0	0	0.004334555	0	0	0	0	0.031838949	0	0	0	0	0	0	0.002137685	0	0	0	0	0	0	0	0	0
0	0	0	0	0	0	0	0.335998053	0	0	0	0	0	0	0	0	0	0	0	0	0	0	0	0	0	0	0	0	0	0	0	0	0	0	0	0	0	0	0	0	0	0	0	0	0	0	0	0	0	0
0	0	0	0	0	0	0	0	0	0	0	0	0	0	0	0	0	0	0.005384523	0	0	0	0	0	0	0	0	0	0	0	0	0	0	0	0	0	0	0	0	0	0	0	0	0	0	0	0	0	0	0
0	0	0	0	0	0	0	0.053981706	0	0	0	0	0	0	0	0	0	0	0.003239444	0	0	0	0	0.272827264	0	0.026535268	0	0.027309151	0	0	0	0	0	0	0	0	0	0	0	0	0	0	0	0	0	0	0	0	0	0
0	0	0	0	0	0.00205669	0	0	0	0	0	0	0	0	0	0	0	0	0	0	0	0	0	0.490984493	0	0	0	0	0	0	0	0	0	0	0	0	0	0	0	0	0	0	0	0	0	0	0	0	0	0
0	0	0	0	0	0	0	0	0	0	0	0	0	0	0	0	0	0	0	0	0	0	0	0	0	0	0	0	0	0	0	0	0	0	0	0	0	0	0	0	0.018653006	0	0	0	0	0	0	0	0	0
0.192513531	0	0	0	0	0	0	0	0	0	0	0	0	0	0	0	0	0.000499217	0	0	0	0	0	0	0	0	0	0	0	0	0	0	0	0	0	0	0	0	0	0	0	0	0	0	0	0	0	0	0	0
0	0	0	0	0	0	0	0	0	0	0	0	0.003740711	0	0.175760063	0	0	0.075036482	0	0	0	0	0	0	0	0	0	0	0	0	0	0	0	0	0	0	0	0	0	0	0	0	0	0	0	0	0	0	0	0
0	0	0	0	0	0	0.006954441	0	0	0	0	0	0	0	0	0	0	0	0	0	0	0	0	0	0	0	0	0	0	0	0	0	0	0	0	0	0	0	0	0	0	0	0	0	0	0	0	0	0	0
0	0	0	0	0	0	0	0	0	0	0	0	0	0	0	0	0	0	0	0	0	0	0	0	0	0	0	0	0	0	0	0	0	0	0	0	0	0	0	0	0	0	0	0	0	0	0	0.009103351	0	0
0	0	0	0	0	0	0	0	0	0	0	0	0	0	0	0	0	0	0	0	0	0	0	0	0	0	0	0	0	0	0	0	0	0	0	0	0	0	0	0	0	0	0	0	0	0	0	0	0	0
0	0	0	0	0	0	0	0	0	0	0	0	0	0	0.132610964	0	0	0	0	0	0	0	0	0	0	0	0	0	0	0	0	0	0	0	0	0	0	0	0	0	0	0	0	0	0	0	0	0	0	0
0	0	0	0	0	0	0	0	0	0	0	0	0	0	0	0	0	0	0	0	0	0.554213772	0	0	0	0	0.016564169	0	0	0	0	0	0	0	0	0	0	0	0	0	0	0	0	0	0	0	0	0	0	0
0	0	0	0	0	0	0	0	0	0	0	0	0	0	0	0	0	0	0	0	0	0	0.040498109	0	0	0	0	0	0	0	0	0	0	0	0	0	0	0	0	0	0	0	0	0	0	0	0	0	0	0
0	0	0	0	0	0	0	0	0	0	0	0	0	0	0	0	0	0	0	0	0	0	0.065444042	0	0	0	0	0	0	0	0	0	0	0	0	0	0	0	0	0	0	0	0	0	0	0	0	0	0	0
0	0	0	0	0	0	0	0	0	0	0	0	0	0	0	0	0	0	0	0	0	0	0	0	0	0	0	0.130012499	0	0	0	0	0	0	0	0	0	0	0	0	0	0	0	0	0	0	0	0	0	0
0	0	0	0	0	0	0	0	0	0	0	0	0.117200815	0	0	0	0	0.036931454	0	0	0	0	0	0	0	0	0	0	0	0	0	0	0	0	0	0	0	0	0	0	0	0	0	0	0	0	0	0	0	0
0	0	0	0	0	0	0	0	0	0	0	0	0	0	0	0	0	0.01231302	0	0	0	0	0	0	0	0	0	0	0	0	0	0	0	0	0	0	0	0	0	0	0	0	0	0	0	0	0	0.003409411	0	0
0	0	0	0	0	0	0	0	0	0	0	0	0.01837645	0	0	0	0	0	0	0	0	0.041317156	0.094245946	0	0	0.02345461	0	0	0	0	0	0	0	0	0	0	0	0	0	0	0	0	0	0	0	0	0	0	0	0
0.016751345	0	0	0	0	0	0	0	0	0	0	0	0.000347044	0	0	0	0	0	0	0	0	0	0	0	0	0.025881529	0	0	0	0	0	0	0	0	0	0	0	0	0	0	0	0	0	0	0	0	0	0	0	0
0	0	0	0	0	0	0	0.107629189	0	0	0	0	0	0	0	0	0	0	0	0	0	0	0	0	0	0	0	0.142036453	0	0	0	0	0	0	0	0	0	0	0	0	0	0	0	0	0	0	0	0	0	0
0	0	0	0	0	0	0	0	0	0	0.279798592	0	0.13167489	0	0	0	0	0	0	0	0	0	0	0	0	0	0	0.358444553	0	0	0	0	0	0	0	0	0	0	0	0	0	0	0	0	0	0	0	0	0	0
0	0	0	0	0	0	0.045300096	0	0	0	0	0	0.169863714	0	0	0	0	0	0	0	0	0	0	0	0	0	0	0	0	0	0	0	0	0	0	0	0	0	0	0	0	0	0	0	0	0	0	0	0	0
0.489148676	0	0	0	0	0	0	0	0	0	0	0	0	0	0	0	0	0.047005677	0.67396068	0	0	0	0.333916174	0	0	0.022580867	0	0.23349522	0	0	0	0	0	0	0	0	0	0	0	0	0	0	0	0	0	0	0	0	0	0
0	0	0	0	0	0	0	0	0	0	0	0	0	0	0	0	0	0	0	0	0	0	0	0.000652401	0	0	0	0	0.004082547	0	0	0	0	0	0	0	0	0	0	0	0	0	0	0	0	0	0	0	0	0
0	0	0	0	0	0.002321439	0	0	0	0	0	0	0.152175761	0	0	0	0	0	0	0	0	0	0	0	0	0	0	0	0	0	0	0	0	0	0	0	0	0	0	0	0	0	0	0	0	0	0	0	0	0
0	0	0	0	0	0	0	0	0	0	0	0	0	0	0	0	0	0	0	0	0	0	0	0	0	0	0	0.00080409	0	0.009885091	0	0	0	0	0	0	0	0	0	0	0	0	0	0	0	0	0	0	0	0
0	0	0	0	0	0	0	0.007229832	0	0	0	0	0	0	0	0	0	0	0.01210422	0	0	0	0.00039551	0	0	0	0	0	0	0	0	0	0	0.034144838	0	0	0	0	0	0	0	0	0	0	0	0	0	0	0	0
0	0	0	0	0	0	0	0.022016575	0	0	0	0	0	0	0	0	0	0	0	0	0	0	0	0.003162267	0	0	0	0	0.014416502	0	0	0	0	0	0	0	0	0	0	0	0	0	0	0	0	0	0	0	0	0
0	0	0	0	0	0	0	0.133816462	0	0	0	0.046176224	0	0	0	0	0	0	0	0	0	0	0.05064385	0	0	0	0	0	0	0	0	0	0	0	0	0	0	0	0	0	0	0	0	0	0	0	0	0	0	0
0	0	0	0	0	0	0	0	0	0	0	0	0	0	0	0	0	0	0	0	0	0	0	0	0	0.024559047	0	0.008775373	0	0	0	0	0	0	0	0	0	0	0	0	0	0	0	0	0	0	0	0	0	0
0.084058824	0	0	0	0.005722573	0	0.000360936	0	0.185363842	0	0	0	0	0	0	0	0	0	0	0	0	0	0	0	0	0	0.028040493	0	0.01388409	0	0	0	0	0	0	0	0	0	0	0	0.009379244	0	0	0	0	0	0	0	0	0
0	0	0	0	0	0	0	0	0	0	0	0	0	0	0	0	0	0	0	0	0	0	0.002535029	0	0	0	0	0	0	0	0	0	0	0.032168367	0	0	0	0	0	0	0	0	0	0	0	0	0	0	0	0
0	0	0	0	0	0	0	0	0	0	0	0	0	0	0	0	0	0	0	0	0	0	0	0	0	0	0	0	0	0	0	0	0	0	0	0	0	0	0	0	0	0	0	0	0	0	0	0	0	0
0	0	0	0	0	0	0	0	0	0	0	0	0.250696758	0	0	0	0	0.001198584	0	0	0	0	0	0	0	0	0	0	0	0	0	0	0	0	0	0	0	0	0	0	0.015801196	0	0	0	0	0	0	0	0	0
0	0	0	0	0	0	0	0	0	0.114432675	0	0	0.000349398	0	0	0	0	0	0	0	0	0	0	0	0	0	0	0	0	0.076036118	0	0	0	0	0	0	0	0	0	0	0	0	0	0	0	0	0	0	0	0
0	0	0	0	0	0	0	0	0	0	0	0	0	0	0	0	0	0	0	0	0	0	0	0.02329238	0	0	0	0.107629685	0.015855506	0	0	0	0	0	0	0	0	0	0	0	0	0	0	0	0	0	0	0	0	0
0	0	0	0	0	0	0	0	0	0	0	0	0	0	0.073485879	0	0	0	0.001326753	0	0	0	0	0	0	0	0	0	0.015854968	0	0	0	0	0	0	0	0	0	0	0	0	0	0	0	0	0	0	0	0	0
0	0	0	0	0	0	0	0	0	0	0	0	0	0	0	0	0	0	0	0	0	0	0	0	0.011047323	0	0	0	0	0	0	0	0	0	0	0	0	0	0	0	0	0	0	0	0	0	0	0	0	0
0	0.00164808	0	0	0.091050134	0	0	0	0	0	0	0	0	0	0	0	0	0	0.018782524	0	0	0	0	0	0	0.025628678	0	0	0	0	0	0	0	0	0	0	0	0	0	0	0	0	0	0	0	0	0	0	0	0
0	0	0	0	0	0	0	0	0	0	0	0	0	0	0	0	0	0	0	0	0	0	0.000408748	0	0	0	0.005645049	0	0	0	0	0	0	0	0	0	0	0	0	0	0.003470951	0	0	0	0	0	0	0	0	0
0	0	0	0	0	0	0	0	0	0	0	0	0	0	0.233008608	0	0	0	0	0	0	0	0	0	0	0	0	0	0	0	0	0	0	0	0	0	0	0	0	0	0	0	0	0	0	0	0	0	0	0
0	0	0	0	0	0	0	0	0	0	0	0	0	0	0	0	0.057603686	0	0	0	0	0	0	0	0	0	0	0	0.006744274	0	0	0	0	0	0	0	0	0	0	0	0	0	0	0	0	0	0	0	0	0
0.02945254	0	0	0	0	0	0.070552071	0	0	0	0	0	0	0	0	0	0	0	0	0	0	0	0	0.079238328	0	0.026584539	0	0	0	0	0	0	0	0.033414978	0	0	0	0	0	0	0	0	0	0	0	0	0	0	0	0
0	0	0	0	0	0	0	0	0	0	0	0	0	0	0	0	0	0	0	0	0	0	0.017409544	0	0	0	0	0	0	0	0	0	0	0.028054496	0	0	0	0	0	0	0	0	0	0	0	0	0	0	0	0
0	0	0	0	0	0	0	0.002665801	0	0	0	0	0	0	0	0	0	0	0	0	0	0	0	0	0	0	0	0.269769109	0	0.010575441	0	0	0	0	0	0	0	0	0	0	0	0	0	0	0	0	0	0	0	0
0	0	0	0	0	0	0	0	0	0	0	0	0	0	0	0	0	0.02843188	0	0	0	0	0	0	0	0	0	0	0	0	0	0	0	0	0	0	0	0	0	0	0	0	0	0	0	0	0	0	0	0
0	0	0	0	0	0	0	0	0	0	0	0	0.004626	0	0	0	0	0	0	0	0	0	0	0	0	0	0.531133221	0	0	0	0	0	0	0	0	0	0	0	0	0	0	0	0	0	0	0	0	0	0	0
0	0	0	0	0	0	0	0	0	0.029078824	0	0	0	0	0	0	0	0	0.00042706	0	0	0	0	0	0	0	0	0	0	0	0	0	0	0	0	0	0	0	0	0	0.018181866	0	0	0	0	0	0	0	0	0
0	0	0	0	0	0	0.007081245	0	0	0	0	0	0	0	0	0	0	0	0	0	0	0	0	0	0	0	0	0	0	0	0	0	0	0	0	0	0	0	0	0	0.013007522	0	0	0	0	0	0	0	0	0
0	0	0	0	0	0	0	0	0	0	0	0	0	0	0	0	0	0	0	0	0	0	0.893539826	0	0	0	0	0	0	0	0	0	0	0	0	0	0	0	0	0	0	0	0	0	0	0	0	0.002774215	0	0
0	0	0	0	0	0	0	0	0.293490151	0	0	0	0	0	0	0	0	0	0	0	0	0	0	0	0	0	0	0	0	0	0	0	0	0	0	0	0	0	0	0	0	0	0	0	0	0	0	0	0	0
0	0	0	0	0	0	0	0	0	0	0	0	0	0	0	0	0	0	0	0	0	0.079893744	0	0.215957111	0	0.026528318	0	0	0	0	0	0	0	0	0	0	0	0	0	0	0	0	0	0	0	0	0	0	0	0
0.008077769	0	0	0	0	0	0	0	0	0	0	0	0	0	0	0.000299544	0	0.090923096	0	0	0	0	0	0	0	0	0	0	0	0	0	0	0	0	0	0	0	0	0	0	0	0	0	0	0	0	0	0	0	0
0	0	0	0	0	0.009485708	0	0	0	0	0	0	0.012225483	0	0	0	0	0	0	0	0	0	0	0	0.350104991	0	0	0.003000867	0	0	0	0	0	0	0	0	0	0	0	0	0	0	0	0	0	0	0	0	0	0
0	0.953643469	0	0	0.105233186	0.608217506	0.781326582	0.97444374	0.651411821	0	0.681929259	0.977637223	0.054884792	0.980135394	0	0.863528047	0	0	0	0	0.973824977	0.998784102	0	0	0	0	0.137315806	0.856700633	0.500417868	0.000858578	0	0	0	0	0	0	0	0	0	0	0	0	0	0	0	0	0	0.027830257	0	0
0	0	0	0.073200293	0	0	0	0.106523967	0	0.681243841	0.233998144	0	0.037939587	0	0.173514901	0	0	0.181879497	0.983081655	0	0	0	0	0.002618921	0	0.021909225	0.263901327	0.993574537	0	0.029187812	0	0	0	0	0	0	0	0	0	0	0.021019173	0	0	0	0	0	0	0	0	0
0	0	0	0	0.058989205	0	0	0.378996077	0.672984285	0.988415604	0	0.268239886	0.366894326	0.686168956	0.577468729	0.968883065	0	0	0	0.984303703	0	0.979276229	0	0.056263739	0	0.153300153	0	0	0	0.083431715	0	0	0	0	0	0	0	0	0	0	0	0	0	0	0	0	0	0	0	0
0	0	0.433148624	0	0	0	0	0.414411681	0	0	0.988269065	0.182939996	0	0.988424268	0	0.028092293	0	0	0	0	0	0	0.93579136	0.999970534	0	0	0	0.975625421	0	0.102783879	0	0	0	0	0	0	0	0	0	0	0	0	0	0	0	0	0	0	0	0
0	0	0.50016085	0	0	0	0.603336511	0.951952897	0.628788706	0.906585359	0.115798287	0	0	0	0.819442745	0	0.998552796	0.84756555	0.465192283	0.043455228	0	0	0.092091304	0.999748862	0.654294896	0.951269609	0	0	0.003798021	0	0	0	0	0	0	0	0	0	0	0	0	0	0	0	0	0	0	0.015937683	0	0
0.997312349	0.175966066	0.618403439	0	0	0	0	0	0.755952684	0	0	0	0	0	0	0	0	0.208068808	0.264901193	0.765297715	0.022131028	0.400795805	0.003115862	0.469067712	0	0.80751443	0.101985606	0	0	0	0	0	0	0	0	0	0	0	0	0	0	0	0	0	0	0	0	0	0	0
0	0	0	0	0	0.987663525	0.617308984	0	0	0	0	0.796440149	0.329317042	0	0.991728924	0.958124475	0	0	0	0.300263643	0	0.993450377	0.827417857	0.919712853	0.005533141	0	0	0.496425402	0.019482112	0	0	0	0	0	0	0	0	0	0	0	0	0	0	0	0	0	0	0.001814294	0	0
0	0	0.908231501	0.802484471	0	0.010291845	0.152412309	0	0	0	0.963118131	0	0	0	0.997899431	0.265343161	0	0.616831322	0	0	0	0	0.119942542	0.997640895	0	0.958835126	0	0	0	0.999595834	0	0	0	0	0	0	0	0	0	0	0	0	0	0	0	0	0	0	0	0
0.264997313	0.980326134	0	0.908039527	0.030378338	0	0.300498001	0	0.045788401	0	0	0.061947525	0	0	0	0	0	0	0.118937521	0	0	0	0.242036783	0	0.657511399	0	0.494375225	0.107657794	0	0.521552841	0	0	0	0	0	0	0	0	0	0	0	0	0	0	0	0	0	0.001050944	0	0
0	0	0	0.21755506	0.927171283	0.993524073	0	0	0	0.921843924	0.063014974	0.72488052	0	0.437041748	0	0	0	0	0.414627618	0	0	0.217672681	0.790047947	0	0	0	0	0.470746933	0	0.103820122	0	0	0	0	0	0	0	0	0	0	0	0	0	0	0	0	0	0	0	0
0	0	0	0	0	0.009543422	0	0.035494627	0	0.070222804	0	0	0	0	0.573246506	0.009963266	0.994428388	0.387830033	3.36E-05	0	0.995566294	0.349550216	0.010410327	0	0.004087021	0.911091366	0.999872407	0	0	0.283130589	0	0	0	0	0	0	0	0	0	0	0	0	0	0	0	0	0	0	0	0
0.915054053	0	0	0	0.252820559	0.006034093	0	0.298632992	0	0	0	0	0	0	0	0.991400254	0	0.015905947	0	0	0.548691739	0.019926389	0	0.940815322	0	0.913403638	0.31460517	0	0.03026859	0	0	0	0	0.029422715	0	0	0	0	0	0	0	0	0	0	0	0	0	0	0	0
0.050017836	0	0	0	0	0	0	0	0	0	0	0	0	0	0	0	0	0	0	0	0	0	0	0	0	0	0	0	0	0	0	0	0	0	0	0	0	0	0	0	0	0	0	0	0	0	0	0.027959917	0	0
0	0	0	0	0.019789618	0	0	0	0	0	0	0	0	0	0	0	0	0	0	0	0.098819478	0	0	0	0	0	0	0	0	0	0	0	0	0.032766072	0	0	0	0	0	0	0	0	0	0	0	0	0	0	0	0
0	0	0	0	0	0	0	0	0	0	0	0	0	0	0	0	0	0	0	0	0	0	0	0	0	0	0	0	0	0	0	0	0	0	0	0	0	0	0	0	0.007107508	0	0	0	0	0	0	0	0	0
0	0	0	0	0	0	0	0	0	0	0	0	0	0	0	0	0	0	0.62223007	0	0	0	0.273703944	0	0	0	0	0	0	0	0	0	0	0.025974579	0	0	0	0	0	0	0	0	0	0	0	0	0	0	0	0
0	0	0	0	0	0	0	0	0	0	0	0	0	0	0	0	0	0	0	0	0	0	0	0	0	0	0	0	0	0.000559684	0	0	0	0	0	0	0	0	0	0	0	0	0	0	0	0	0	0	0	0
0	0	0	0	0	0.008819968	0	0	0	0	0	0	0	0	0.143725411	0	0	0	0	0	0	0	0.006727965	0	0	0	0	0	0	0	0	0	0	0	0	0	0	0	0	0	0	0	0	0	0	0	0	0	0	0
0	0	0	0	0	0	0	0	0	0	0	0	0.000383532	0	0	0	0	0	0	0	0	0	0	0	0	0	0	0	0	0	0	0	0	0	0	0	0	0	0	0	0.026945261	0	0	0	0	0	0	0	0	0
0	0.296795911	0	0	0	0	0	0	0	0	0	0	0	0	0	0	0	0.016809889	0.007062646	0	0	0	0	0.480292463	0	0	0	0	0.011515039	0	0	0	0	0	0	0	0	0	0	0	0	0	0	0	0	0	0	0.001079138	0	0
0	0	0	0	0	0.009297655	0	0	0	0	0	0	0.060053693	0	0.048398492	0	0	0	0	0.483082934	0	0	0	0	0	0	0	0	0	0	0	0	0	0.02929613	0	0	0	0	0	0	0	0	0	0	0	0	0	0	0	0
0	0	0	0	0	0	0	0	0	0	0	0	0	0	0.258395824	0	0	0	0	0	0	0	0	0	0	0	0	0	0	0	0	0	0	0	0	0	0	0	0	0	0	0	0	0	0	0	0	0	0	0
0	0	0	0.205304013	0	0	0	0	0.050255326	0	0	0	0	0	0	0	0	0	0	0	0	0	0	0	0	0	0	0	0	0	0	0	0	0	0	0	0	0	0	0	0.019783544	0	0	0	0	0	0	0.000828739	0	0
0	0	0	0.004498393	0	0	0	0	0	0	0	0	0	0	0	0	0	0	0	0	0	0.010039765	0	0	0	0	0	0	0	0	0	0	0	0	0	0	0	0	0	0	0	0	0	0	0	0	0	0	0	0
0	0	0	0	0	0	0	0	0	0	0	0	0.029793662	0	0.090282997	0	0	0	0.039596547	0	0	0	0	0	0	0	0	0	0	0	0	0	0	0.031342154	0	0	0	0	0	0	0	0	0	0	0	0	0	0	0	0
0	0	0	0	0	0	0	0.016637123	0	0	0.034591664	0	0.351649009	0	0	0	0	0	0	0	0	0	0	0	0	0	0.017693932	0.133699156	0	0	0	0	0	0	0	0	0	0	0	0	0	0	0	0	0	0	0	0.001924225	0	0
0	0	0	0	0	0.00321497	0	0	0	0	0	0	0	0	0	0	0	0	0	0	0	0	0	0	0	0	0	0	0	0.023936708	0	0	0	0	0	0	0	0	0	0	0	0	0	0	0	0	0	0	0	0
0	0	0	0	0	0	0.00014154	0	0	0	0	0	0	0	0	0	0	0.14435503	0	0	0	0	0	0	0	0	0	0	0	0	0	0	0	0	0	0	0	0	0	0	0.018897864	0	0	0	0	0	0	0	0	0
0.011867703	0	0	0	0	0	0	0	0	0	0	0	0	0	0	0	0	0	0	0	0	0	0	0	0	0	0	0	0	0	0	0	0	0	0	0	0	0	0	0	0.026692931	0	0	0	0	0	0	0	0	0
0	0	0	0	0	0	0	0	0	0	0	0	0	0	0.147082105	0	0	0	0	0	0	0	0	0	0	0.026630521	0	0	0	0	0	0	0	0	0	0	0	0	0	0	0	0	0	0	0	0	0	0	0	0
0	0	0	0	0	0.035738133	0	0	0	0	0	0	0.010754453	0	0.026434318	0	0	0	0	0	0	0	0	0	0	0	0	0	0	0	0	0	0	0.032926716	0	0	0	0	0	0	0	0	0	0	0	0	0	0	0	0
0	0	0	0	0	0	0.040446712	0	0	0	0	0	0	0	0	0	0	0	0	0	0	0	0	0	0	0.026872933	0	0	0	0	0	0	0	0.030260597	0	0	0	0	0	0	0	0	0	0	0	0	0	0	0	0
0	0	0	0	0	0	0.059656857	0	0	0	0	0	0	0	0	0	0	0	0	0	0	0	0	0	0	0	0	0	0	0	0	0	0	0	0	0	0	0	0	0	0	0	0	0	0	0	0	0	0	0
0	0	0	0	0	0.004681321	0	0	0	0	0	0	0	0	0	0	0	0.008411471	0	0	0	0	0	0.100516299	0	0	0	0.052899683	0.016148255	0	0	0	0	0	0	0	0	0	0	0	0	0	0	0	0	0	0	0	0	0
0	0	0	0	0	0	0	0	0	0	0	0	0	0	0	0	0	0	0	0	0	0	0	0	0	0	0	0.137896316	0	0	0	0	0	0	0	0	0	0	0	0	0	0	0	0	0	0	0	0	0	0
0.007127288	0.021297088	0	0.019491849	0.021268939	0	0.100141375	0.195358434	0	0	0	0	0	0	0	0	0	0	0	0	0	0	0.032802385	0	0	0	0	0.024288016	0	0	0	0	0	0	0	0	0	0	0	0	0	0	0	0	0	0	0	0	0	0
0	0	0	0	0	0	0	0	0	0	0	0.016315955	0	0	0	0	0	0.057946723	0	0	0	0	0	0	0	0	0	0	0	0	0	0	0	0	0	0	0	0	0	0	0	0	0	0	0	0	0	0	0	0
0	0	0	0	0	0	0.042725192	0	0	0	0	0	0	0	0	0	0	0	0	0	0	0	0	0	0	0.020728433	0.141432078	0	0	0	0	0	0	0	0	0	0	0	0	0	0	0	0	0	0	0	0	0	0	0
0	0	0	0	0	0	0	0	0	0	0	0	0	0	0	0	0	0	0	0	0	0	0	0	0	0	0	0	0	0	0	0	0	0.036229839	0	0	0	0	0	0	0	0	0	0	0	0	0	0	0	0
0	0	0	0	0	0	0	0	0	0	0	0	0	0	0	0	0	0	0	0	0	0	0	0	0	0	0	0	0	0	0	0	0	0.027764696	0	0	0	0	0	0	0	0	0	0	0	0	0	0	0	0
0	0	0	0	0	0	0	0	0	0	0	0	0	0	0	0	0	0	0	0	0	0	0	0	0	0	0	0	0	0	0	0	0	0	0	0	0	0	0	0	0.02739376	0	0	0	0	0	0	0	0	0
0	0	0	0	0	0	0	0	0	0	0	0	0	0	0	0.168693071	0	0	0	0	0	0.336560933	0	0	0	0	0.001385459	0	0	0	0	0	0	0	0	0	0	0	0	0	0.007680079	0	0	0	0	0	0	0	0	0
0	0	0	0	0.017055983	0.013631061	0	0	0	0	0	0	0	0	0.045337145	0	0	0.11422397	0	0	0	0	0	0	0.00513741	0	0	0	0.003693807	0	0	0	0	0	0	0	0	0	0	0	0.006843244	0	0	0	0	0	0	0	0	0
0	0	0	0.008363399	0	0	0	0	0	0	0	0	0	0	0	0	0	0	0	0	0	0	0	0	0	0	0	0	0	0	0	0	0	0	0	0	0	0	0	0	0	0	0	0	0	0	0	0	0	0
0.010352233	0	0	0	0	0	0	0	0	0	0	0	0	0	0	0	0	0	0	0	0	0	0	0	0	0	0	0	0.014817955	0	0	0	0	0	0	0	0	0	0	0	0	0	0	0	0	0	0	0	0	0
0	0	0	0	0	0	0	0	0	0	0	0	0	0	0	0	0	0	0	0	0	0.152285343	0	0	0	0	0	0	0	0	0	0	0	0.035136505	0	0	0	0	0	0	0	0	0	0	0	0	0	0	0	0
0	0	0	0	0	0	0	0	0	0	0	0	0	0	0	0	0	0	0	0	0	0	0.020340876	0	0	0	0	0.078334459	0	0	0	0	0	0.029174489	0	0	0	0	0	0	0	0	0	0	0	0	0	0	0	0
0	0	0	0	0	0	0	0	0	0	0	0	0	0	0	0	0	0	0	0	0	0	0	0	0	0	0	0	0	0	0	0	0	0	0	0	0	0	0	0	0	0	0	0	0	0	0	0	0	0
0	0	0	0	0	0	0	0	0	0	0	0	0	0	0	0	0	0	0	0	0	0	0	0	0	0.021623185	0	0	0	0	0	0	0	0	0	0	0	0	0	0	0.150392319	0	0	0	0	0	0	0	0	0
0	0	0	0	0	0	0	0	0	0	0	0	0	0	0	0	0	0	0	0	0	0	0	0	0	0.023520017	0.023064478	0	0	0.018062823	0	0	0	0	0	0	0	0	0	0	0	0	0	0	0	0	0	0	0	0
0	0	0	0	0	0	0	0	0	0	0	0	0	0	0	0	0	0	0	0	0	0	0	0.265611247	0	0	0	0	0	0	0	0	0	0	0	0	0	0	0	0	0	0	0	0	0	0	0	0	0	0
0	0	0	0	0	0	0	0	0	0	0	0	0	0	0	0	0	0	0	0	0	0	0	0	0.380224329	0	0	0	0	0	0	0	0	0	0	0	0	0	0	0	0.007003904	0	0	0	0	0	0	0	0	0
0	0	0	0	0	0.014475797	0.097855125	0	0	0	0	0	0	0	0	0.447463802	0	0	0	0	0	0	0	0	0	0	0	0	0	0.042402591	0	0	0	0.041466402	0	0	0	0	0	0	0	0	0	0	0	0	0	0	0	0
0	0	0	0	0	0	0	0	0	0	0	0	0	0	0	0	0	0	0	0	0	0	0	0	0	0	0.282037377	0	0	0.010202429	0	0	0	0.031971983	0	0	0	0	0	0	0	0	0	0	0	0	0	0	0	0
0	0	0	0	0	0	0	0	0	0	0	0	0	0	0	0	0	0	0	0	0	0	0	0	0	0	0	0	0	0	0	0	0	0	0	0	0	0	0	0	0	0	0	0	0	0	0	0	0	0
0	0	0	0	0	0	0	0	0	0	0.065417034	0	0	0	0	0	0	0	0	0	0	0	0	0	0	0	0	0	0	0	0	0	0	0	0	0	0	0	0	0	0.018847283	0	0	0	0	0	0	0	0	0
0	0	0	0	0	0	0.001932408	0	0	0	0	0	0	0	0	0	0	0	0	0	0	0	0	0	0	0	0	0	0	0	0	0	0	0	0	0	0	0	0	0	0	0	0	0	0	0	0	0	0	0
0	0	0	0	0	0	0	0.144165517	0	0	0	0	0	0	0	0	0	0	0	0	0	0	0	0	0	0	0	0	0	0	0	0	0	0.025199544	0	0	0	0	0	0	0	0	0	0	0	0	0	0	0	0
0	0	0	0	0	0	0	0	0	0	0	0	0	0	0.15573833	0	0	0	0	0	0	0	0	0	0	0	0	0	0	0	0	0	0	0	0	0	0	0	0	0	0	0	0	0	0	0	0	0	0	0
0	0	0	0	0	0.012185305	0	0	0	0	0	0	0	0	0	0	0	0	0	0	0	0	0	0	0	0	0	0	0	0	0	0	0	0	0	0	0	0	0	0	0	0	0	0	0	0	0	0.000709375	0	0
0	0	0	0	0	0	0	0	0	0	0	0	0.187278474	0	0	0	0	0.000117733	0	0	0	0	0	0	0	0	0	0	0.010623636	0	0	0	0	0	0	0	0	0	0	0	0	0	0	0	0	0	0	0	0	0
0	0	0.004395803	0	0	0	0	0	0	0	0	0	0	0	0	0	0	0	0	0	0	0	0	0	0	0	0	0	0.059166045	0	0	0	0	0	0	0	0	0	0	0	0	0	0	0	0	0	0	0	0	0
0	0	0	0	0	0	0	0	0	0	0	0	0	0	0	0	0	0	0.016465955	0	0	0	0	0	0	0	0	0.019334764	0	0	0	0	0	0.027113888	0	0	0	0	0	0	0.010942955	0	0	0	0	0	0	0.00125509	0	0
0	0	0	0	0	0	0	0	0	0	0	0	0	0	0	0	0	0	0	0	0	0	0	0	0	0	0.16588512	0	0	0	0	0	0	0	0	0	0	0	0	0	0	0	0	0	0	0	0	0	0	0
0	0	0	0	0	0	0	0	0	0	0	0	0	0	0	0	0	0	0	0	0	0	0	0	0	0	0	0	0	0	0	0	0	0	0	0	0	0	0	0	0	0	0	0	0	0	0	0	0	0
0	0	0	0	0	0	0	0	0	0	0	0	0	0	0.06288945	0	0	0	0	0	0	0	0	0	0	0	0.00892158	0	0	0	0	0	0	0	0	0	0	0	0	0	0	0	0	0	0	0	0	0	0	0
0	0.058105442	0	0	0	0	0.07082971	0	0	0	0	0	0	0	0	0	0	0	0	0	0	0	0	0	0	0.021022825	0	0.042728106	0.002946947	0	0	0	0	0	0	0	0	0	0	0	0	0	0	0	0	0	0	0	0	0
0	0	0	0	0	0	0	0	0	0	0	0	0	0	0.057813827	0	0	0	0.000307043	0	0	0	0	0	0	0	0	0	0	0	0	0	0	0.026395192	0	0	0	0	0	0	0	0	0	0	0	0	0	0	0	0
0	0	0	0	0	0.012914609	0	0	0	0	0	0	0	0.014363778	0	0	0	0	0	0	0	0	0.028754518	0	0	0	0	0.07378673	0.014064016	0	0	0	0	0	0	0	0	0	0	0	0	0	0	0	0	0	0	0	0	0
0	0	0	0	0	0	0.031631732	0	0	0	0	0	0	0	0.011606969	0	0	0	0	0	0	0	0	0.181794784	0	0.026306714	0	0	0	0	0	0	0	0	0	0	0	0	0	0	0	0	0	0	0	0	0	0.001221583	0	0
0	0	0	0	0	0	0	0	0	0	0	0.165363138	0	0	0	0	0	0	0	0	0	0	0	0	0.11239618	0.026293364	0	0	0	0	0	0	0	0	0	0	0	0	0	0	0	0	0	0	0	0	0	0	0	0
0	0	0	0	0	0	0	0	0	0	0	0	0	0	0	0	0	0.014132061	0.020901217	0	0.111170977	0	0	0	0	0	0	0	0	0	0	0	0	0	0	0	0	0	0	0	0	0	0	0	0	0	0	0	0	0
0.032406434	0.833816367	0	0.002494857	0	0.008870796	0.784485417	0.935787984	0	0	0	0	0	0	0.939715356	0.137483279	0.474573453	0.016568838	0.842964496	0	0	0.968873665	0	0	0.998801522	0	0	0	0	0	0	0	0	0.038763441	0	0	0	0	0	0	0	0	0	0	0	0	0	0	0	0
0.605638305	0	0	0	0.000267921	0.960566326	0	0	0	0	0	0	0	0.000804605	0	0.333277751	0.674930185	0	0.100891039	0.175128772	0	0	0.930493742	0	0	0.978807323	0	0	0	0.338308819	0	0	0	0	0	0	0	0	0	0	0	0	0	0	0	0	0	0	0	0
0	0	0	0.089088922	0	0	0.538317824	0.258050665	0.991008807	0	0	0	0.04342085	0	0	0.744048039	0.742353247	0.384417567	0	0.717417921	0.064813504	0	0.522266285	0.780343505	0.998844166	0	0.235362864	0.01286459	0.859052863	0	0	0	0	0	0	0	0	0	0	0	0	0	0	0	0	0	0	0	0	0
0.929614634	0.614491345	0	0.935287889	0	0	0.505029352	0.120006168	0	0	0	0	0.047582279	0.150513537	0.009536174	0	0.42565717	0.599850331	0	0.0279872	0	0.013684648	0	0.721503809	0.944606862	0.894609895	0	0	0.014700349	0	0	0	0	0	0	0	0	0	0	0	0	0	0	0	0	0	0	0	0	0
0.007836981	0.302884996	0	0	0	0	0	0.479803255	0	0.23483079	0	0	0.977834092	0.820765371	0.107747196	0.877549132	0	0	0	0	0	0	0.948989646	0	0	0	0	0.943921694	0	0	0	0	0	0.028140639	0	0	0	0	0	0	0.024235236	0	0	0	0	0	0	0	0	0
0.47209577	0	0	0	0	0	0	0.994470176	0.431117234	0	0.91744354	0.200536131	0	0	0	0	0.41185593	0.157916672	0	0.841113177	0.988329689	0	0	0.006090948	0.926726422	0	0	0.381905597	0	0	0	0	0	0	0	0	0	0	0	0	0	0	0	0	0	0	0	0	0	0
0	0.610909717	0.991327631	0	0.351124243	0.01492881	0	0	0	0.944793804	0	0	0	0	0	0.99642557	0.977738121	0	0.993073551	0	0.538224826	0.781151099	0	0.997628107	0	0.026655303	0	0.382245099	0.07675057	0	0	0	0	0	0	0	0	0	0	0	0	0	0	0	0	0	0	0	0	0
0.092580246	0.995130958	0.351185389	0.424885689	0.15468784	0.013427652	0.923799976	0	0	0	0.183822267	0.999760449	0.184561844	0	0	0	0.986168766	0.374253558	0	0.444305183	0	0.63765291	0.232263603	0.986735915	0.192936043	0.02065488	0	0.887644487	0	0	0	0	0	0	0	0	0	0	0	0	0.020874646	0	0	0	0	0	0	0	0	0
0.066984439	0.862289806	0	0	0	0	0	0.093021243	0.96967173	0.286919683	0.245686746	0	0.081166494	0.997383401	0.211279441	0	0	0.002453476	0.000199549	0.755377165	0	0	0	0	0	0.919734251	0	0	0	0	0	0	0	0	0	0	0	0	0	0	0	0	0	0	0	0	0	0	0	0
0	0	0.147367698	0	0	0	0	0	0	0	0	0	0.982541722	0	0.35489006	0	0	0.75136865	0	0.449228122	0.959355783	0	0	0.568598621	0	0	0	0.901535975	0	0	0	0	0	0	0	0	0	0	0	0	0	0	0	0	0	0	0	0	0	0
0	0.058435086	0	0.984995119	0.994365594	0.908681565	0	0	0.13827397	0	0	0	0	0.34685833	0	0.097994063	0	0	0.189924841	0	0	0.015167312	0	0.253375196	0.999514037	0	0.981524288	0.98149306	0.003002331	0.002754506	0	0	0	0.011486018	0	0	0	0	0	0	0	0	0	0	0	0	0	0	0	0
0	0	0	0	0	0	0	0	0	0	0	0	0	0	0	0	0	0	0	0	0	0	0	0	0	0	0	0.016164342	0.012795755	0	0	0	0	0	0	0	0	0	0	0	0	0	0	0	0	0	0	0	0	0
0	0	0	0	0	0	0	0.013024399	0	0	0	0	0	0	0	0	0	0	0	0	0	0	0	0	0	0	0.099126063	0	0.064058117	0	0	0	0	0	0	0	0	0	0	0	0	0	0	0	0	0	0	0	0	0
0	0	0	0	0	0	0	0	0	0	0	0	0	0	0	0	0	0	0	0	0	0	0.005652477	0	0	0.025778282	0	0	0	0	0	0	0	0	0	0	0	0	0	0	0	0	0	0	0	0	0	0	0	0
0	0	0	0	0	0	0	0	0	0	0	0	0	0	0	0	0	0	0	0	0	0	0	0	0	0	0	0	0	0	0	0	0	0	0	0	0	0	0	0	0	0	0	0	0	0	0	0	0	0
0	0	0	0	0.068680149	0	0	0	0	0	0	0	0	0	0	0	0	0	0	0	0	0	0	0	0.23460668	0	0	0	0	0	0	0	0	0.031775055	0	0	0	0	0	0	0	0	0	0	0	0	0	0.002287645	0	0
0	0	0	0	0	0	0	0	0	0	0	0	0.237103915	0	0.000643691	0	0	0	0	0	0	0	0.008842387	0	0	0	0	0	0	0	0	0	0.014239928	0	0	0	0	0	0	0	0	0	0	0	0	0	0	0	0	0
0.081431181	0	0	0	0	0	0.141100059	0	0	0	0	0	0	0	0	0	0	0	0	0	0	0	0	0	0	0	0	0	0	0	0	0	0	0	0	0	0	0	0	0	0	0	0	0	0	0	0	0	0	0
0	0	0	0	0	0	0	0	0	0	0	0	0	0	0.09315439	0	0	0	0	0	0	0	0	0	0	0	0	0	0.074600232	0	0	0	0	0	0	0	0	0	0	0	0	0	0	0	0	0	0	0	0	0
0	0.055282862	0	0	0	0	0	0.173290814	0	0	0	0	0	0.013038222	0	0	0	0	0.057956487	0	0	0	0	0	0	0.153976147	0	0	0	0	0	0	0	0	0	0	0	0	0	0	0	0	0	0	0	0	0	0	0	0
0	0	0	0	0	0	0	0	0	0	0	0	0	0	0.191599774	0	0	0	0	0	0	0	0.017749892	0	0	0	0.038594532	0.095812753	0	0	0	0	0	0	0	0	0	0	0	0	0	0	0	0	0	0	0	0	0	0
0	0	0	0	0.088585983	0	0	0	0	0	0	0	0	0	0	0	0	0	0	0	0	0	0	0	0	0	0.234839885	0.135966751	0	0	0	0	0	0	0	0	0	0	0	0	0	0	0	0	0	0	0	0	0	0
0	0	0	0	0	0	0	0	0	0	0	0	0.169529817	0	0	0	0	0	0	0	0	0	0	0	0	0	0	0	0	0	0	0	0	0	0	0	0	0	0	0	0	0	0	0	0	0	0	0	0	0
0	0	0	0	0	0	0	0.003148932	0	0	0	0	0	0	0	0	0	0.044212175	0	0	0	0	0	0	0.606053873	0.026127006	0	0	0.014802841	0	0	0	0	0.028398791	0	0	0	0	0	0	0	0	0	0	0	0	0	0	0	0
0	0	0	0	0	0	0	0	0	0	0	0	0	0	0	0	0	0	0	0	0	0	0	0	0	0	0	0	0	0	0	0	0	0	0	0	0	0	0	0	0.021198385	0	0	0	0	0	0	0	0	0
0	0	0	0	0	0.009052436	0	0	0	0	0	0	0	0	0	0	0	0	0	0	0	0	0	0	0	0	0	0	0	0	0	0	0.024224429	0.035123567	0	0	0	0	0	0	0	0	0	0	0	0	0	0.043910005	0	0
0	0	0	0	0	0.010931984	0	0	0	0	0	0	0	0	0	0	0	0	0.00127965	0	0	0	0	0	0	0	0	0.074030098	0	0.021672371	0	0	0	0.032768201	0	0	0	0	0	0	0	0	0	0	0	0	0	0	0	0
0	0	0	0	0	0.008887633	0	0	0	0	0	0	0.005683252	0	0	0	0	0.000672819	0	0	0	0	0	0	0	0	0.145455642	0	0	0	0	0	0	0	0	0	0	0	0	0	0	0	0	0	0	0	0	0.008633106	0	0
0	0	0	0	0	0	0	0	0	0	0	0	0	0	0	0	0	0	0.076283593	0	0	0	0	0	0	0	0	0	0	0	0	0	0	0.031304116	0	0	0	0	0	0	0	0	0	0	0	0	0	0.014374648	0	0
0	0	0	0	0	0	0	0	0	0	0	0	0	0	0	0	0	0	0	0	0	0	0	0	0	0	0	0	0	0	0	0	0	0	0	0	0	0	0	0	0.014565215	0	0	0	0	0	0	0	0	0
0	0	0	0	0	0.013427652	0	0	0	0	0	0	0	0	0	0	0	0	0	0	0	0	0	0	0	0	0	0	0	0	0	0	0	0	0	0	0	0	0	0	0.026156805	0	0	0	0	0	0	0	0	0
0	0	0	0.026618221	0	0	0	0	0	0	0	0	0	0	0	0	0	0	0	0	0	0	0	0	0	0	0	0	0.014436419	0	0	0	0	0	0	0	0	0	0	0	0	0	0	0	0	0	0	0	0	0
0	0	0	0	0	0	0.022919272	0	0	0	0	0	0	0	0	0	0	0	0	0	0	0	0	0	0	0	0	0.171584182	0	0	0	0	0	0	0	0	0	0	0	0	0	0	0	0	0	0	0	0	0	0
0	0	0	0	0	0	0	0	0	0	0	0	0	0	0	0	0	0	0	0	0	0	0	0	0	0.020504053	0	0	0	0	0	0	0	0	0	0	0	0	0	0	0.015134012	0	0	0	0	0	0	0	0	0
0	0	0	0	0	0	0	0	0	0	0	0	0	0	0	0	0	0	0	0	0	0	0	0	0	0	0	0	0	0	0	0	0	0	0	0	0	0	0	0	0	0	0	0	0	0	0	0	0	0
0	0	0	0	0	0	0	0.004673293	0	0	0	0	0	0	0	0	0	0	0	0	0	0	0.039935333	0	0	0	0	0	0	0	0	0	0	0	0	0	0	0	0	0	0	0	0	0	0	0	0	0	0	0
0	0	0	0	0	0	0	0	0	0	0	0	0	0	0	0	0	0	0	0	0	0	0.354321542	0	0	0.026441686	0	0	0	0	0	0	0	0	0	0	0	0	0	0	0	0	0	0	0	0	0	0	0	0
0	0	0	0	0	0	0	0	0	0	0	0	0	0	0	0	0	0	0	0	0	0	0	0	0	0	0	0.592779855	0	0	0	0	0	0	0	0	0	0	0	0	0.01255252	0	0	0	0	0	0	0.002147238	0	0
0.013706372	0	0	0	0	0	0	0	0	0	0	0	0	0	0	0	0	0	0	0	0	0	0	0	0	0	0	0	0.014424801	0	0	0	0	0	0	0	0	0	0	0	0.027497594	0	0	0	0	0	0	0	0	0
0	0	0	0	0	0	0	0	0	0	0	0	0	0	0	0	0	0	0	0	0	0	0	0	0	0	0	0	0	0	0	0	0	0.026029099	0	0	0	0	0	0	0	0	0	0	0	0	0	0	0	0
0	0	0	0	0	0	0	0	0	0	0	0	0	0	0	0	0	0	0	0	0	0	0	0	0	0	0	0	0	0	0	0	0	0	0	0	0	0	0	0	0	0	0	0	0	0	0	0	0	0
0	0	0	0	0	0	0	0	0	0	0	0	0	0	0	0	0	0	0	0	0	0	0	0	0	0.025644018	0	0	0.011100168	0	0	0	0	0	0	0	0	0	0	0	0.018127889	0	0	0	0	0	0	0	0	0
0	0	0	0	0.010439703	0	0	0	0	0	0	0	0	0	0	0	0	0	0	0	0	0	0	0	0	0	0	0.230440521	0	0	0	0	0	0	0	0	0	0	0	0	0	0	0	0	0	0	0	0	0	0
0	0	0	0	0.001538711	0	0	0	0	0	0	0	0	0	0	0	0	0	0	0	0	0	0.043677752	0	0	0	0	0	0	0	0	0	0	0	0	0	0	0	0	0	0	0	0	0	0	0	0	0	0	0
0	0	0	0	0	0	0	0	0	0	0	0	0	0	0	0	0	0	0	0	0.086390776	0	0	0	0	0	0	0	0.014257614	0	0	0	0	0.033402879	0	0	0	0	0	0	0.002428182	0	0	0	0	0	0	0	0	0
0	0	0	0	0	0	0	0	0	0	0	0	0	0	0	0	0	0	0	0	0	0	0	0	0	0	0.102708348	0	0	0	0	0	0	0	0	0	0	0	0	0	0	0	0	0	0	0	0	0	0	0
0	0	0	0	0	0	0	0	0	0	0	0	0	0	0	0	0	0.00182355	0	0	0	0	0.183223641	0	0	0	0	0	0	0	0	0	0	0	0	0	0	0	0	0	0	0	0	0	0	0	0	0	0	0
0	0	0	0	0	0	0	0.000138389	0	0	0	0	0	0	0	0	0	0	0	0	0	0	0	0	0.069629599	0	0	0	0	0	0	0	0	0	0	0	0	0	0	0	0	0	0	0	0	0	0	0.006838142	0	0
0	0	0	0	0	0	0	0	0	0	0	0	0.004887129	0	0	0	0	0	0	0	0	0	0	0	0	0	0	0	0	0.026800619	0	0	0	0	0	0	0	0	0	0	0	0	0	0	0	0	0	0	0	0
0	0	0	0	0	0	0	0	0	0	0	0	0	0	0	0	0	0	0.000488192	0	0	0	0	0	0	0	0	0	0	0	0	0	0	0	0	0	0	0	0	0	0	0	0	0	0	0	0	0	0	0
0	0	0	0	0	0	0	0	0	0	0	0	0	0	0	0	0	0	0	0	0	0	0	0	0	0	0	0.017198874	0	0.015879052	0	0	0	0	0	0	0	0	0	0	0	0	0	0	0	0	0	0.008540378	0	0
0	0	0	0	0.096508442	0	0	0	0	0	0	0	0	0	0	0	0	0.053476678	0	0	0	0	0	0	0	0	0	0.020220425	0	0	0	0	0	0.032392131	0	0	0	0	0	0	0	0	0	0	0	0	0	0	0	0
0	0	0	0	0	0	0	0	0	0	0	0.067939219	0	0	0	0	0	0	0	0	0	0	0	0	0	0	0	0	0	0	0	0	0	0	0	0	0	0	0	0	0	0	0	0	0	0	0	0	0	0
0	0	0	0	0	0	0.006631092	0	0	0	0.016372254	0	0	0	0	0	0	0	0	0	0	0	0	0	0	0	0	0.135362378	0	0	0	0	0	0	0	0	0	0	0	0	0.025687141	0	0	0	0	0	0	0	0	0
0	0	0	0.001199577	0	0	0	0	0	0	0	0	0	0	0	0	0	0	0	0	0	0	0	0	0	0.021731403	0.172503636	0.211904953	0	0	0	0	0	0.030998697	0	0	0	0	0	0	0	0	0	0	0	0	0	0.000787655	0	0
0	0	0	0	0	0	0	0	0	0	0	0	0	0	0	0	0	0.073694452	0	0	0	0	0	0	0	0.025420268	0	0.007703792	0	0	0	0	0	0	0	0	0	0	0	0	0	0	0	0	0	0	0	0.001093876	0	0
0	0	0	0	0	0	0	0	0	0	0	0	0	0	0	0	0	0	0.015126281	0	0	0	0.033924875	0	0.043920069	0	0	0	0	0	0	0	0	0	0	0	0	0	0	0	0	0	0	0	0	0	0	0	0	0
0	0	0	0	0	0	0	0	0	0	0	0	0	0	0	0	0	0	0	0	0	0	0	0	0	0	0	0	0.016081827	0	0	0	0	0	0	0	0	0	0	0	0	0	0	0	0	0	0	0	0	0
0	0	0	0	0	0	0	0	0	0	0	0	0	0	0	0	0	0	0	0	0	0	0	0	0	0	0	0	0	0	0	0	0	0.031647495	0	0	0	0	0	0	0.018385471	0	0	0	0	0	0	0	0	0
0	0	0	0	0	0	0	0	0	0	0	0	0	0	0	0	0	0	0	0	0	0	0	0.164580791	0	0	0	0	0	0	0	0	0	0	0	0	0	0	0	0	0	0	0	0	0	0	0	0	0	0
0	0	0	0	0	0.01472278	0	0	0	0	0	0	0	0	0	0	0	0.057580829	0	0	0	0	0	0	0	0	0	0	0	0	0	0	0	0.027953854	0	0	0	0	0	0	0	0	0	0	0	0	0	0	0	0
0	0	0	0	0	0.010554435	0	0	0	0	0	0	0	0	0	0	0	0.005377802	0	0	0	0	0	0	0	0	0	0	0.002385164	0	0	0	0	0	0	0	0	0	0	0	0	0	0	0	0	0	0	0.004613164	0	0
0	0	0	0	0	0	0	0	0	0	0	0	0	0	0	0	0	0	0	0	0	0	0	0	0	0	0	0	0	0.000714585	0	0	0	0	0	0	0	0	0	0	0	0	0	0	0	0	0	0.000947209	0	0
0	0	0	0	0	0	0	0	0	0	0	0	0	0	0	0	0	0.019678816	0	0	0	0	0	0	0	0	0	0	0	0	0	0	0	0	0	0	0	0	0	0	0.02541443	0	0	0	0	0	0	0	0	0
0	0	0	0	0	0	0	0	0	0	0	0	0	0	0	0	0	0	0	0	0	0.008908079	0.008547755	0	0	0	0	0	0	0	0	0	0	0.029620997	0	0	0	0	0	0	0.017302898	0	0	0	0	0	0	0	0	0
0.017844432	0	0	0	0	0	0	0	0	0	0	0	0	0	0.161354258	0	0	0	0	0	0	0	0.000144937	0	0	0	0	0.056921898	0	0	0	0	0	0.030829756	0	0	0	0	0	0	0	0	0	0	0	0	0	0	0	0
0	0	0	0	0	0	0	0	0	0	0	0	0	0	0	0	0	0	0	0	0	0	0	0.075020787	0	0	0	0.580906175	0	0	0	0	0	0.028720235	0	0	0	0	0	0	0	0	0	0	0	0	0	0	0	0
0	0	0	0	0	0	0	0	0	0	0	0	0	0	0	0.010707889	0	0.026389379	0	0	0	0	0	0	0	0	0	0	0	0	0	0	0	0	0	0	0	0	0	0	0	0	0	0	0	0	0	0.009213627	0	0
0.037528038	0	0	0.027178911	0.116596949	0	0	0	0	0	0	0	0	0	0	0	0	0	0	0	0	0	0	0	0	0	0	0	0	0	0	0	0	0.023286021	0	0	0	0	0	0	0	0	0	0	0	0	0	0.007025313	0	0
0	0	0	0	0	0	0	0	0	0	0	0	0	0	0	0	0	0	0	0	0	0	0	0	0	0	0	0	0	0	0	0	0	0.0263911	0	0	0	0	0	0	0	0	0	0	0	0	0	0	0	0
0	0	0	0	0	0	0	0.039046692	0	0	0	0	0.000249351	0	0	0	0	0	0.005043854	0	0	0	0	0	0	0	0	0	0	0	0	0	0	0	0	0	0	0	0	0	0	0	0	0	0	0	0	0	0	0
0	0.535258703	0	0	0.108194733	0.97053679	0.088727682	0.987035135	0	0	0	0	0	0	0	0.663621132	0	0.561426005	0	0	0.924342348	0	0.911527365	0	0	0	0.247685499	0.14686966	0	0	0	0	0	0	0	0	0	0	0	0	0	0	0	0	0	0	0	0	0	0
0.824432078	0	0.522671414	0.424317619	0	0.010334689	0	0	0	0	0.056473817	0	0	0.473228727	0	0.988260646	0.206477019	0.953776814	0	0	0	0.997050756	0	0	0	0	0	0.254298267	0	0	0	0	0	0	0	0	0	0	0	0	0	0	0	0	0	0	0	0	0	0
0	0	0	0	0	0.008828902	0	0	0.028429913	0	0.729602695	0.012980297	0	0.339799889	0.191441824	0.191400328	0	0	0.007168377	0.975445327	0	0.82725476	0.768988813	0.75223272	0.930086044	0.023801915	0.187874113	0.94274998	0	0.641604874	0	0	0	0	0	0	0	0	0	0	0	0	0	0	0	0	0	0	0	0
0.013684768	0.263112248	0	0.605372058	0.154340171	0	0	0	0	0	0.700892793	0	0	0	0.120554155	0.12103575	0	0.061161684	0.929517268	0	0	0.762048946	0.660507367	0.803054115	0	0.990348633	0.306705815	0.014622687	0	0.944003197	0	0	0	0	0	0	0	0	0	0	0	0	0	0	0	0	0	0	0	0
0.637395049	0	0	0	0.501881435	0.991311604	0.057039301	0.020002264	0	0	0	0	0	0	0.889115032	0.98439225	0	0	0	0.916269104	0	0.097506592	0	0.287266724	0.998085234	0	0.134271516	0	0	0.763092106	0	0	0	0	0	0	0	0	0	0	0	0	0	0	0	0	0	0	0	0
0.994070912	0.637441767	0.917269608	0	0	0	0	0	0.445173388	0.981632922	0	0.157937786	0.950708789	0	0	0	0.001092436	0.666434235	0.03157836	0	0	0	0	0.901790747	0.015727258	0.296443072	0	0.938497796	0.472849847	0	0	0	0	0	0	0	0	0	0	0	0	0	0	0	0	0	0	0	0	0
7.56E-05	0	0	0.063083614	0	0.011500425	0.107207515	0	0	0	0.973316613	0.998308543	0	0.997445721	0.237573397	0	0.114825648	0.315148464	0.992429993	0.179067943	0.959254909	0	0	0.972838959	0.985879349	0	0	0.064585351	0.013577587	0.081444633	0	0	0	0	0	0	0	0	0	0	0	0	0	0	0	0	0	0	0	0
0.658142049	0.199647078	0.081410873	0	0.993561685	0	0.50085575	0.149929565	0.02863453	0	0	0.398410825	0	0	0.013377126	0	0	0	0.097955611	0	0.997812214	0	0	0.160726882	0.489647824	0	0	0.138210485	0.002195823	0.576793138	0	0	0	0	0	0	0	0	0	0	0	0	0	0	0	0	0	0	0	0
0.21513449	0	0	0	0	0.004436237	0	0.201890201	0	0.076570699	0.341523629	0	0	0	0	0	0	0.10465095	0	0	0.714387662	0.999047246	0.542301121	0	0	0.972817506	0	0	0	0.55642019	0	0	0	0	0	0	0	0	0	0	0	0	0	0	0	0	0	0	0	0
0.049745805	0.257039197	0	0.10099935	0	0	0.559855314	0	0.024451007	0	0	0	0	0.985817533	0	0.2411666	0	0	0	0	0	0.656203259	0	0	0.989895516	0.920327695	0.890064578	0	0	0.733126724	0	0	0	0	0	0	0	0	0	0	0	0	0	0	0	0	0	0.007790712	0	0
0	0	0	0	0	0.009683174	0	0	0	0	0.19091095	0	0	0	0	0	0	0	0	0	0	0	0	0	0	0	0	0	0	0	0	0	0	0	0	0	0	0	0	0	0	0	0	0	0	0	0	0.013755339	0	0
0	0	0	0	0	0	0	0	0	0	0	0	0	0	0	0	0	0	0	0	0	0	0.062271786	0	0	0	0	0	0	0	0	0	0	0	0	0	0	0	0	0	0	0	0	0	0	0	0	0	0	0
0	0	0	0	0	0.032173562	0	8.74E-05	0	0	0	0	0	0	0	0	0	0	0	0	0	0.012387317	0.121413068	0	0	0	0	0.072870141	0	0	0	0	0	0.028360583	0	0	0	0	0	0	0.004605979	0	0	0	0	0	0	0	0	0
0	0	0	0	0	0	0	0	0	0	0	0	0	0	0	0	0	0	0	0	0	0	0	0	0	0	0	0	0	0.003401104	0	0	0	0	0	0	0	0	0	0	0	0	0	0	0	0	0	0	0	0
0	0	0	0	0	0	0.076955177	0	0	0	0	0	0.00930221	0.040280342	0	0	0	0	0	0	0	0	0	0	0	0	0	0	0	0	0	0	0	0.03041521	0	0	0	0	0	0	0	0	0	0	0	0	0	0	0	0
0	0	0	0	0	0	0	0.046730731	0	0	0	0	0	0	0	0	0	0	0	0	0	0	0	0	0	0	0	0	0	0	0	0	0	0	0	0	0	0	0	0	0	0	0	0	0	0	0	0	0	0
0.005448106	0	0	0	0	0	0	0.060045413	0.0287573	0	0	0	0.08502039	0	0	0	0	0	0	0	0	0	0	0	0	0	0	0	0.002222562	0	0	0	0	0	0	0	0	0	0	0	0.026955588	0	0	0	0	0	0	0.003170739	0	0
0	0	0	0	0	0	0	0.186613046	0	0	0	0	0	0	0	0	0	0	0	0	0	0	0	0	0	0	0	0	0	0	0	0	0	0.040547591	0	0	0	0	0	0	0	0	0	0	0	0	0	0	0	0
0	0	0	0	0	0	0	0	0	0	0	0	0	0.113639541	0	0	0	0	0	0	0	0	0	0.099938606	0	0	0	0	0	0	0	0	0	0.034228459	0	0	0	0	0	0	0	0	0	0	0	0	0	0	0	0
0	0	0	0	0	0	0	0	0.028170731	0	0	0	0.049645976	0	0	0	0	0	0	0	0	0	0	0	0	0	0	0.004524811	0	0	0	0	0	0	0	0	0	0	0	0	0	0	0	0	0	0	0	0	0	0
0	0	0	0	0	0	0	0.149221311	0	0	0	0	0	0	0	0	0	0	0	0	0	0	0	0	0.041917545	0	0	0.139588854	0	0	0	0	0	0.027168502	0	0	0	0	0	0	0	0	0	0	0	0	0	0	0	0
0	0	0	0	0	0	0	0	0	0	0	0	0	0	0	0	0	0	0	0	0	0	0	0	0	0	0	0.054043125	0	0	0	0	0	0	0	0	0	0	0	0	0	0	0	0	0	0	0	0	0	0
0	0	0	0	0	0	0	0	0	0	0	0	0	0	0	0	0	0	0	0	0	0	0	0	0	0	0	0	0	0	0	0	0	0	0	0	0	0	0	0	0.013735076	0	0	0	0	0	0	0	0	0
0.007323721	0	0	0	0	0	0.005970832	0	0	0	0	0	0	0	0	0	0	0	0	0	0	0	0.025392271	0.020381437	0.047487144	0	0.302894281	0	0.011699465	0.002583059	0	0	0	0	0	0	0	0	0	0	0	0	0	0	0	0	0	0	0	0
0.196687879	0	0	0	0	0	0	0	0	0	0	0	0	0	0	0	0	0	0	0	0	0	0	0	0	0	0	0	0	0	0	0	0	0	0	0	0	0	0	0	0	0	0	0	0	0	0	0	0	0
0	0	0	0	0	0	0	0.079504403	0	0	0	0	0.042803056	0	0	0	0	0	0	0	0	0	0	0	0	0.020292459	0	0	0	0	0	0	0	0	0	0	0	0	0	0	0	0	0	0	0	0	0	0	0	0
0	0	0	0	0	0	0	0	0	0	0	0	0	0	0	0	0	0	0.000202608	0	0	0	0	0	0	0	0.181120971	0	0	0.025862482	0	0	0	0	0	0	0	0	0	0	0	0	0	0	0	0	0	0	0	0
0	0	0	0.02897567	0	0	0	0	0	0	0	0	0	0	0	0.008223965	0	0	0	0	0	0	0	0	0	0	0	0	0	0	0	0	0	0	0	0	0	0	0	0	0.015558304	0	0	0	0	0	0	0	0	0
0.370863463	0	0	0	0	0	0	0	0.086758632	0	0	0	0	0	0	0	0	0	0	0	0	0	0.01485476	0	0.030907799	0	0	0	0	0	0	0	0	0	0	0	0	0	0	0	0	0	0	0	0	0	0	0	0	0
0	0	0	0	0	0	0	0	0	0	0	0	0	0	0	0	0	0.028642367	0	0	0	0	0	0	0	0	0	0	0	0	0	0	0.035562179	0	0	0	0	0	0	0	0.028974549	0	0	0	0	0	0	0	0	0
0	0	0	0	0	0	0	0	0	0	0	0	0	0	0	0	0	0.026412766	0	0	0	0	0	0	0.000101249	0	0	0	0	0	0	0	0	0	0	0	0	0	0	0	0	0	0	0	0	0	0	0	0	0
0	0	0	0	0.009466287	0	0	0	0	0	0	0	0.051408717	0	0	0	0	0	0	0	0	0	0.042851742	0	0	0	0	0	0	0	0	0	0	0	0	0	0	0	0	0	0	0	0	0	0	0	0	0	0	0
0	0	0	0	0	0	0	0	0	0	0	0	0	0	0	0	0	0	0	0	0	0	0	0.204956838	0	0	0	0	0	0.005798995	0	0	0	0	0	0	0	0	0	0	0	0	0	0	0	0	0	0	0	0
0	0	0	0	0	0	0	0	0	0	0	0	0.103186676	0	0	0	0	0	0	0	0	0	0.038680493	0	0	0	0	0	0	0	0	0	0	0	0	0	0	0	0	0	0	0	0	0	0	0	0	0	0	0
0	0	0	0	0	0	0	0	0.01654125	0	0.106286738	0	0	0	0	0	0	0	0	0	0	0	0	0	0	0.026445699	0	0.117461949	0	0	0	0	0	0	0	0	0	0	0	0	0.06408782	0	0	0	0	0	0	0	0	0
0	0	0	0	0	0	0	0	0	0	0	0	0	0	0	0	0	0	0	0	0.052791261	0	0	0	0	0	0	0.134131835	0	0	0	0	0	0	0	0	0	0	0	0	0	0	0	0	0	0	0	0	0	0
0	0	0	0	0	0.003237032	0	0	0	0	0	0	0	0	0	0	0	0.027254713	0	0	0	0	0	0	0	0	0	0	0	0	0	0	0	0	0	0	0	0	0	0	0	0	0	0	0	0	0	0	0	0
0	0	0	0	0	0	0	0	0	0	0	0	0	0	0	0	0	0	0	0	0	0	0	0	0	0.026702263	0	0	0	0	0	0	0	0	0	0	0	0	0	0	0	0	0	0	0	0	0	0	0	0
0	0	0	0	0	0	0	0	0	0	0	0	0	0	0	0	0	0	0	0	0	0	0	0	0	0.026509186	0	0	0	0	0	0	0	0	0	0	0	0	0	0	0	0	0	0	0	0	0	0.007582238	0	0
0	0	0	0	0	0	0	0	0.035096721	0	0	0	0	0	0	0	0	0	0	0	0	0	0	0.433129994	0	0	0	0.007071936	0	0	0	0	0	0	0	0	0	0	0	0	0	0	0	0	0	0	0	0	0	0
0.046387833	0	0	0	0	0	0	0	0	0	0	0	0	0	0	0	0	0	0	0	0	0	0.051841979	0	0	0	0	0	0	0	0	0	0	0	0	0	0	0	0	0	0	0	0	0	0	0	0	0.048259163	0	0
0	0	0	0	0	0	0	0	0.04299252	0	0	0	0	0	0	0	0	0	0.057751714	0	0.034567221	0	0	0	0	0.022391549	0	0	0	0	0	0	0	0.028212631	0	0	0	0	0	0	0	0	0	0	0	0	0	0	0	0
0	0	0	0	0	0.011912756	0	0	0	0	0	0	0.137217366	0	0.184974645	0	0	0	0	0	0	0	0	0	0	0	0	0	0	0	0	0	0	0.03243682	0	0	0	0	0	0	0	0	0	0	0	0	0	0	0	0
0	0	0	0	0	0	0	0	0	0	0	0	0	0	0	0	0	0	0	0	0	0	0	0	0	0	0	0	0	0	0	0	0	0.032013369	0	0	0	0	0	0	0	0	0	0	0	0	0	0	0	0
0	0	0	0	0	0	0	0	0	0	0	0	0	0	0	0	0	0.074669607	0	0	0	0	0	0	0	0.085395058	0	0	0	0	0	0	0	0	0	0	0	0	0	0	0.023328216	0	0	0	0	0	0	0	0	0
0.12654634	0	0	0	0	0	0	0	0	0	0	0	0	0	0	0	0	0	0.010364461	0	0	0	0	0.018105198	0	0	0	0	0	0	0	0	0	0	0	0	0	0	0	0	0	0	0	0	0	0	0	0.007180098	0	0
0	0	0	0	0	0	0	0	0	0	0	0	0.0006525	0	0	0	0	0.00847731	0	0	0	0	0	0	0.00106129	0	0	0	0	0	0	0	0	0	0	0	0	0	0	0	0	0	0	0	0	0	0	0	0	0
0	0	0	0	0	0	0	0	0	0	0	0	0	0	0	0	0	0	0	0	0	0	0	0	0	0	0	0	0.007160408	0	0	0	0	0	0	0	0	0	0	0	0	0	0	0	0	0	0	0	0	0
0	0	0	0	0	0	0	0	0	0	0	0	0	0	0	0	0	0	0	0	0	0.056924371	0	0.068734984	0	0	0	0	0	0	0	0	0	0	0	0	0	0	0	0	0	0	0	0	0	0	0	0	0	0
0.06114806	0	0	0	0	0	0	0	0	0	0	0	0.039249162	0	0	0	0	0	0	0	0	0	0	0	0	0	0	0	0	0	0	0	0	0	0	0	0	0	0	0	0	0	0	0	0	0	0	0	0	0
0	0	0	0	0.044122139	0	3.13E-05	0	0	0	0	0	0	0	0	0.003991244	0	0	0	0	0	0	0	0	0	0	0	0.119597079	0	0	0	0	0	0	0	0	0	0	0	0	0	0	0	0	0	0	0	0.007816921	0	0
0	0	0	0	0	0	0.034187778	0	0	0	0	0	0.065133639	0	0	0	0	0	0	0	0	0	0	0	0	0	0	0	0.002198585	0	0	0	0	0	0	0	0	0	0	0	0	0	0	0	0	0	0	0	0	0
0	0	0	0	0	0.106942931	0.006279211	0	0	0	0	0	0	0	0.071994785	0	0	0	0.003071847	0	0	0	0	0	0	0	0	0	0	0	0	0	0	0	0	0	0	0	0	0	0	0	0	0	0	0	0	0	0	0
0	0	0	0	0	0.009920322	0	0	0	0	0	0	0	0	0	0	0	0.010344747	0	0	0	0	0	0	0	0	0	0.060465841	0	0	0	0	0	0	0	0	0	0	0	0	0.003709972	0	0	0	0	0	0	0	0	0
0.074704739	0	0	0	0	0.009366597	0	0	0	0	0	0	0	0	0	0	0	0	0	0	0	0	0	0	0	0.025399184	0	0	0	0	0	0	0	0	0	0	0	0	0	0	0	0	0	0	0	0	0	0	0	0
0	0	0	0	0	0	0	0	0	0	0	0	0	0	0.055767034	0	0	0	0	0	0	0	0	0	0.05340179	0	0	0.030302025	0	0	0	0	0	0	0	0	0	0	0	0	0	0	0	0	0	0	0	0	0	0
0	0	0	0	0	0.006914411	0	0	0	0	0	0	0	0	0	0	0	0	0	0	0	0	0	0	0	0.020096291	0	0.075359006	0	0	0	0	0	0	0	0	0	0	0	0	0	0	0	0	0	0	0	0	0	0
0	0	0	0	0	0	0	0	0	0	0	0	0	0	0	0	0	0	0	0	0	0	0	0	0	0	0	0	0	0	0	0	0	0	0	0	0	0	0	0	0	0	0	0	0	0	0	0	0	0
0.015614758	0.344818401	0	0	0	0	0	0	0	0	0	0	0	0	0	0	0	0	0	0	0	0.115118826	0.047097161	0	0	0	0	0	0	0.004938636	0	0	0	0	0	0	0	0	0	0	0	0	0	0	0	0	0	0	0	0
0	0	0	0	0	0.011789709	0	0	0	0	0	0	0	0	0	0	0	0	0	0	0	0	0	0	0	0	0	0	0	0	0	0	0	0	0	0	0	0	0	0	0	0	0	0	0	0	0	0	0	0
0	0	0	0	0	0.198808714	0	0	0	0	0	0	0	0	0	0	0	0	0	0	0	0	0	0	0	0	0	0	0	0	0	0	0	0.028895716	0	0	0	0	0	0	0	0	0	0	0	0	0	0	0	0
0	0	0	0	0	0	0	0	0	0	0	0	0	0	0	0	0	0	0	0	0	0	0	0	0	0	0	0	0	0	0	0	0	0	0	0	0	0	0	0	0	0	0	0	0	0	0	0	0	0
0	0	0	0	0	0	0	0	0	0	0	0	0.100077366	0	0	0	0	0.019340019	0	0	0	0	0	0.10331435	0	0	0	0.144560933	0	0	0	0	0	0	0	0	0	0	0	0	0	0	0	0	0	0	0	0	0	0
0	0	0	0	0	0	0.012791241	0	0	0	0	0	0	0	0	0	0	0	0	0	0	0	0	0	0	0	0	0.052964719	0	0	0	0	0	0	0	0	0	0	0	0	0	0	0	0	0	0	0	0	0	0
0	0	0	0	0.0008121	0	0	0	0	0	0	0	0	0	0	0	0	0	0	0	0	0	0	0	0	0	0	0	0	0	0	0	0	0	0	0	0	0	0	0	0	0	0	0	0	0	0	0	0	0
0	0	0	0	0	0	0	0	0	0	0	0	0	0	0.14847778	0	0	0	0	0	0	0	0	0.001384603	0	0	0	0	0	0	0	0	0	0	0	0	0	0	0	0	0	0	0	0	0	0	0	0	0	0
0	0	0	0	0	0.012893091	0	0	0	0	0	0	0	0	0	0	0.450374228	0	0	0	0	0	0	0	0	0	0.000293158	0	0	0	0	0	0	0	0	0	0	0	0	0	0	0	0	0	0	0	0	0	0	0
0	0	0	0	0	0	0.012482543	0	0	0	0	0	0	0	0	0	0	0	0	0	0	0	0	0	0	0	0	0	0	0	0	0	0	0	0	0	0	0	0	0	0	0	0	0	0	0	0	0	0	0
0	0	0	0	0	0.009091742	0	0	0	0	0	0	0	0	0	0	0	0	0	0	0	0	0	0	0	0	0	0	0	0	0	0	0	0	0	0	0	0	0	0	0.002954099	0	0	0	0	0	0	0	0	0
0.015673546	0	0	0	0	0	0	0	0	0	0	0	0.027850764	0	0	0	0	0	0.014588608	0	0	0	0	0.037333949	0	0	0	0	0	0	0	0	0	0	0	0	0	0	0	0	0	0	0	0	0	0	0	0	0	0
0.178996599	0	0.348799034	0.202392478	0	0.788922711	0	0.062038806	0	0	0	0.43018268	0	0	0.040116416	0.256554668	0	0.037709315	0	0	0.451430126	0	0.002247276	0	0	0.020186662	0.054142915	0	0.003378124	0.006302819	0	0	0	0.025258776	0	0	0	0	0	0	0.026965456	0	0	0	0	0	0	0.006899351	0	0
0.021650656	0	0	0.592176113	0.339981764	0	0.015740167	0	0.099120313	0.983797077	0	0	0.027752276	0	0.990930407	0	0.981908915	0.794907749	0	0.048904897	0.458956399	0.054260797	0.155276476	0.00954212	0.966552898	0.046699033	0	0	0.87286385	0	0	0	0	0	0	0	0	0	0	0	0	0	0	0	0	0	0	0.039585119	0	0
0.096012186	0.768965022	0.829949241	0	0	0.012780533	0	0	0	0.416897246	0.995273822	0	0	0.881393378	0.280662897	0.567775094	0	0	0	0	0	0	0.85190334	0.80286867	0.341598091	0.584160773	0.996873433	0.857510556	0	0	0	0	0	0	0	0	0	0	0	0	0	0	0	0	0	0	0	0	0	0
0	0.185828251	0.887019922	0.022246647	0.128401349	0.020054316	0.069200091	0	0	0	0	0	0	0	0.997276925	0.985780025	0	0.330795452	0.927037788	0	0	0	0.838820211	0.70630151	0.050771369	0.046960416	0.057910339	0.07540622	0	0	0	0	0	0	0	0	0	0	0	0	0	0	0	0	0	0	0	0	0	0
0	0	0	0.048846903	0	0.035247705	0	0	0.044296217	0	0	0	0.389450984	0	0	0	0.979731969	0	0.002607028	0.939994654	0	0.539209948	0.834082777	0	0	0.988740421	0	0.062482356	0	0.015674583	0	0	0	0	0	0	0	0	0	0	0	0	0	0	0	0	0	0.003550229	0	0
0.953532895	0	0	0	0	0.219398539	0.880261481	0.806469392	0.127445377	0	0	0	0.325488545	0.709515855	0.936064992	0	0	0	0	0	0.326435123	0.571641057	0.75800036	0.716440088	0.184205644	0.06329429	0	0.028433252	0	0.074578285	0	0	0	0.034900279	0	0	0	0	0	0	0	0	0	0	0	0	0	0	0	0
0	0.279763026	0	0.190556453	0.050529228	0	0	0.987085386	0	0	0	0	0.382332901	0.42433623	0	0	0	0	0.029389972	0.992780169	0.975343617	0.96843409	0.542968932	0	0.800342013	0.029916695	0.133931931	0	0.785440395	0	0	0	0	0.032348819	0	0	0	0	0	0	0	0	0	0	0	0	0	0.003162453	0	0
0.211719173	0.980777016	0	0	0	0	0.999599527	0.346264393	0.71492517	0.579796991	0.77073401	0	0.884063927	0.368241964	0.086249684	0.996619987	0.455903843	0	0.083676518	0	0	0	0.987533797	0.948514334	0.946989195	0.020111243	0	0.754397355	0.980907353	0.195164041	0	0	0	0	0	0	0	0	0	0	0	0	0	0	0	0	0	0	0	0
0.997571662	0.888651796	0.110651177	0	0	0.010112591	0	0	0	0.976192164	0	0	0.401524657	0	0	0	0	0	0	0	0	0	0	0.994859282	0	0	0	0	0	0	0	0	0	0	0	0	0	0	0	0	0	0	0	0	0	0	0	0.035402496	0	0
0	0	0	0	0	0	0	0.060883277	0	0	0	0	0	0	0	0	0	0	0	0	0	0	0.019074769	0.00447866	0	0	0	0.101918984	0	0	0	0	0	0	0	0	0	0	0	0	0	0	0	0	0	0	0	0	0	0
0	0	0	0	0	0.014646721	0	0	0	0	0	0	0	0	0	0	0	0	0.01425139	0	0.148746392	0.286848196	0	0	0	0.021092165	0	0	0.010094072	0	0	0	0	0	0	0	0	0	0	0	0	0	0	0	0	0	0	0	0	0
0.00026744	0	0	0	0	0	0	0	0.002764319	0	0	0	0	0.022949893	0	0	0	0	0	0	0	0	0	0	0	0	0	0.02895788	0	0	0	0	0	0	0	0	0	0	0	0	0	0	0	0	0	0	0	0	0	0
0	0	0	0	0	0	0	0	0	0	0	0	0	0	0	0	0	0.011146786	0	0	0	0	0	0	0	0	0	0	0	0	0	0	0	0	0	0	0	0	0	0	0	0	0	0	0	0	0	0	0	0
0.003804635	0	0	0	0	0	0	0	0.063510628	0	0	0	0	0	0	0	0	0	0	0	0	0	0	0	0	0	0	0	0.010847621	0.010107785	0	0	0	0	0	0	0	0	0	0	0	0	0	0	0	0	0	0	0	0
0	0	0	0	0	0	0	0	0	0	0	0	0	0	0	0	0	0.036375838	0	0	0.002597163	0	0	0	0	0	0	0	0	0	0	0	0	0	0	0	0	0	0	0	0	0	0	0	0	0	0	0	0	0
0	0	0	0	0.025153581	0.013408093	0.011990308	0	0	0	0	0	0	0	0	0	0	0	0	0	0.358603361	0	0	0	0	0	0	0	0	0	0	0	0	0	0	0	0	0	0	0	0	0	0	0	0	0	0	0	0	0
0	0	0	0	0	0	0.010992706	0	0	0	0	0	0	0	0	0	0	0	0	0	0	0	0	0	0	0.021379801	0	0	0	0.033403488	0	0	0	0.025582367	0	0	0	0	0	0	0	0	0	0	0	0	0	0	0	0
0	0	0	0	0	0	0	0.132793998	0	0	0	0	0	0	0	0	0.026929011	0.055816145	0	0	0	0	0	0	0	0	0	0	0	0	0	0	0	0	0	0	0	0	0	0	0	0	0	0	0	0	0	0	0	0
0	0	0	0	0	0.012170057	0	0	0	0	0	0	0	0	0	0	0	0	0	0	0	0	0	0	0	0	0	0	0	0	0	0	0	0.030510204	0	0	0	0	0	0	0	0	0	0	0	0	0	0	0	0
0	0.002228884	0	0	0	0	0.019502578	0.025254125	0	0	0	0	0	0.089261424	0	0	0	0	0	0	0	0	0	0	0	0	0	0	0	0.064433483	0	0	0	0	0	0	0	0	0	0	0	0	0	0	0	0	0	0.008187126	0	0
0	0	0	0	0	0	0	0	0	0	0	0	0	0	0	0	0	0	0	0	0	0.005749846	0.013792744	0.028919148	0	0	0	0	0	0	0	0	0	0	0	0	0	0	0	0	0	0	0	0	0	0	0	0	0	0
0	0	0	0	0	0	0	0	0	0	0	0	0	0	0	0	0	0	0	0	0	0	0	0.01593066	0	0	0	0	0	0	0	0	0	0	0	0	0	0	0	0	0.025185645	0	0	0	0	0	0	0.008532599	0	0
0	0	0	0	0.127581985	0	0	0	0	0	0.106919398	0	0	0	0	0	0	0	0	0	0	0.323560633	0	0	0	0.025115739	0	0.129525878	0	0	0	0	0	0	0	0	0	0	0	0	0	0	0	0	0	0	0	0	0	0
0.019335006	0	0	0	0	0	0	0	0	0	0	0	0	0	0	0	0	0	0	0.61573775	0	0	0	0	0	0	0	0.065766858	0.014306963	0	0	0	0	0.030627076	0	0	0	0	0	0	0	0	0	0	0	0	0	0	0	0
0.130005996	0	0	0	0	0	0	0	0	0	0	0	0.03641339	0	0	0	0	0	0	0	0	0	0	0	0	0	0	0	0	0	0	0	0	0.033430019	0	0	0	0	0	0	0	0	0	0	0	0	0	0	0	0
0	0	0	0	0	0	0	0	0	0	0	0	0	0	0	0	0	0.149591461	0	0	0	0	0	0	0	0	0.011919003	0	0	0	0	0	0	0	0	0	0	0	0	0	0.019363614	0	0	0	0	0	0	0.009532934	0	0
0	0	0	0	0	0	0	0	0	0	0	0	0	0	0	0	0	0	0	0	0	0	0	0	0	0	0	0	0	0	0	0	0	0	0	0	0	0	0	0	0	0	0	0	0	0	0	0	0	0
0	0	0	0	0	0.02064767	0	0	0	0	0	0	0	0	0	0	0	0	0	0	0	0	0	0	0	0	0.031468777	0.018711399	0	0	0	0	0	0	0	0	0	0	0	0	0	0	0	0	0	0	0	0	0	0
0	0	0	0	0	0	0.001920423	0	0	0	0	0.014857228	0	0	0	0	0	0	0	0	0	0	0	0	0	0	0	0	0	0	0	0	0	0.013366238	0	0	0	0	0	0	0	0	0	0	0	0	0	0	0	0
0	0	0	0	0	0	0	0.072145068	0	0	0.001233737	0	0	0	0	0	0	0	0	0	0	0	0	0.035730235	0	0.026811311	0	0.005311363	0	0	0	0	0	0	0	0	0	0	0	0	0	0	0	0	0	0	0	0.00702691	0	0
0	0	0	0	0	0.01467703	0	0	0	0	0	0.082555873	0	0	0	0	0	0	0	0	0	0	0	0	0	0	0	0	0	0	0	0	0	0	0	0	0	0	0	0	0	0	0	0	0	0	0	0	0	0
0	0	0	0	0	0	0	0	0	0	0	0	0.166780076	0	0	0	0	0	0	0	0	0	0	0	0	0	0	0	0	0	0	0	0	0	0	0	0	0	0	0	0	0	0	0	0	0	0	0	0	0
0	0	0	0	0	0.011867109	0	0	0	0	0	0	0	0	0	0	0	0	0	0	0	0	0	0	0	0	0	0	0	0	0	0	0	0	0	0	0	0	0	0	0	0	0	0	0	0	0	0	0	0
0	0	0	0	0	0	0	0	0	0	0	0	0	0	0	0	0	0	0	0	0	0	0	0	0	0	0	0	0	0	0	0	0	0.031016224	0	0	0	0	0	0	0.009195905	0	0	0	0	0	0	0.00592739	0	0
0	0	0.080453788	0	0	0	0	0	0	0	0	0	0.000284662	0	0	0	0	0.223909896	0.002155519	0	0	0	0	0	0.012378063	0.021895612	0	0	0	0	0	0	0	0	0	0	0	0	0	0	0	0	0	0	0	0	0	0	0	0
0.00935094	0	0	0	0	0	0	0	0	0	0	0	0	0	0.12057184	0.044239554	0	0	0	0	0	0	0	0	0	0.026850992	0	0	0	0	0	0	0	0	0	0	0	0	0	0	0	0	0	0	0	0	0	0	0	0
0	0	0	0	0	0	0	0	0	0	0	0	0	0	0	0	0	0	0	0	0	0	0	0	0	0.065495461	0	0	0.008660629	0	0	0	0	0	0	0	0	0	0	0	0	0	0	0	0	0	0	0	0	0
0	0	0	0	0	0	0	0	0	0	0	0	0.03406125	0	0	0	0	0	0	0	0	0	0	0	0	0	0	0	0.012977627	0	0	0	0	0	0	0	0	0	0	0	0.005357698	0	0	0	0	0	0	0	0	0
0	0	0	0	0	0	0	0	0	0	0	0	0	0	0	0	0	0	0	0	0	0	0	0	0	0	0	0.033714892	0	0	0	0	0	0	0	0	0	0	0	0	0.027411308	0	0	0	0	0	0	0	0	0
0	0	0	0	0	0	0	0	0	0	0	0	0	0	0	0	0	0	0	0	0	0.001010066	0	0	0	0	0	0	0	0	0	0	0	0	0	0	0	0	0	0	0	0	0	0	0	0	0	0	0	0
0	0	0	0	0	0	0	0	0	0	0	0	0	0	0	0	0	0	0	0	0	0	0	0.090306078	0	0	0.070345985	0	0.002448718	0	0	0	0	0	0	0	0	0	0	0	0	0	0	0	0	0	0	0	0	0
0	0	0	0	0	0	0.37637613	0.019522218	0	0	0	0	0	0	0	0	0	0	0.00523568	0	0	0	0	0	0	0	0	0	0	0	0	0	0	0	0	0	0	0	0	0	0.026788749	0	0	0	0	0	0	0	0	0
0	0	0	0	0	0	0.00691957	0	0	0	0	0	0	0	0	0	0	0	0	0	0	0	0	0	0	0.021789676	0	0	0	0	0	0	0	0	0	0	0	0	0	0	0	0	0	0	0	0	0	0	0	0
0	0	0	0	0	0	0	0.011948136	0	0	0	0	0	0	0	0	0	0	0	0	0	0	0	0.163189814	0	0	0	0.083842328	0	0	0	0	0	0.031342596	0	0	0	0	0	0	0	0	0	0	0	0	0	0	0	0
0	0	0	0	0	0	0	0.308842954	0	0	0	0	0	0	0	0	0	0	0	0	0	0	0	0	0.043536607	0.020270882	0	0	0	0	0	0	0.029140375	0	0	0	0	0	0	0	0	0	0	0	0	0	0	0.01419033	0	0
0	0	0	0	0	0	0	0	0	0	0	0	0	0	0	0	0	0	0	0	0	0	0	0	0	0	0	0	0	0	0	0	0	0	0	0	0	0	0	0	0.023880165	0	0	0	0	0	0	0.007026529	0	0
0	0	0	0	0	0	0	0	0	0	0	0	0	0	0	0	0	0	0	0	0	0	0	0	0	0.023401322	0	0	0	0	0	0	0	0	0	0	0	0	0	0	0.003407263	0	0	0	0	0	0	0	0	0
0	0.203070483	0	0	0	0	0	0	0	0	0	0	0	0	0	0	0	0	0	0	0	0	0	0.017771962	0	0	0	0	0	0	0	0	0.06962997	0	0	0	0	0	0	0	0	0	0	0	0	0	0	0	0	0
0	0	0	0	0	0	0	0	0	0	0	0	0	0	0	0	0	0	0	0	0	0	0	0	0	0	0	0.074474172	0	0	0	0	0	0	0	0	0	0	0	0	0	0	0	0	0	0	0	0	0	0
0	0	0	0	0	0	0	0	0	0	0	0	0	0	0	0	0	0	0	0	0	0	0.001250801	0	0	0	0	0	0	0	0	0	0	0	0	0	0	0	0	0	0	0	0	0	0	0	0	0	0	0
0	0	0	0	0	0	0	0	0	0	0	0	0	0	0	0	0	0	0	0	0	0	0	0	0	0.026837344	0.034699845	0	0	0	0	0	0	0	0	0	0	0	0	0	0	0	0	0	0	0	0	0	0	0
0	0	0	0	0	0	0	0	0	0	0	0	0	0	0	0	0	0	0	0	0	0	0	0	0	0	0	0	0	0	0	0	0	0	0	0	0	0	0	0	0	0	0	0	0	0	0	0	0	0
0	0	0	0	0	0	0	0	0	0	0	0	0.020532113	0	0	0	0	0	0	0	0	0	0	0	0	0.02107004	0	0	0	0	0	0	0	0.02945322	0	0	0	0	0	0	0	0	0	0	0	0	0	0	0	0
0	0	0	0	0	0	0	0	0	0	0	0	0	0	0	0	0	0	0	0	0	0	0	0	0	0	0	0.10182773	0	0	0	0	0	0	0	0	0	0	0	0	0	0	0	0	0	0	0	0.004630608	0	0
0	0	0	0	0	0	0	0	0	0	0	0	0	0	0	0	0	0	0	0	0	0	0.046928675	0	0	0	0	0.144731027	0	0	0	0	0	0	0	0	0	0	0	0	0	0	0	0	0	0	0	0	0	0
0.113780462	0	0	0	0	0	0	0	0	0	0	0	0	0	0	0	0	0	0	0	0	0	0	0	0	0.022679511	0	0	0	0	0	0	0	0	0	0	0	0	0	0	0.027346876	0	0	0	0	0	0	0	0	0
0	0	0	0	0	0	0	0	0	0	0	0	0	0	0	0	0	0	0	0	0	0	0	0	0	0	0	0	0	0	0	0	0	0	0	0	0	0	0	0	0	0	0	0	0	0	0	0	0	0
0.007101942	0	0	0	0	0	0	0	0	0	0	0	0.075370609	0	0	0	0	0.164118535	0	0	0	0	0.004013824	0	0	0	0	0	0	0	0	0	0	0	0	0	0	0	0	0	0	0	0	0	0	0	0	0	0	0
0	0	0	0	0	0	0	0.067729677	0	0	0	0	0	0	0	0	0	0	0	0	0	0	0	0	0	0	0	0	0	0	0	0	0	0	0	0	0	0	0	0	0	0	0	0	0	0	0	0	0	0
0	0	0	0	0.042915772	0	0	0.128034915	0	0	0	0	0	0	0	0	0	0	0	0	0	0	0	0	0	0	0	0	0	0	0	0	0	0	0	0	0	0	0	0	0	0	0	0	0	0	0	0	0	0
0	0	0	0	0	0	0	0	0	0	0	0	0.115125223	0	0	0	0	0	0	0	0	0	0	0.086921767	0	0	0	0	0.015942089	0	0	0	0	0	0	0	0	0	0	0	0	0	0	0	0	0	0	0	0	0
0	0	0	0	0.010540647	0	0	0	0	0	0	0	0	0	0	0	0	0	0	0	0	0	0	0	0	0	0	0.016458474	0	0.06996342	0	0	0	0.036237474	0	0	0	0	0	0	0	0	0	0	0	0	0	0	0	0
0	0	0	0	0	0	0	0.010169188	0	0	0	0	0	0	0	0	0	0	0	0	0	0	0	0	0	0	0	0	0	0	0	0	0	0	0	0	0	0	0	0	0	0	0	0	0	0	0	0	0	0
0	0	0	0	0	0	0.001965967	0.044176472	0.0730278	0	0	0.085448285	0	0.002375194	0.012289217	0	0	0	0	0	0	0	0	0	0	0	0	0	0	0	0	0	0	0	0	0	0	0	0	0	0	0	0	0	0	0	0	0	0	0
0	0.390472385	0.035881093	0	0	0	0	0	0	0	0	0	0	0	0	0	0	0	0	0	0	0	0	0	0	0.02283276	0	0	0	0	0	0	0	0.027270515	0	0	0	0	0	0	0	0	0	0	0	0	0	0	0	0
0	0	0	0	0	0	0	0	0	0	0	0	0	0	0	0	0	0	0	0	0	0	0	0	0	0	0.187108919	0	0	0	0	0	0	0	0	0	0	0	0	0	0	0	0	0	0	0	0	0	0	0
0.018731132	0	0	0	0	0	0	0	0	0	0	0	0	0	0.008552448	0	0	0	0	0	0	0	0.089246123	0	0.566782689	0.025184293	0	0	0	0	0	0	0	0	0	0	0	0	0	0	0.020297035	0	0	0	0	0	0	0.049236501	0	0
0.00376323	0	0	0	0	0.169921563	0	0	0	0	0	0	0	0	0	0	0	0	0	0	0	0	0	0	0	0	0	0	0	0	0	0	0	0	0	0	0	0	0	0	0.017379766	0	0	0	0	0	0	0.006046186	0	0
0	0	0	0	0	0	0	0	0	0	0	0	8.57E-05	0	0	0	0	0	0	0	0	0	0.03401389	0	0	0	0	0	0	0	0	0	0	0	0	0	0	0	0	0	0	0	0	0	0	0	0	0	0	0
0.135261462	0	0.406881856	0.951465441	2.97E-05	0.008791381	0.06802918	0	0.052084899	0	0.99532352	0.130724588	0	0	0.02175278	0	0.77427901	9.31E-05	0	0	0.886032285	0.006291257	0.939564548	0.070803246	0.500727299	0.006795081	0.986085408	0	0	0	0	0	0	0	0	0	0	0	0	0	0	0	0	0	0	0	0	0	0	0
0.848370457	0	0.924859064	0.261113905	0.966213987	0	0	0.025302396	0	0	0	0	0.960413443	0.009308339	0.7975237	0	0.99960705	0	0.001642518	0	0.635154363	0	0.144825034	0	0	0.210998233	0	0	0.530405214	0	0	0	0	0	0	0	0	0	0	0	0	0	0	0	0	0	0	0	0	0
0.016032812	0	0.965498882	0.487152392	0	0	0.009828117	0	0.982802889	0.508711459	0.003137724	0.06632234	0	0	0	0.733107385	0	0.018485967	0.650333297	0	0.095020695	0	0	0.72208431	0	0	0	0.989070022	0.004468971	0	0	0	0	0	0	0	0	0	0	0	0.014104026	0	0	0	0	0	0	0	0	0
0.990698347	0	0	0	0	0.10976706	0.976897861	0.028755599	0.358559276	0.163064448	0	0	0.991610306	0	0	0	0	0.375391046	0	0	0	0.720214124	0	0.815515925	0.660593882	0	0.08276286	0.992391164	0.016091839	0.147077701	0	0	0	0	0	0	0	0	0	0	0	0	0	0	0	0	0	0.002400353	0	0
0	0	0	0.031881066	0.992814012	0.045399261	0	0.975716883	0.707750648	0.686383698	0	0	0.165090314	0.666544737	0	0.345717236	0	0	0	0	0	0	1.21E-06	0.411718655	0	0.175695942	0.016277245	0.55590833	0.327325394	0	0	0	0	0	0	0	0	0	0	0	0	0	0	0	0	0	0	0.003473935	0	0
0.98873552	0	0.018001013	0.774193313	0	0.746842126	0	0.973532454	0.268807421	0	0	0.313928258	0	0	0	0	0	0	0	0	0.801046581	0	0.032527772	0	0	0.026131357	0.164453123	0	0	0.689512488	0	0	0	0.026931805	0	0	0	0	0	0	0	0	0	0	0	0	0	0	0	0
0.986415406	0	0	0.001692226	0.39641794	0.101133294	0.856088485	0.997291127	0	0	0	0	0.535832325	0	0.022666169	0	0	0	0	0	0.062431016	0.542422354	0.355687089	0.047461074	0.988295258	0	0	0.073667175	0.002423632	0	0	0	0	0	0	0	0	0	0	0	0.019972494	0	0	0	0	0	0	0.00413131	0	0
0.86540438	0	0	0	0	0	0.014845258	0	0	0	0	0	0	0.772460375	0.942711532	0	0	0	0.981492994	0	0	0.927782222	0.493991925	0.005422438	0	0	0.098120509	0.057241757	0.009845973	0	0	0	0	0	0	0	0	0	0	0	0	0	0	0	0	0	0	0	0	0
0	0	0	0	0	0	0	0	0	0	0	0	0	0	0.161477395	0	0	0	0	0	0	0.21954526	0	0	0	0.025180925	0	0.052847231	0	0	0	0	0	0	0	0	0	0	0	0	0.008212069	0	0	0	0	0	0	0	0	0
0.271933326	0	0	0	0	0	0	0	0	0	0	0	0.017627619	0	0	0	0	0	0	0	0	0	0.012600305	0	0	0	0.251531246	0	0	0	0	0	0	0	0	0	0	0	0	0	0	0	0	0	0	0	0	0.00352106	0	0
0	0	0	0	0	0	0	0	0	0	0	0	0	0	0	0	0	0	0	0	0	0	0	0	0.051349149	0	0.000364395	0.036381924	0	0	0	0	0	0.034704751	0	0	0	0	0	0	0	0	0	0	0	0	0	0	0	0
0	0	0	0	0	0.011297556	0	0	0	0	0	0.000332425	0	0	0	0	0	0	0	0	0	0	0	0	0	0	0	0	0	0	0	0	0	0	0	0	0	0	0	0	0	0	0	0	0	0	0	0	0	0
0	0	0	0	0	0	0	0	0	0	0	0	0	0	0	0	0	0	0	0	0	0	0	0	0	0	0.040448771	0	0	0	0	0	0	0.031911419	0	0	0	0	0	0	0	0	0	0	0	0	0	0.004192735	0	0
0	0	0	0	0	0	0	0	0	0	0	0	0	0	0	0	0	0	0	0	0	0	0	0	0	0	0	0	0	0	0	0	0	0	0	0	0	0	0	0	0	0	0	0	0	0	0	0.006667687	0	0
0	0	0	0	0	0	0	0	0	0	0	0	0	0	0	0	0	0	0	0	0	0	0	0	0	0	0	0	0	0	0	0	0	0	0	0	0	0	0	0	0	0	0	0	0	0	0	0.001377513	0	0
0	0	0	0	0	0	0	0	0	0	0	0	0	0	0	0	0	0	0	0	0	0	0	0	0	0	0	0	0	0	0	0	0	0.029229018	0	0	0	0	0	0	0	0	0	0	0	0	0	0.011092989	0	0
0.225331045	0	0	0	0	0	0	0	0	0	0	0	0	0	0	0	0	0	0	0	0	0	0	0.233915131	0	0.026002687	0	0	0	0	0	0	0	0	0	0	0	0	0	0	0	0	0	0	0	0	0	0	0	0
0	0	0	0	0	0.03368073	0	0	0	0	0	0	0	0	0	0	0	0	0	0	0	0	0	0	0	0	0	0	0	0	0	0	0	0	0	0	0	0	0	0	0.014863449	0	0	0	0	0	0	0	0	0
0	0	0	0	0	0	0	0	0	0	0	0	0	0	0	0	0	0	0.150109286	0	0	0	0	0.001966096	0	0	0	0.060733338	0	0	0	0	0	0	0	0	0	0	0	0	0	0	0	0	0	0	0	0	0	0
0	0	0	0	0	0	0	0	0	0	0	0	0	0	0	0	0	0	0	0	0	0	0.024230816	0	0	0	0	0	0	0	0	0	0	0.034140412	0	0	0	0	0	0	0	0	0	0	0	0	0	0	0	0
0	0	0	0	0.153843503	0	0	0	0	0	0	0	0	0	0	0	0	0	0	0	0	0	0	0	0	0.026510962	0	0	0.011310429	0	0	0	0	0	0	0	0	0	0	0	0	0	0	0	0	0	0	0.004875685	0	0
0	0	0	0	0	0	0	0	0	0	0	0	0	0	0.033503875	0	0	0	0	0	0	0	0	0	0	0.022405645	0	0	0	0	0	0	0	0	0	0	0	0	0	0	0.027503442	0	0	0	0	0	0	0	0	0
0.077480149	0	0	0	0	0	0	0	0	0	0	0	0	0	0.019854162	0	0	0	0.177885796	0	0	0	0	0	0	0	0	0	0	0	0	0	0	0	0	0	0	0	0	0	0	0	0	0	0	0	0	0	0	0
0.023503846	0	0	0	0	0	0.009583687	0	0	0	0	0	0.024659937	0	0	0.048692808	0	0	0	0	0	0	0	0	0	0	0	0.06789641	0	0	0	0	0	0	0	0	0	0	0	0	0	0	0	0	0	0	0	0	0	0
0	0	0	0	0	0	0.02329024	0	0	0	0	0	0	0	0	0	0	0	0	0	0	0	0	0	0	0	0	0.100857111	0	0	0	0	0	0	0	0	0	0	0	0	0	0	0	0	0	0	0	0	0	0
0	0	0	0	0	0	0.021254903	0	0	0	0	0	0	0	0.08347222	0	0	0	0	0	0	0	0.021660015	0	0.086775065	0	0	0	0	0	0	0	0	0	0	0	0	0	0	0	0	0	0	0	0	0	0	0	0	0
0	0	0	0	0	0	0.013957877	0.005721651	0	0	0	0	0	0	0.178503365	0	0	0	0	0	0	0	0	0	0	0.023944913	0	0	0	0	0	0	0	0	0	0	0	0	0	0	0	0	0	0	0	0	0	0	0	0
0	0	0	0.045659387	0	0.094803596	0	0	0	0	0	0	0	0	0	0	0	0	0	0	0	0.364640123	0	0	0	0	0	0	0	0	0	0	0	0	0	0	0	0	0	0	0.012359142	0	0	0	0	0	0	0	0	0
0	0	0	0.006545781	0	0	0	0	0	0	0	0	0	0	0	0	0	0	0	0	0	0	0	0	0	0	0	0	0	0	0	0	0	0	0	0	0	0	0	0	0	0	0	0	0	0	0	0	0	0
0	0	0	0	0	0	0	0.01463118	0	0	0	0	0	0	0	0	0	0	0	0	0	0	0	0	0	0	0	0	0	0	0	0	0	0	0	0	0	0	0	0	0	0	0	0	0	0	0	0	0	0
0	0	0	0.025787272	0	0	0	0	0	0	0	0	0.000604813	0	0	0	0	0	0	0	0	0	0	0.504243719	0	0	0	0	0	0	0	0	0	0	0	0	0	0	0	0	0	0	0	0	0	0	0	0	0	0
0	0	0	0	0	0.013729624	0.011625513	0	0	0	0	0	0	0	0	0	0	0	0	0	0	0	0	0	0	0	0	0	0	0	0	0	0	0	0	0	0	0	0	0	0	0	0	0	0	0	0	0	0	0
0	0	0	0	0	0	0	0	0	0	0	0	0	0	0	0	0	0	0	0	0	0	0	0	0	0	0	0.05888846	0	0.060792763	0	0	0	0	0	0	0	0	0	0	0	0	0	0	0	0	0	0	0	0
0	0	0	0	0	0	0	0	0	0	0	0	0	0.454809491	0	0	0	0	0	0	0	0	0	0.154426047	0	0	0	0	0.014478188	0	0	0	0	0	0	0	0	0	0	0	0	0	0	0	0	0	0	0	0	0
0	0	0	0	0	0	0	0	0	0	0	0	0	0	0	0	0	0	0	0	0	0	0	0.023350881	0	0	0.023803297	0.061484387	0	0	0	0	0	0.335400384	0	0	0	0	0	0	0	0	0	0	0	0	0	0	0	0
0	0	0	0	0	0	0	0	0	0	0.137517003	0	0	0	0	0	0	0	0	0	0	0	0	0	0	0	0	0	0	0.756565291	0	0	0	0	0	0	0	0	0	0	0.027503888	0	0	0	0	0	0	0	0	0
0	0	0	0	0	0	0	0	0	0	0	0	0	0	0	0	0	0	0	0	0	0	0	0	0	0	0	0	0	0	0	0	0	0	0	0	0	0	0	0	0	0	0	0	0	0	0	0	0	0
0	0	0	0	0	0	0	0	0	0	0	0	0	0	0	0	0	0	0.04242766	0	0.03181457	0	0	0.008130231	0	0	0	0	0	0	0	0	0	0	0	0	0	0	0	0	0	0	0	0	0	0	0	0.006698021	0	0
0	0	0	0	0	0	0	0	0	0	0	0	0	0	0	0	0	0	0	0	0	0	0	0	0	0.025262147	0	0	0	0	0	0	0	0.022054152	0	0	0	0	0	0	0	0	0	0	0	0	0	0	0	0
0	0	0	0	0	0	0	0	0	0	0	0	0	0	0.031047014	0	0	0	0	0	0	0.056866884	0	0	0	0	0	0	0	0	0	0	0	0	0	0	0	0	0	0	0	0	0	0	0	0	0	0	0	0
0	0	0	0	0	0	0	0	0	0	0	0	0	0	0	0	0	0	0	0	0	0	0	0	0	0	0	0	0	0	0	0	0	0	0	0	0	0	0	0	0	0	0	0	0	0	0	0	0	0
0	0	0	0	0	0	0	0	0	0	0	0	0	0	0	0	0	0	0	0	0	0	0	0.032228195	0	0	0	0	0	0	0	0	0	0	0	0	0	0	0	0	0	0	0	0	0	0	0	0	0	0
0	0	0	0	0	0	0	0	0	0	0	0	0	0	0	0	0	0	0	0	0	0	0	0	0	0	0	0	0	0	0	0	0	0	0	0	0	0	0	0	0	0	0	0	0	0	0	0.001612222	0	0
0	0	0	0	0	0	0	0	0	0	0	0	0	0	0	0	0	0	0	0	0	0	0	0	0	0.02102208	0.177268261	0	0	0	0	0	0	0.02522858	0	0	0	0	0	0	0	0	0	0	0	0	0	0	0	0
0	0	0	0	0	0	0	0	0	0	0	0	0.148711566	0	0	0	0	0	0	0	0	0	0	0	0	0	0.019041648	0	0	0	0	0	0	0	0	0	0	0	0	0	0	0	0	0	0	0	0	0	0	0
0	0	0	0	0	0	0	0	0	0	0	0	0	0	0	0	0	0	0	0	0	0	0.028536545	0	0	0.02637241	0.002471824	0.136840462	0.227134965	0.003970732	0	0	0	0.036298551	0	0	0	0	0	0	0	0	0	0	0	0	0	0	0	0
0.07969269	0	0	0	0	0	0	0	0	0	0	0	0	0	0	0	0	0	0	0	0	0	0	0	0	0.148291652	0	0	0	0	0	0	0	0	0	0	0	0	0	0	0	0	0	0	0	0	0	0	0	0
0	0	0	0	0	0	0	0.158504078	0	0	0	0	0.567415157	0.117847615	0	0	0	0.124536645	0	0	0	0	0	0	0	0	0	0	0	0	0	0	0	0	0	0	0	0	0	0	0	0	0	0	0	0	0	0	0	0
0	0	0	0.064046795	0	0	0	0	0	0	0	0	0	0	0.01287927	0	0	0	0	0	0	0	0.001026994	0	0.007640216	0	0	0	0	0	0	0	0	0	0	0	0	0	0	0	0	0	0	0	0	0	0	0	0	0
0	0	0	0	0	0	0	0	0	0	0	0	0.042597125	0.001068515	0	0	0	0	0	0	0	0	0	0	0	0	0	0	0	0	0	0	0	0	0	0	0	0	0	0	0	0	0	0	0	0	0	0	0	0
0.051780598	0	0	0	0	0	0	0	0	0	0	0	0	0	0	0	0	0	0	0	0	0	0.0613153	0	0	0	0	0	0	0	0	0	0	0	0	0	0	0	0	0	0.027504681	0	0	0	0	0	0	0	0	0
0	0	0	0	0	0	0.000367618	0	0	0	0	0	0	0	0	0	0	0	0.447974325	0	0	0	0	0	0	0	0	0	0	0	0	0	0	0	0	0	0	0	0	0	0	0	0	0	0	0	0	0	0	0
0	0	0	0	0	0	0	0	0	0	0	0	0	0	0	0	0	0	0	0	0	0	0	0	0	0.026654223	0.007372997	0.458124402	0	0	0	0	0	0.02663253	0	0	0	0	0	0	0	0	0	0	0	0	0	0	0	0
0	0	0	0	0	0	0	0	0	0	0	0	0	0	0.013884203	0	0	0	0	0	0	0	0	0	0	0	0	0	0	0	0	0	0	0	0	0	0	0	0	0	0	0	0	0	0	0	0	0	0	0
0	0	0	0	0	0	0	0	0	0	0	0	0	0	0	0	0	0	0	0	0	0	0	0	0	0	0	0.09693628	0.009058689	0	0	0	0	0	0	0	0	0	0	0	0	0	0	0	0	0	0	0.008897603	0	0
0.032433451	0	0	0	0	0	0	0	0.074962603	0	0	0	0	0	0	0	0	0.007006128	0	0	0	0	0.123622623	0	0	0	0	0	0	0	0	0	0	0.030916555	0	0	0	0	0	0	0	0	0	0	0	0	0	0	0	0
0	0	0	0	0	0	0	0	0	0	0	0	0	0	0	0	0	0	0	0	0.090018724	0	0	0	0	0	0.107140652	0	0	0	0	0	0	0.030121158	0	0	0	0	0	0	0	0	0	0	0	0	0	0	0	0
0	0	0	0	0	0	0	0	0	0	0	0	0.55484085	0	0	0	0	0	0	0	0	0	0	0	0	0	0	0.104529854	0	0	0	0	0	0	0	0	0	0	0	0	0	0	0	0	0	0	0	0	0	0
0	0	0	0	0	0	0	0	0	0	0	0	0	0	0	0	0	0	0	0	0	0	0	0	0	0	0	0	0	0	0	0	0	0	0	0	0	0	0	0	0	0	0	0	0	0	0	0	0	0
0	0	0	0	0	0	0.127318084	0	0	0	0	0	0.031749207	0	0	0	0	0	0	0	0	0	0	0	0	0	0	0	0	0	0	0	0	0	0	0	0	0	0	0	0	0	0	0	0	0	0	0	0	0
0	0	0	0	0	0	0	0	0	0	0	0	0	0	0	0	0	0	0	0	0	0	0	0	0	0	0	0	0	0	0	0	0	0	0	0	0	0	0	0	0	0	0	0	0	0	0	0	0	0
0	0	0	0	0	0	0	0	0	0	0.201488818	0	0.233229491	0	0	0	0	0	0	0	0	0	0	0	0	0	0	0	0	0	0	0	0	0	0	0	0	0	0	0	0	0	0	0	0	0	0	0	0	0
0	0	0	0	0	0	0	0	0	0	0	0	0	0	0	0	0	0	0	0	0	0	0	0	0	0	0	0	0	0.021097448	0	0	0	0	0	0	0	0	0	0	0	0	0	0	0	0	0	0	0	0
0	0.204259666	0	0	0.000450986	0	0	0	0	0	0	0	0	0	0	0	0	0	0	0	0	0	0	0	0	0	0	0	0	0	0	0	0	0	0	0	0	0	0	0	0	0	0	0	0	0	0	0	0	0
0	0	0	0	0	0	0	0	0	0	0	0	0	0	0	0	0	0	0	0	0	0	0	0	0	0	0	0	0	0	0	0	0	0	0	0	0	0	0	0	0	0	0	0	0	0	0	0.002179868	0	0
0	0	0	0	0	0	0	0	0.015428217	0	0	0	0	0	0	0	0	0	0.033379333	0	0	0	0	0	0	0	0	0	0	0	0	0	0	0.029266069	0	0	0	0	0	0	0	0	0	0	0	0	0	0	0	0
0	0	0	0	0	0	0.028870475	0	0	0	0	0	0	0	0	0	0	0	0.024551408	0	0	0	0	0	0	0.023507428	0	0	0	0	0	0	0	0	0	0	0	0	0	0	0	0	0	0	0	0	0	0	0	0
0	0	0	0	0	0	0	0	0	0	0	0	0	0.000592189	0	0	0	0	0	0	0	0	0	0	0	0	0	0	0	0	0	0	0	0	0	0	0	0	0	0	0	0	0	0	0	0	0	0	0	0
0.423644903	0	0	0	0.401231511	0	0	0	0.863240957	0	0	0.296636767	0.061813601	0	0	0	0.651627222	0.059988799	0	0	0	0	0	0	0	0	0	0.816736252	0	0.428680878	0	0	0	0	0	0	0	0	0	0	0	0	0	0	0	0	0	0.019896429	0	0
0	0.218018508	0	0	0.992671925	0	0	0.821456728	0.828761782	0	0	0	0.40591766	0.991304247	0.01116443	0	0	0.172469026	0	0.471356871	0.973854754	0	0.250694751	0	0.428773321	0.024219058	0.967894872	0	0	0	0	0	0	0.2188638	0	0	0	0	0	0	0	0	0	0	0	0	0	0	0	0
0	0	0.994078276	0.014197884	0	0	0.933692959	0.256705571	0	0.101584507	0.087126045	0	0.005199209	0.085843358	0.968059788	0	0.804322001	0.239310745	0.216635873	0.76007808	0	0	0.090690113	0	0.979694866	0.995288189	0.189899625	0	0	0.999531113	0	0	0	0	0	0	0	0	0	0	0	0	0	0	0	0	0	0	0	0
0.02067146	0.09331378	0	0.78425826	0	0.954629763	0	0	0	0.170430308	0.546604893	0.180996963	0.245465096	0	0	0	0	0	0	0	0	0	0	0.823588017	0.872428929	0.024551053	0	0	0	0	0	0	0	0	0	0	0	0	0	0	0	0	0	0	0	0	0	0	0	0
0.822682002	0.988326058	0	0.91640595	0	0.011634654	0	0	0	0	0	0	0.201135901	0	0	0	0	0	0.948715307	0	0.962523319	0	0	0	0	0.730969253	0	0.358105393	0	0	0	0	0	0	0	0	0	0	0	0	0.010500003	0	0	0	0	0	0	0	0	0
0	0	0.078885231	0	0.575528528	0	0.365429699	0	0.021830487	0	0.058862739	0.047124717	0.984962366	0.129151533	0	0	0.582854353	0	0	0	0	0.938217649	0.092658994	0.66985054	0	0.864544407	0.558096915	0.34496293	0.425167068	0.905062972	0	0	0	0	0	0	0	0	0	0	0.004777192	0	0	0	0	0	0	0	0	0
0.172958408	0	0	0	0	0	0	0	0.917607397	0	0.608831157	0	0.184296309	0	0	0	0	0	0.005317324	0	0	0.147107753	0	0.73415523	0.241364016	0.91878198	0	0.500420101	0	0	0	0	0	0	0	0	0	0	0	0	0	0	0	0	0	0	0	0.024919743	0	0
0	0	0	0	0.255991926	0	0	0.11005587	0	0	0	0	0.087430361	0	0	0	0	0	0.062883979	0	0	0	0	0	0	0	0	0	0	0	0	0	0	0	0	0	0	0	0	0	0	0	0	0	0	0	0	0	0	0
0	0	0	0	0	0	0	0	0	0	0	0	0.000432967	0	0	0	0	0	0	0	0	0	0	0	0	0	0.2586066	0	0	0	0	0	0	0	0	0	0	0	0	0	0	0	0	0	0	0	0	0	0	0
0	0	0	0.010428766	0	0	0.240490089	0.001334597	0	0	0	0	0	0	0	0	0	0	0	0	0	0	0	0	0	0	0	0.215033106	0	0	0	0	0	0	0	0	0	0	0	0	0	0	0	0	0	0	0	0	0	0
0	0	0	0.006618811	0	0	0	0	0	0	0.040247427	0	0	0	0	0	0	0.036820331	0	0	0	0	0	0	0	0	0	0	0	0	0	0	0	0	0	0	0	0	0	0	0	0	0	0	0	0	0	0	0	0
0	0	0	0	0.031555412	0	0.017509448	0.181145994	0	0	0	0.00652065	0	0	0	0	0	0	0	0	0	0	0	0	0	0	0	0	0.002633101	0	0	0	0	0	0	0	0	0	0	0	0	0	0	0	0	0	0	0	0	0
0	0	0	0	0	0	0	0	0	0	0	0	0	0	0	0	0	0	0.048928358	0	0	0	0	0	0	0	0	0	0	0	0	0	0	0	0	0	0	0	0	0	0	0	0	0	0	0	0	0	0	0
0	0	0	0	0	0.013623237	0	0	0	0	0	0	0	0	0	0	0	0	0	0	0	0	0	0	0	0	0	0	0	0	0	0	0	0	0	0	0	0	0	0	0	0	0	0	0	0	0	0.005393636	0	0
0	0	0	0	0	0	0	0	0	0	0	0	0	0	0	0	0	0	0	0	0	0	0	0	0	0.026034294	0	0	0.007863543	0	0	0	0	0	0	0	0	0	0	0	0.026244828	0	0	0	0	0	0	0.001469411	0	0
0	0	0	0	0	0	0	0	0	0	0	0	0	0	0	0	0	0	0	0	0	0	0	0	0	0	0.03370886	0.05829537	0	0	0	0	0	0	0	0	0	0	0	0	0	0	0	0	0	0	0	0	0	0
0	0	0	0	0	0	0	0	0	0	0	0	0.053215779	0	0	0	0	0	0	0	0	0	0.034377368	0	0	0.026388561	0	0	0.011939393	0	0	0	0	0	0	0	0	0	0	0	0	0	0	0	0	0	0	0.009134623	0	0
0	0	0	0	0.199200103	0.009878653	0	0	0	0	0	0	0	0	0	0	0	0	0	0	0	0	0.484245618	0	0	0.020558056	0	0.148787367	0	0	0	0	0	0	0	0	0	0	0	0	0	0	0	0	0	0	0	0	0	0
0	0	0	0	0	0	0.000274068	0	0	0	0	0	0	0	0	0	0	0.189910166	0	0	0	0	0	0	0	0	0.023684219	0	0	0.004764516	0	0	0	0	0	0	0	0	0	0	0	0	0	0	0	0	0	0	0	0
0.017638045	0	0	0	0	0	0	0	0	0	0	0	0	0	0	0	0	0	0	0	0	0	0	0	0	0	0	0	0	0.053370448	0	0	0	0.023286021	0	0	0	0	0	0	0.025842334	0	0	0	0	0	0	0	0	0
0	0	0	0	0	0	0	0	0	0	0	0	0	0	0	0	0	0	0	0.395652052	0	0	0	0	0	0	0	0	0	0	0	0	0	0	0	0	0	0	0	0	0	0	0	0	0	0	0	0	0	0
0	0	0	0	0	0	0	0	0	0	0	0	0	0	0	0	0	0.073864133	0	0	0	0	0	0	0	0	0	0	0	0	0	0	0	0.0287659	0	0	0	0	0	0	0.025103282	0	0	0	0	0	0	0	0	0
0	0	0	0	0	0	0	0	0	0	0	0	0	0	0	0	0	0	0	0	0	0	0	0	0	0	0	0.124346293	0	0	0	0	0	0	0	0	0	0	0	0	0	0	0	0	0	0	0	0	0	0
0	0	0	0	0	0	0	0	0	0	0	0	0.027743322	0	0	0	0	0	0	0	0	0	0	0	0	0	0	0	0	0	0	0	0	0	0	0	0	0	0	0	0	0	0	0	0	0	0	0	0	0
0	0	0	0	0	0	0	0	0	0	0.082335391	0	0	0	0	0	0	0	0	0	0	0	0	0	0	0	0	0	0	0	0	0	0	0	0	0	0	0	0	0	0.027274229	0	0	0	0	0	0	0	0	0
0	0	0	0	0.061201091	0	0	0	0	0	0	0	0	0	0	0	0	0	0	0	0	0	0	0	0	0	0	0	0	0	0	0	0	0	0	0	0	0	0	0	0	0	0	0	0	0	0	0	0	0
0	0	0	0	0	0.010306976	0	0	0	0	0	0	0	0	0	0	0	0	0	0	0	0	0	0	0	0.025804887	0	0	0	0	0	0	0	0	0	0	0	0	0	0	0	0	0	0	0	0	0	0	0	0
0.040273162	0	0	0	0	0	0	0	0	0	0	0	0	0	0	0	0.06283773	0	0	0	0	0.286597847	0	0	0	0	0	0	0	0	0	0	0	0	0	0	0	0	0	0	0.027481326	0	0	0	0	0	0	0	0	0
0	0	0	0.097438339	0	0	0	0.097843478	0	0	0	0	0	0	0	0	0	0	0	0	0	0	0	0	0	0	0	0	0	0	0	0	0	0	0	0	0	0	0	0	0	0	0	0	0	0	0	0	0	0
0	0	0	0	0	0	0	0	0	0	0	0	0	0	0	0	0	0	0	0	0	0	0	0	0	0	0	0	0	0	0	0	0	0	0	0	0	0	0	0	0	0	0	0	0	0	0	0	0	0
0	0	0.006105029	0	0	0	0	0	0	0.004899145	0	0	0	0	0	0	0	0	0	0	0	0.02093539	0	0	0	0	0	0	0	0	0	0	0	0.02611348	0	0	0	0	0	0	0	0	0	0	0	0	0	0.003834194	0	0
0	0	0	0	0.087182062	0	0	0	0	0	0	0	0	0	0	0	0	0	0	0	0	0	0	0	0	0	0	0.210309615	0	0	0	0	0	0	0	0	0	0	0	0	0	0	0	0	0	0	0	0	0	0
0	0	0	0	0	0	0	0	0	0	0	0	0	0	0	0	0	0	0	0	0	0	0	0	0	0	0	0.082970503	0	0	0	0	0	0	0	0	0	0	0	0	0	0	0	0	0	0	0	0	0	0
0	0	0	0	0	0	0	0	0	0	0	0	0	0	0	0	0	0	0	0	0	0	0	0	0	0	0	0.053413707	0	0	0	0	0	0	0	0	0	0	0	0	0	0	0	0	0	0	0	0	0	0
0	0	0	0	0	0.036419947	0	0	0	0	0	0	0	0	0	0	0	0.119726274	0	0	0	0	0	0	0	0	0	0	0	0	0	0	0	0	0	0	0	0	0	0	0	0	0	0	0	0	0	0	0	0
0	0	0	0	0	0	0	0	0	0	0.005543103	0	0.007836187	0	0	0	0	0	0	0	0	0	0	0	0	0	0	0	0	0	0	0	0	0.030732601	0	0	0	0	0	0	0	0	0	0	0	0	0	0	0	0
0	0	0	0	0	0	0	0	0	0	0	0.012364663	0	0	0	0	0	0	0	0	0	0	0.013165471	0	0	0	0	0	0	0	0	0	0	0	0	0	0	0	0	0	0	0	0	0	0	0	0	0	0	0
0	0	0	0	0	0	0	0	0	0	0	0	0	0	0.014878617	0	0	0	0	0	0	0	0	0	0.003868758	0	0	0	0	0	0	0	0	0	0	0	0	0	0	0	0	0	0	0	0	0	0	0.002064806	0	0
0	0	0	0	0	0	0	0	0	0	0	0	0	0	0	0	0	0	0	0	0	0	0	0	0	0.026090865	0	0	0	0	0	0	0	0.09687506	0	0	0	0	0	0	0	0	0	0	0	0	0	0	0	0
0	0	0	0	0	0	0	0	0	0	0	0	0	0	0	0	0	0.606819454	0	0	0	0	0	0	0	0	0	0	0	0.045441675	0	0	0	0	0	0	0	0	0	0	0	0	0	0	0	0	0	0	0	0
0	0	0	0	0	0	0	0	0	0	0	0	0	0	0	0	0	0	0	0	0	0	0.023663752	0.00261235	0	0	0	0	0.015533888	0	0	0	0	0	0	0	0	0	0	0	0	0	0	0	0	0	0	0	0	0
0	0	0	0	0	0	0	0	0	0	0	0	0	0	0	0	0	0.103743441	0	0	0	0	0.005535827	0	0	0.021521406	0	0	0	0	0	0	0	0	0	0	0	0	0	0	0.025366842	0	0	0	0	0	0	0	0	0
0	0	0	0	0	0	0	0	0	0	0	0	0	0	0	0	0	0	0	0	0	0	0	0.074173144	0	0	0	0	0	0	0	0	0	0	0	0	0	0	0	0	0.011913598	0	0	0	0	0	0	0	0	0
0.27022729	0	0	0	0	0.009704092	0	0	0	0	0	0	0	0	0	0	0	0	0	0	0	0	0	0	0	0	0	0	0	0	0	0	0	0	0	0	0	0	0	0	0	0	0	0	0	0	0	0	0	0
0	0	0	0	0	0	0	0	0	0	0	0	0	0	0	0	0	0	0.000982045	0	0	0	0	0	0	0	0.028080186	0	0	0.000328423	0	0	0	0	0	0	0	0	0	0	0	0	0	0	0	0	0	0	0	0
0	0	0	0	0	0	0	0	0	0	0	0	0	0	0	0	0	0	0	0	0	0	0	0	0	0	0	0	0	0	0	0	0	0	0	0	0	0	0	0	0	0	0	0	0	0	0	0	0	0
0	0	0	0	0	0.00900482	0	0	0	0	0	0	0	0	0	0	0	0	0	0	0	0	0	0	0	0	0.040221257	0	0.013509291	0	0	0	0	0.027663687	0	0	0	0	0	0	0	0	0	0	0	0	0	0	0.223367397	0
0	0	0	0	0	0	0	0	0	0	0	0	0	0	0	0	0	0	0	0	0	0	0	0.004878455	0	0	0	0	0	0	0	0	0	0	0	0	0	0	0	0	0	0	0	0	0	0	0	0	0	0
0	0	0	0	0	0	0	0	0	0	0	0	0	0	0	0	0	0	0	0	0	0	0	0	0	0	0	0.024121333	0	0	0	0	0	0	0	0	0	0	0	0	0	0	0	0	0	0	0	0	0	0
0.094935217	0	0	0	0	0	0	0	0	0	0	0	0	0	0.011745263	0	0	0	0	0	0	0	0	0	0.085482431	0	0	0	0	0	0	0	0	0	0	0	0	0	0	0	0	0	0	0	0	0	0	0.005018345	0	0
0	0	0	0	0	0	0	0	0	0	0	0	0	0	0	0	0	0	0	0	0	0	0	0	0	0.02009766	0	0	0	0	0	0	0	0	0	0	0	0	0	0	0	0	0	0	0	0	0	0	0	0
0	0	0	0	0	0	0	0	0	0	0	0	0	0	0	0	0	0	0	0	0	0	0	0	0	0	0.051364375	0	0	0	0	0	0	0.04458341	0	0	0	0	0	0	0	0	0	0	0	0	0	0	0	0
0	0	0	0	0	0	0	0.043252051	0	0	0	0	0	0	0	0	0	0	0	0	0	0	0	0	0.11076341	0	0	0	0	0	0	0	0	0	0	0	0	0	0	0	0	0	0	0	0	0	0	0	0	0
0	0.000677048	0	0	0	0	0	0	0	0	0	0	0	0	0	0	0	0.033520015	0	0	0	0	0	0	0	0	0	0	0	0	0	0	0	0.044761558	0	0	0	0	0	0	0	0	0	0	0	0	0	0	0	0
0	0	0	0	0	0	0	0	0	0	0	0	0	0	0	0	0	0	0	0	0	0	0	0	0	0	0	0	0	0	0	0	0	0	0	0	0	0	0	0	0	0	0	0	0	0	0	0.000863445	0	0
0	0	0	0	0	0	0	0	0	0	0	0	0	0	0	0	0	0	0	0	0	0	0	0	0	0	0	0	0.020884456	0	0	0	0	0.031232688	0	0	0	0	0	0	0	0	0	0	0	0	0	0	0	0
0	0	0	0	0	0	0.048578949	0	0	0	0	0	0	0	0	0	0	0	0	0	0	0	0.036328279	0	0	0	0	0	0	0	0	0	0	0	0	0	0	0	0	0	0	0	0	0	0	0	0	0	0	0
0	0	0	0	0	0.009824947	0	0	0	0	0	0	0	0	0	0	0	0.031093459	0	0	0	0	0	0	0	0	0	0.005128294	0	0.371206657	0	0	0	0.110038945	0	0	0	0	0	0	0	0	0	0	0	0	0	0	0	0
0	0	0	0	0	0	0.012979667	0	0	0	0	0	0	0	0	0	0	0	0	0	0	0	0	0	0	0	0	0	0	0	0	0	0	0.029632714	0	0	0	0	0	0	0.238615585	0	0	0	0	0	0	0	0	0
0	0	0	0	0	0	0	0	0	0	0	0	0	0	0	0	0	0	0	0	0	0	0	0	0	0	0	0	0.012354722	0	0	0	0	0	0	0	0	0	0	0	0	0	0	0	0	0	0	0	0	0
0	0	0	0	0	0	0	0	0.002196967	0	0	0	0	0	0	0	0	0	0	0	0	0	0	0	0	0.025011589	0	0	0	0	0	0	0	0	0	0	0	0	0	0	0	0	0	0	0	0	0	0	0	0
0	0	0	0	0	0	0.089262843	0.090866487	0	0	0.033618393	0	0	0	0	0	0	0	0	0	0	0.186739567	0	0	0	0	0	0	0	0	0	0	0	0	0	0	0	0	0	0	0	0	0	0	0	0	0	0	0	0
0	0	0	0	0	0	0	0	0	0	0	0	0	0	0.047196149	0	0	0	0	0	0	0	0.002465755	0	0	0	0	0.080348739	0	0	0	0	0	0	0	0	0	0	0	0	0	0	0	0	0	0	0	0	0	0
0	0	0	0	0	0	0	0	0	0	0	0	0	0	0	0	0	0	0	0	0	0	0	0	0	0	0	0	0.016132042	0	0	0	0	0	0	0	0	0	0	0	0	0	0	0	0	0	0	0	0	0
0	0	0	0	0	0	0	0	0	0	0	0.594632863	0	0	0	0	0	3.31E-06	0	0	0	0	0.001826305	0	0	0.025597142	0	0.116827736	0	0	0	0	0	0	0	0	0	0	0	0	0.020792947	0	0	0	0	0	0	0	0	0
0	0	0	0	0	0	0	0.00376534	0	0	0	0	0	0	0	0	0	0	0	0	0	0	0	0	0	0	0	0	0	0.010987423	0	0	0	0	0	0	0	0	0	0	0	0	0	0	0	0	0	0	0	0
0	0	0	0	0	0	0	0.053069271	0	0	0	0	0	0	0	0	0	0	0	0	0	0	0	0	0	0.026367929	0	0.097186913	0.011843877	0	0	0	0	0	0	0	0	0	0	0	0.016265593	0	0	0	0	0	0	0.001394208	0	0
0.412258528	0	0.373321611	0	0.937636497	0.07141182	0.54952279	0	0	0	0	0.891312668	0	0	0	0	0	0	0.367911872	0	0	0	0	0.399059008	0	0.02010697	0	0.998128933	0.303153792	0.924930683	0	0	0	0	0	0	0	0	0	0	0	0	0	0	0	0	0	0	0	0
0.235506414	0	0	0	0.23320322	0	0	0	0.009207031	0	0.119627015	0	0	0.234832279	0	0.418698021	0.976176181	0.002883363	0.000204767	0	0	0	0	0	0	0.989050235	0.287847645	0.825678099	0.164111275	0.995067358	0	0	0	0	0	0	0	0	0	0	0	0	0	0	0	0	0	0	0	0
0.600429149	0	0	0	0.325798452	0.01469828	0	0.117058238	0.806582972	0.967265436	0	0	0.006288305	0.837226929	0	0	0	0	0.64401166	0.308825288	0.997889626	0.189382254	0.383312167	0.219305823	0	0	0	0	0	0	0	0	0	0	0	0	0	0	0	0	0	0	0	0	0	0	0	0.018300379	0	0
0	0.970544694	0	0	0.283951652	0	0.014625833	0.642084182	0	0	0.087795546	0	0	0	0.942536998	0.067455882	0	0.031436608	0.975867486	0	0.016665934	0.706678788	0	0.796609897	0	0	0.836946193	0.027877718	0	0.094875816	0	0	0	0	0	0	0	0	0	0	0	0	0	0	0	0	0	0	0	0
0	0	0.00698813	0	0	0	0	0.99661856	0.01484241	0	0.016438905	0.00446743	0	0.691669413	0	0.011752431	0.047696385	0	0.371509246	0.685217526	0.520158991	0.424538326	0.054574297	0	0	0.021782491	0.64068854	0	0	0.314575539	0	0	0	0	0	0	0	0	0	0	0	0	0	0	0	0	0	0	0	0
0.317705446	0	0.993488062	0	0	0	0	0.80180781	0	0	0	0	0	0.951955113	0	0	0.04779137	0.068909441	0	0	0	0.758067336	0.074095803	0.002695306	0	0	0.999571905	0	0.460883993	0	0	0	0	0	0	0	0	0	0	0	0	0	0	0	0	0	0	0.001296817	0	0
0	0	0	0	0	0	0.010467849	0	0	0	0	0	0	0	0	0	0	0	0	0	0	0	0	0	0	0	0	0	0	0	0	0	0	0	0	0	0	0	0	0	0.026958388	0	0	0	0	0	0	0	0	0
0.083660696	0	0	0	0	0	0	0	0	0	0	0	0	0	0	0	0	0	0	0	0	0.132736761	0.018218674	0	0	0	0	0.207447337	0	0	0	0	0	0	0	0	0	0	0	0	0	0	0	0	0	0	0	0	0	0
0	0	0	0	0	0	0	0	0	0	0	0	0	0	0.028916182	0	0	0	0.007555554	0	0.005611138	0	0.021202625	0	0	0.026019544	0.000115065	0	0	0	0	0	0	0	0	0	0	0	0	0	0	0	0	0	0	0	0	0	0	0
0	0	0	0	0	0	0	0	0	0	0	0	0	0	0	0	0	0	0	0	0	0	0	0	0	0	0	0.126393215	0	0	0	0	0	0	0	0	0	0	0	0	0.023435528	0	0	0	0	0	0	0	0	0
0	0	0	0	0	0	0	5.05E-05	0	0	0	0	0	0	0	0	0	0.042023327	0	0	0	0	0	0	0.015350301	0.185488464	0	0	0	0	0	0	0	0	0	0	0	0	0	0	0	0	0	0	0	0	0	0	0	0
0	0	0	0	0	0	0.000355367	0	0	0	0	0	0	0	0	0	0	0	0	0	0	0	0.083562785	0	0.143920544	0	0	0	0	0	0	0	0	0	0	0	0	0	0	0	0	0	0	0	0	0	0	0	0	0
0	0	0	0	0	0	0	0	0	0.55411557	0	0	0.029775755	0	0	0	0	0	0	0	0	0	0.143519242	0	0	0	0.005017654	0.126214272	0	0	0	0	0	0	0	0	0	0	0	0	0	0	0	0	0	0	0	0.002397696	0	0
0.237255992	0	0.30143139	0	0	0	0	0.083431092	0	0	0	0	0	0	0	0	0	0	0	0	0	0	0	0	0.08465283	0	0	0.22896398	0	0	0	0	0	0	0	0	0	0	0	0	0	0	0	0	0	0	0	0	0	0
0	0	0	0	0	0	0	0	0.003058767	0	0	0	0	0	0	0	0	0	0	0	0	0	0.221826745	0.021695908	0	0.022691594	0	0	0.016115016	0	0	0	0	0	0	0	0	0	0	0	0	0	0	0	0	0	0	0	0	0
0	0	0	0	0	0	0	0	0	0	0	0	0	0	0	0	0	0	0	0	0	0	0	0	0	0	0	0.017290156	0.005436931	0	0	0	0	0	0	0	0	0	0	0	0.054298561	0	0	0	0	0	0	0	0	0
0	0	0	0	0	0.007669821	0	0	0	0	0	0	0	0	0	0	0	0	0	0	0	0	0.106004478	0	0	0	0.017389075	0	0.014763796	0.015217534	0	0	0	0	0	0	0	0	0	0	0	0	0	0	0	0	0	0	0	0
0	0	0	0	0.151285659	0	0	0	0	0	0	0	0	0	0	0.016235015	0	0	0	0	0	0	0	0	0.005839625	0	0	0.00520604	0	0	0	0	0	0	0	0	0	0	0	0	0	0	0	0	0	0	0	0	0	0
0	0	0	0	0	0	0	0	0	0	0	0	0	0	0	0	0	0	0	0	0	0	0	0	0	0	0.021808524	0	0	0	0	0	0	0	0	0	0	0	0	0	0	0	0	0	0	0	0	0	0	0
0.002177998	0	0	0	0	0	0	0	0	0	0	0	0.088628614	0	0	0	0	0	0	0	0	0	0	0	0	0	0	0	0	0	0	0	0	0	0	0	0	0	0	0	0.025842349	0	0	0	0	0	0	0	0	0
0	0	0	0	0	0	0	0.095257151	0	0.015024404	0	0	0	0	0.242749502	0	0	0.029110115	0	0	0	0	0.160943359	0	0	0.024259822	0	0.080205949	0	0	0	0	0	0	0	0	0	0	0	0	0	0	0	0	0	0	0	0	0	0
0	0	0	0	0	0	0.0049338	0	0	0	0	0	0	0	0	0	0	0	0	0	0	0	0	0	0	0	0	0	0.015943726	0	0	0	0	0	0	0	0	0	0	0	0	0	0	0	0	0	0	0	0	0
0	0	0	0	0	0	0.026367483	0	0	0	0	0	0.016420512	0	0	0	0	0	0.002034269	0	0	0	0	0	0	0	0	0	0	0	0	0	0	0.038022491	0	0	0	0	0	0	0	0	0	0	0	0	0	0	0	0
0	0	0	0	0	0	0	0.445738251	0	0	0	0	0	0	0	0	0	0	0	0	0	0	0	0	0	0	0	0	0	0	0	0	0	0	0	0	0	0	0	0	0	0	0	0	0	0	0	0	0	0
0	0	0	0	0	5.50E-05	0	0	0	0	0	0	0	0	0	0	0	0	0	0	0	0	0	0	0	0	0	0	0	0	0	0	0	0	0	0	0	0	0	0	0.017556896	0	0	0	0	0	0	0	0	0
0	0	0	0	0	0	0	0	0	0	0	0	0	0	0	0	0	0	0	0	0	0	0	0	0	0	0	0	0	0	0	0	0	0	0	0	0	0	0	0	0.010144132	0	0	0	0	0	0	0	0	0
0	0	0	0	0	0.013058617	0	0	0	0	0	0	0	0	0	0	0	0	0	0	0	0	0	0	0	0	0	0	0	0	0	0	0	0	0	0	0	0	0	0	0	0	0	0	0	0	0	0	0	0
0	0	0	0	0	0	0.08604842	0	0	0	0	0	0	0	0	0	0	0	0	0	0	0	0	0	0	0	0	0	0	0	0	0	0	0	0	0	0	0	0	0	0	0	0	0	0	0	0	0	0	0
0	0	0	0	0	0	0	0	0	0	0	0	0	0	0	0	0	0	0	0	0	0	0	0	0	0	0	0	0	0	0	0	0	0	0	0	0	0	0	0	0	0	0	0	0	0	0	0	0	0
0	0	0	0	0	0	0	0	0	0	0	0	0	0	0	0	0	0	0	0	0	0	0	0	0	0	0	0	0	0	0	0	0	0	0	0	0	0	0	0	0.018318124	0	0	0	0	0	0	0.00551685	0	0
0	0	0	0	0	0	0.00213616	0	0	0	0	0	0	0	0	0	0	0.040389404	0.037266625	0	0	0	0	0	0	0	0	0	0	0	0	0	0	0.038623877	0	0	0	0	0	0	0	0	0	0	0	0	0	0	0	0
0	0	0	0	0	0	0	0	0	0	0	0	0	0	0	0	0	0	0	0	0	0.022370692	0	0	0	0	0	0	0	0.021181425	0	0	0	0	0	0	0	0	0	0	0	0	0	0	0	0	0	0.001376736	0	0
0	0	0	0	0	0	0	0	0	0	0	0	0	0	0	0	0	0.058575054	0	0	0	0	0	0	0	0	0	0	0	0	0	0	0	0	0	0	0	0	0	0	0	0	0	0	0	0	0	0	0	0
0.116800398	0	0	0	0	0	0.042077542	0	0	0	0	0	0.080958279	0.070141149	0	0	0	0	0	0	0	0	0	0	0	0.240471308	0	0	0	0.01384936	0	0	0	0.025259938	0	0	0	0	0	0	0	0	0	0	0	0	0	0	0	0
0	0	0	0	0	0	0.060544698	0	0	0	0	0	0	0	0	0	0	0	0	0	0	0	0	0	0	0	0	0	0	0.01756387	0	0	0	0	0	0	0	0	0	0	0	0	0	0	0	0	0	0	0	0
0	0	0	0	0	0	0	0	0	0	0	0	0	0	0.044159951	0	0	0	0	0	0	0	0.135583729	0	0	0.02075688	0	0	0	0	0	0	0	0	0	0	0	0	0	0	0.001161568	0	0	0	0	0	0	0	0	0
0	0	0	0	0	0	0	0	0	0	0	0	0	0	0	0	0	0	0.00036653	0	0	0	0	0	0.102395387	0	0	0	0	0	0	0	0	0	0	0	0	0	0	0	0	0	0	0	0	0	0	0	0	0
0	0	0	0	0	0	0	0	0	0	0	0	0	0	0	0	0	0	0	0	0.020906587	0	0.022071003	0	0	0	0	0	0	0	0	0	0	0	0	0	0	0	0	0	0	0	0	0	0	0	0	0.01902691	0	0
0	0	0	0	0	0	0	0	0	0	0	0	0	0	0	0	0	0	0	0	0	0	0.042610173	0	0	0	0	0	0	0	0	0	0	0	0	0	0	0	0	0	0	0	0	0	0	0	0	0	0	0
0	0	0	0	0	0	0	0	0	0	0	0	0	0	0	0	0	0	0	0	0	0	0.023267491	0	0	0	0.008055015	0.071814072	0	0	0	0	0	0	0	0	0	0	0	0	0.023052939	0	0	0	0	0	0	0	0	0
0.009188568	0	0	0	0	0	0	0	0	0	0	0.006661253	0	0	0	0	0	0	0	0	0	0	0	0	0	0	0	0	0	0	0	0	0	0.028897188	0	0	0	0	0	0	0.004123935	0	0	0	0	0	0	0	0	0
0	0	0	0	0	0	0	0	0	0	0	0	0	0	0	0	0	0.006329578	0	0	0	0	0	0.030199361	0	0	0	0	0	0.041165717	0	0	0	0	0	0	0	0	0	0	0	0	0	0	0	0	0	0.01041858	0	0
0	0	0	0.152182694	0	0	0.10692529	0	0	0	0	0	0	0	0	0	0	0	0.053313738	0	0	0	0	0	0	0	0	0	0	0	0	0	0	0	0	0	0	0	0	0	0	0	0	0	0	0	0	0	0	0
0	0	0	0	0	0	0	0	0	0	0	0	0	0	0	0	0	0	0	0	0	0	0	0	0	0	0	0.123261453	0	0	0	0	0	0.030903732	0	0	0	0	0	0	0	0	0	0	0	0	0	0	0	0
0	0	0	0	0	0	0	0	0	0	0	0	0	0	0	0	0	0	0	0	0	0	0	0	0.107049155	0	0.024736075	0	0.015295669	0	0	0	0	0	0	0	0	0	0	0	0.005509765	0	0	0	0	0	0	0	0	0
0	0	0	0	0	0	0	0	0	0	0	0	0	0	0	0	0	0	0	0	0	0	0	0	0	0	0.199838653	0	0	0	0	0	0	0.03846203	0	0	0	0	0	0	0	0	0	0	0	0	0	0	0	0
0	0.024118556	0	0	0	0	0	0	0	0	0	0	0	0	0	0	0	0	0	0	0	0	0	0	0	0	0	0	0	0	0	0	0	0.031471666	0	0	0	0	0	0	0.002881964	0	0	0	0	0	0	0	0	0
0	0	0	0	0	0	0	0	0	0	0.148786673	0	0	0	0	0	0	0	0	0	0	0	0	0	0	0	0	0	0	0	0	0	0	0	0	0	0	0	0	0	0.006446848	0	0	0	0	0	0	0	0	0
0.010257516	0	0	0	0	0	0	0	0	0	0	0	0	0	0	0	0	0	0	0	0	0	0.03419192	0	0	0	0	0.035929606	0.012313836	0	0	0	0	0	0	0	0	0	0	0	0	0	0	0	0	0	0	0	0	0
0	0	0	0	0	0.010366535	0	0	0	0.162946907	0	0	0	0	0	0	0	0	0	0	0	0	0	0	0	0.025177701	0	0	0	0	0	0	0	0	0	0	0	0	0	0	0.049469631	0	0	0	0	0	0	0	0	0
0	0	0	0	0	0	0	0.109166888	0	0	0	0	0	0	0	0	0	0	0	0	0	0	0	0	0	0	0.047524392	0	0	0	0	0	0	0	0	0	0	0	0	0	0.010284504	0	0	0	0	0	0	0	0	0
0.107107059	0	0	0	0	0	0	0	0	0	0	0	0	0	0	0	0	0	0	0	0	0	0.042804986	0	0	0	0	0	0	0	0	0	0	0	0	0	0	0	0	0	0	0	0	0	0	0	0	0	0	0
0	0	0	0	0	0.009348634	0	0	0	0	0.187980961	0	0	0	0	0	0	0	0	0	0	0	0	0	0	0	0	0.137320647	0	0	0	0	0	0	0	0	0	0	0	0	0.027163494	0	0	0	0	0	0	0	0	0
0	0	0.166072308	0	0	0	0	0.165630771	0	0	0	0	0.093718751	0	0	0	0	0	0	0	0	0	0	0	0	0.021094378	0	0	0	0	0	0	0	0.030700234	0	0	0	0	0	0	0	0	0	0	0	0	0	0	0	0
0	0	0	0	0	0	0	0.022214241	0	0	0	0	0	0	0	0	0	0	0	0	0	0	0	0	0	0	0.040141627	0	0	0	0	0	0	0	0	0	0	0	0	0	0	0	0	0	0	0	0	0	0	0
0.007279365	0	0.051061059	0	0	0	0	0	0	0	0	0	0	0	0	0	0	0	0	0	0	0	0	0.242136253	0	0	0	0	0	0	0	0	0	0	0	0	0	0	0	0	0	0	0	0	0	0	0	0	0	0
0	0	0	0	0	0	0	0	0	0	0	0	0	0	0	0	0	0	0	0	0	0	0	0	0	0	0	0	0	0	0	0	0	0	0	0	0	0	0	0	0	0	0	0	0	0	0	0	0	0
0	0	0	0	0	0	0	0	0	0	0	0	0	0	0	0	0	0	0	0	0	0	0	0	0	0.026765148	0	0	0	0	0	0	0	0	0	0	0	0	0	0	0	0	0	0	0	0	0	0	0	0
0	0	0	0	0	0	0	0	0	0	0	0	0	0	0	0	0	0	0	0	0	0	0	0.003692178	0	0.026642258	0	0.000241197	0	0	0	0	0	0	0	0	0	0	0	0	0	0	0	0	0	0	0	0	0	0
0	0	0	0	0	0	0	0	0	0	0	0.037708416	0	0	0	0	0	0	0	0	0	0	0	0	0	0	0	0	0	0	0	0	0	0	0	0	0	0	0	0	0	0	0	0	0	0	0	0	0	0
0	0	0	0	0	0	0	0	0	0	0	0.556174218	0	0	0	0	0	0	0	0	0	0	0	0.768737976	0.090263833	0	0	0.039495779	0.011583538	0	0	0	0	0	0	0	0	0	0	0	0.017439923	0	0	0	0	0	0	0	0	0
0	0	0	0	0	0	0	0	0	0	0	0	0	0	0	0	0	0	0	0	0	0	0	0	0	0	0.095047117	0	0	0	0	0	0	0	0	0	0	0	0	0	0	0	0	0	0	0	0	0.00094173	0	0
0	0	0	0	0	0	0	0	0	0	0	0	0.073750156	0	0	0	0	0	0	0	0	0	0	0	0.260750091	0	0	0	0	0	0	0	0	0.138079128	0	0	0	0	0	0	0	0	0	0	0	0	0	0	0	0
0	0	0	0	0	0	0	0	0	0	0	0	0	0	0	0	0	0	0	0	0	0	0	0	0	0	0	0	0	0.013623528	0	0	0	0	0	0	0	0	0	0	0.026691057	0	0	0	0	0	0	0	0	0
0	0	0	0	0	0	0	0	0	0	0	0	0	0	0	0	0	0	0	0	0	0	0	0	0	0	0	0	0	0.016889371	0	0	0	0	0	0	0	0	0	0	0	0	0	0	0	0	0	0	0	0
0	0	0	0	0	0	0	0	0.142703425	0	0	0	0	0	0	0	0	0	0	0	0	0	0	0	0.268288809	0	0.017021454	0	0	0	0	0	0	0	0	0	0	0	0	0	0.026315816	0	0	0	0	0	0	0	0	0
0.212663835	0	0	0	0.993687622	0.376818996	0.042545723	0.606004396	0.006577721	0	0	0	0.933766286	0.217381383	0	0	0	0	0	0	0.412359147	0.416535605	0.074224854	0.509095995	0	0.931054814	0.997431014	0.991258696	0.039769804	0.192375283	0	0	0	0	0	0	0	0	0	0	0	0	0	0	0	0	0	0	0	0
0	0.505288107	0.186645698	0	0.991057978	0	0.336324688	0.038314737	0.669817881	0	0	0.726803898	0.336142781	0.419005146	0.171523907	0	0.464224596	0	0	0	0.997770899	0.813129735	0.433841629	0	0	0	0	0.924618828	0	0	0	0	0	0.018877228	0	0	0	0	0	0	0	0	0	0	0	0	0	0.003157719	0	0
0.086499379	0	0.579613675	0	0	0.004369714	4.24E-05	0	0	0	0	0.059916169	0	0	0	0.583807413	0.86086391	0.990921455	0	0	0	0	0	0.577913952	0.006360647	0.022605004	0.11687952	0.106540673	0	0.843136846	0	0	0	0	0	0	0	0	0	0	0.017189267	0	0	0	0	0	0	0	0	0
0	0.169472745	0	0	0	0	0	0.057697188	0	0.974529402	0	0	0	0.672380553	0	0	0	0.94724702	0	0	0.691769554	0	0	0	0.984820491	0.978565815	0.116645861	0	0	0.98376075	0	0	0	0	0	0	0	0	0	0	0	0	0	0	0	0	0	0.006663407	0	0
0	0	0	0.99958988	0	0.260664899	0.378784345	0.421024086	0	0	0	0.999624288	0.937130905	0	0.205008342	0	0	0	0.990257455	0	0.966612789	0.856711485	0.98479448	0.550019533	0	0.024621739	0.963213881	0	0	0	0	0	0	0.027377208	0	0	0	0	0	0	0	0	0	0	0	0	0	0	0	0
0	0	0	0	0	0	0	0	0	0	0	0	0	0.011063696	0	0	0	0	0	0	0	0	0.047313787	0	0	0	0.046183955	0	0	0	0	0	0	0	0	0	0	0	0	0	0	0	0	0	0	0	0	0.006961451	0	0
0.166155151	0	0	0.023007824	0	0	0	0	0	0	0	0	0	0	0.008839731	0	0	0	0	0	0	0	0	0	0	0	0	0	0.012375984	0	0	0	0.008758268	0.025356335	0	0	0	0	0	0	0.009731608	0	0	0	0	0	0	0.001848844	0	0
0	0	0	0	0	0	0	0	0	0	0	0	0	0	0	0	0	0	0	0	0	0	0.193835389	0	0	0	0	0	0	0	0	0	0	0	0	0	0	0	0	0	0	0	0	0	0	0	0	0	0	0
0	0	0	0	0	0	0	0	0	0	0	0	0	0	0	0	0	0	0	0	0	0	0	0	0	0	0.020590343	0	0	0.073796356	0	0	0	0	0	0	0	0	0	0	0	0	0	0	0	0	0	0	0	0
0	0	0	0	0	0	0	0	0	0	0	0	0	0	0	0	0	0.005065335	0	0	0	0	0	0.094980454	0	0	0	0	0	0	0	0	0	0	0	0	0	0	0	0	0	0	0	0	0	0	0	0	0	0
0	0	0	0	0	0	0	0	0	0	0	0	0	0	0	0	0	0	0	0	0	0	0	0	0	0	0	0	0	0	0	0	0	0	0	0	0	0	0	0	0	0	0	0	0	0	0	0	0	0
0	0	0	0	0	0	0	0	0	0	0	0	0	0	0	0	0	0	0	0	0	0.0077463	0.073449541	0	0	0	0	0	0	0	0	0	0	0.026414629	0	0	0	0	0	0	0	0	0	0	0	0	0	0	0	0
0	0	0	0	0	0	0	0	0	0	0	0	0	0	0.080193147	0	0	0	0	0	0	0	0.037919985	0	0	0	0	0	0.015763274	0	0	0	0	0	0	0	0	0	0	0	0	0	0	0	0	0	0	0	0	0
0	0	0	0	0	0	0.043994867	0	0	0	0	0	0.169745868	0	0	0	0	0.030170223	0	0	0	0	0	0	0	0	0	0.086462913	0.010570145	0	0	0	0	0	0	0	0	0	0	0	0	0	0	0	0	0	0	0	0	0
0.742960601	0	0	0	0	0	0	0	0	0	0	0	0	0	0	0	0	0.048131899	0	0	0	0	0	0	0	0	0	0	0	0	0	0	0	0	0	0	0	0	0	0	0.020407068	0	0	0	0	0	0	0	0	0
0	0	0	0	0	0	0	0	0	0	0	0	0.166564024	0	0.012768635	0	0	0	0	0	0	0	0	0	0	0	0	0	0.158059357	0	0	0	0	0	0	0	0	0	0	0	0	0	0	0	0	0	0	0	0	0
0	0	0	0	0	0	0	0	0	0	0	0	0	0	0	0	0	0	0	0	0	0	0	0	0	0	0	0.097571783	0	0	0	0	0	0	0	0	0	0	0	0	0	0	0	0	0	0	0	0	0	0
0	0	0	0	0	0	0	0	0	0.096268486	0	0	0	0	0	0	0	0	0	0	0	0	0	0	0	0	0	0	0	0	0	0	0	0.030893376	0	0	0	0	0	0	0	0	0	0	0	0	0	0	0	0
0	0	0	0	0	0	0.001721455	0	0	0	0	0	0	0	0	0	0	0	0	0	0	0	0	0	0	0	0	0.021574538	0	0.012430669	0	0	0	0	0	0	0	0	0	0	0	0	0	0	0	0	0	0	0	0
0	0	0	0	0	0	0	0	0	0	0	0	0	0	0	0	0	0	0	0	0	0	0	0	0.298906043	0	0	0	0	0	0	0	0	0	0	0	0	0	0	0	0	0	0	0	0	0	0	0.004041713	0	0
0.005961365	0	0	0	0	0	0	0	0	0	0	0	0	0	0	0	0	0	0	0	0	0	0	0	0	0	0.571534639	0	0	0	0	0	0	0	0	0	0	0	0	0	0.024698488	0	0	0	0	0	0	0	0	0
0	0	0	0	0	0	0	0	0	0	0	0	0	0	0	0	0	0	0	0	0	0	0	0	0	0	0	0	0	0	0	0	0	0	0	0	0	0	0	0	0	0	0	0	0	0	0	0	0	0
0	0	0	0	0	0	0	0.019305727	0	0	0	0	0	0	0	0	0	0	0	0	0	0	0	0	0	0	0	0	0	0	0	0	0	0.026140182	0	0	0	0	0	0	0	0	0	0	0	0	0	0	0	0
0	0	0	0	0	0	0	0	0	0	0	0	0.024719518	0	0.071340549	0	0	0	0	0	0	0	0	0	0	0	0	0.07919295	0	0	0	0	0	0.036959639	0	0	0	0	0	0	0	0	0	0	0	0	0	0	0	0
0	0	0	0	0	0	0	0	0	0	0.303118187	0	0	0	0	0	0	0	0	0	0	0	0	0	0	0	0	0	0.008228619	0	0	0	0	0	0	0	0	0	0	0	0	0	0	0	0	0	0	0	0	0
0	0	0	0	0	0	0	0	0	0	0	0	0	0	0	0	0	0	0	0	0	0	0	0	0	0	0	0	0	0	0	0	0	0	0	0	0	0	0	0	0.068451377	0	0	0	0	0	0	0	0	0
0	0	0	0.056305675	0	0	0	0	0	0	0	0	0	0	0	0	0	0	0	0	0	0	0	0	0	0	0	0.03586631	0	0	0	0	0	0	0	0	0	0	0	0	0	0	0	0	0	0	0	0	0	0
0	0	0	0	0	0	0	0	0	0	0	0	0	0	0	0	0	0	0	0	0	0	0.084533276	0	0	0	0	0	0	0	0	0	0	0.035385236	0	0	0	0	0	0	0	0	0	0	0	0	0	0	0	0
0	0	0	0	0.014366446	0.012224275	0	0.013907575	0	0	0	0	0	0	0	0	0	0.046493535	0	0	0	0	0	0	0	0	0	0.061247755	0	0	0	0	0	0	0	0	0	0	0	0	0	0	0	0	0	0	0	0	0	0
0	0	0	0	0	0	0	0	0	0	0	0	0	0	0	0	0	0	0	0	0	0	0	0	0	0	0	0	0	0.000570593	0	0	0	0.030250394	0	0	0	0	0	0	0	0	0	0	0	0	0	0	0	0
0	0	0	0	0	0	0	0	0	0	0	0	0	0	0	0	0	0	0	0	0	0	0.004874811	0	0	0	0	0	0	0	0	0	0	0	0	0	0	0	0	0	0	0	0	0	0	0	0	0	0	0
0	0	0	0	0	0	0	0	0	0	0	0	0	0	0	0.40385191	0	0	0	0	0	0	0	0	0	0	0	0	0	0	0	0	0	0	0	0	0	0	0	0	0	0	0	0	0	0	0	0	0	0
0.02529287	0	0	0	0	0	0	0	0	0	0	0	0	0	0	0	0	0	0	0	0	0	0.379531113	0	0	0	0	0	0	0.046324323	0	0	0	0	0	0	0	0	0	0	0	0	0	0	0	0	0	0	0	0
0	0	0	0	0.001035288	0.002630314	0	0	0.089102619	0	0	0	0	0	0	0	0	0	0	0	0	0	0	0	0	0.026442574	0	0	0.015627702	0	0	0	0	0	0	0	0	0	0	0	0.016794479	0	0	0	0	0	0	0	0	0
0	0	0	0	0	0	0	0	0	0	0	0	0.029793662	0	0.005581527	0	0	0	0	0	0	0	0	0	0	0	0	0	0	0	0	0	0	0	0	0	0	0	0	0	0	0	0	0	0	0	0	0	0	0
0	0	0	0	0	0	0	0	0	0	0	0	0	0	0	0.008811079	0	0	0	0	0	0	0	0	0	0	0.071408956	0	0	0	0	0	0	0.028264658	0	0	0	0	0	0	0	0	0	0	0	0	0	0	0	0
0	0	0	0	0	0	0	0.039015764	0	0	0	0	0	0	0	0	0	0	0	0	0	0	0	0	0.01274487	0	0	0	0	0	0	0	0	0	0	0	0	0	0	0	0	0	0	0	0	0	0	0	0	0
0	0	0	0	0	0.012315571	0.057843625	0	0	0	0	0	0.013299912	0	0	0	0	0	0	0	0	0	0	0	0	0	0.007212522	0	0	0	0	0	0	0	0	0	0	0	0	0	0	0	0	0	0	0	0	0	0	0
0	0	0	0	0	0	0	0	0	0	0	0	0.163240378	0	0	0	0	0	0	0	0	0	0	0	0	0	0	0	0	0	0	0	0	0	0	0	0	0	0	0	0	0	0	0	0	0	0	0	0	0
0	0	0	0	0	0	0	0	0	0	0	0	0	0	0	0	0	0	0	0	0	0	0	0	0	0	0	0.119769864	0	0	0	0	0	0	0	0	0	0	0	0	0	0	0	0	0	0	0	0	0	0
0	0	0	0	0	0	0	0	0	0	0	0	0	0	0	0	0	0	0	0	0	0	0	0	0	0	0	0.236546214	0	0	0	0	0	0	0	0	0	0	0	0	0	0	0	0	0	0	0	0	0	0
0	0	0.108905169	0	0	0	0	0	0	0	0	0	0	0	0	0	0	0	0	0	0	0	0	0	0	0	0	0	0.012573907	0	0	0	0	0.032006813	0	0	0	0	0	0	0	0	0	0	0	0	0	0	0	0
0	0	0	0	0	0	0	0	0	0	0	0	0	0	0	0	0	0	0	0	0	0	0	0	0	0	0	0	0.016087291	0	0	0	0	0	0	0	0	0	0	0	0	0	0	0	0	0	0	0	0	0
0	0	0	0.330510425	0	0	0	0	0	0	0	0	0	0	0	0	0	0	0	0	0	0	0	0	0	0.026082872	0.069448672	0	0.006156612	0	0	0	0	0	0	0	0	0	0	0	0	0	0	0	0	0	0	0	0	0
0	0	0	0	0	0	0.000362049	0	0	0	0	0	0	0	0	0	0	0	0	0	0	0	0	0	0	0	0	0	0	0	0	0	0	0	0	0	0	0	0	0	0	0	0	0	0	0	0	0	0	0
0	0	0	0	0	0	0	0	0	0	0	0	0	0	0	0	0	0	0	0	0	0	0	0	0	0	0	0	0	0	0	0	0	0	0	0	0	0	0	0	0	0	0	0	0	0	0	0	0	0
0	0	0	0	0.079012003	0	0	0	0	0	0	0	0	0	0	0	0	0	0	0	0	0	0	0	0	0	0	0	0	0	0	0	0	0.03921081	0	0	0	0	0	0	0	0	0	0	0	0	0	0	0	0
0	0	0	0	0	0	0	0	0	0	0	0	0	0	0.103372228	0	0	0.270818437	0	0	0	0	0	0	0	0	0.006038117	0	0	0	0	0	0	0.032359034	0	0	0	0	0	0	0	0	0	0	0	0	0	0	0	0
0	0	0	0	0.005694635	0	0	0	0	0	0	0	0	0	0	0	0	0	0	0	0	0.065932163	0	0	0	0	0	0	0	0	0	0	0	0.028785249	0	0	0	0	0	0	0	0	0	0	0	0	0	0	0	0
0	0	0	0	0	0.014516359	0	0	0	0	0	0	0	0	0	0	0	0	0	0	0	0	0	0	0	0	0	0.009561367	0	0	0	0	0	0	0	0	0	0	0	0	0.017428362	0	0	0	0	0	0	0	0	0
0	0	0	0	0	0	0	0	0	0	0.020955083	0	0	0	0	0	0	0	0	0	0	0	0	0	0	0	0	0	0	0	0	0	0	0	0	0	0	0	0	0	0	0	0	0	0	0	0	0	0	0
0.036420121	0	0	0	0	0	0	0.035666367	0	0	0	0	0	0	0	0	0	0	0	0	0	0	0	0	0	0.007644433	0	0	0	0	0	0	0	0	0	0	0	0	0	0	0.002652855	0	0	0	0	0	0	0	0	0
0	0	0	0	0	0	0.066918625	0	0	0	0	0	0	0	0.439205368	0	0	0	0	0	0	0	0.014836128	0	0	0	0	0.129742494	0	0	0	0	0	0	0	0	0	0	0	0	0	0	0	0	0	0	0	0.002143283	0	0
0	0	0	0	0	0	0	0	0	0	0	0	0	0	0.07408878	0	0	0	0	0	0	0	0.172944271	0	0.000698608	0	0	0	0	0	0	0	0	0	0	0	0	0	0	0	0	0	0	0	0	0	0	0	0	0
0	0	0	0	0	0	0	0	0	0	0	0	0	0	0.056305664	0	0	0	0	0	0	0	0	0	0	0	0	0.002126547	0.00220177	0	0	0	0	0.04502878	0	0	0	0	0	0	0	0	0	0	0	0	0	0	0	0
0	0	0	0	0	0	0	0.024008744	0	0	0	0	0.006173664	0	0.034579459	0	0	0	0.006107787	0	0	0	0	0	0	0.025491469	0	0	0.006021735	0	0	0	0	0	0	0	0	0	0	0	0	0	0	0	0	0	0	0	0	0
0	0	0	0.121752792	0.075265544	0	0	0	0	0	0	0	0	0	0	0	0	0	0	0	0	0	0.103040587	0	0	0	0	0.006479125	0	0	0	0	0	0	0	0	0	0	0	0	0.014183966	0	0	0	0	0	0	0	0	0
0	0	0	0	0	0	0	0.022522009	0	0	0	0	0.121742531	0	0	0	0	0	0	0	0	0	0	0	0	0	0	0.008004884	0	0	0	0	0	0	0	0	0	0	0	0	0	0	0	0	0	0	0	0	0	0
0.040829627	0	0	0.231269891	0	0	0	0	0	0	0	0	0	0	0	0	0	0	0	0	0	0	0	0	0	0	0	0.122682626	0	0	0	0	0	0	0	0	0	0	0	0	0.024810077	0	0	0	0	0	0	0	0	0
0	0	0	0	0	0	0	0	0	0	0	0	0	0	0	0	0	0	0	0	0	0	0	0	0	0.023837338	0	0	0	0	0	0	0	0	0	0	0	0	0	0	0.016427548	0	0	0	0	0	0	0	0	0
0.03264959	0.052207478	0	0	0	0	0.478472976	0	0	0	0	0	0	0	0.022594329	0	0	0	0.023874214	0	0	0	0	0	0	0.026762268	0.103493936	0	0	0	0	0	0	0	0	0	0	0	0	0	0	0	0	0	0	0	0	0.009123102	0	0
0.013137457	0	0	0.065098906	0	0	0	0	0	0	0	0	0	0	0	0	0	0	0.003650519	0	0	0	0	0	0	0	0	0.14193683	0	0	0	0	0	0	0	0	0	0	0	0	0.027066432	0	0	0	0	0	0	0.000709773	0	0
0	0	0	0	0	0	0	0	0	0	0	0	0	0	0	0	0	0.026935085	0	0	0	0	0.008270453	0	0	0	0	0	0	0	0	0	0	0.029763464	0	0	0	0	0	0	0	0	0	0	0	0	0	0	0	0
0	0	0	0	0	0	0	0	0	0	0	0	0	0	0	0	0	0	0	0	0	0	0	0	0	0.026834234	0	0	0.104038313	0.138645362	0	0	0	0	0	0	0.01285575	0	0	0	0	0	0	0	0	0	0	0.012855248	0	0
0	0	0	0	0	0	0	0	0	0	0	0	0	0	0	0	0	0	0	0	0	0	0	0.052536591	0	0	0	0	0.010238499	0	0	0	0	0	0	0	0	0	0	0	0	0	0	0	0	0	0	0	0	0
0.005917009	0	0	0.934513477	0	0	0	0	0	0	0.186689245	0.563655156	0	0	0.06608207	0	0.754515841	0.455256232	0	0.561733187	0.292780627	0.955232925	0	0.99832766	0	0.699279792	0	0.891776623	0.992804283	0	0	0	0	0	0	0	0	0	0	0	0	0	0	0	0	0	0	0	0	0
0.972856693	0	0	0	0.068646511	0	0	0.651679574	0	0	0	0	0	0	0	0.145664612	0	0	0	0	0.006476325	0.677070148	0.273386224	0.928819408	0.195070883	0	0.386224212	0	0	0	0	0	0	0	0	0	0	0	0	0	0	0	0	0	0	0	0	0.043371661	0	0
0.068560358	0	0	0	0.418216827	0.012709356	0	0	0.503260786	0	0	0.979753319	0.07469228	0	0	0.999087199	0.175650363	0.951873877	0.282742894	0	0	0.462675237	0.170964193	0.999868101	0	0.990204204	0.887626321	0.386361571	0	0	0	0	0	0	0	0	0	0	0	0	0	0	0	0	0	0	0	0	0	0
0.912596682	0	0	0.46526035	0	0	0	0	0.049281792	0	0.982682959	0	0	0.181855408	0	0	0	0.008806506	0.126452568	0	0	0.32691571	0.042610173	0.81290312	0.639372612	0.987108415	0.782050105	0	0.011850998	0.922748547	0	0	0	0	0	0	0	0	0	0	0	0	0	0	0	0	0	0	0	0
0	0	0	0	0	0	0	0	0.009747716	0	0	0	0.059342736	0	0	0	0	0	0	0	0	0	0	0	0	0	0	0	0	0	0	0	0	0	0	0	0	0	0	0	0	0	0	0	0	0	0	0	0	0
0	0	0	0	0	0	0	0	0	0	0	0	0	0	0	0	0	0	0	0	0	0	0	0	0	0.026828015	0	0	0	0	0	0	0	0	0	0	0	0	0	0	0	0	0	0	0	0	0	0	0	0
0	0.053218403	0	0.104259755	0	0	0	0	0	0	0	0	0	0	0	0	0	0	4.63E-05	0	0	0	0	0	0	0	0	0	0	0	0	0	0	0	0	0	0	0	0	0	0.025329946	0	0	0	0	0	0	0	0	0
0	0	0	0	0	0	0	0	0	0	0	0	0	0	0	0	0	0	0	0	0	0	0	0	0	0	0	0.131753822	0	0	0	0	0	0.040383627	0	0	0	0	0	0	0	0	0	0	0	0	0	0	0	0
0	0	0	0	0	0.013817526	0	0	0	0	0	0	0.000166959	0	0	0	0	0	0	0	0	0	0	0.069139158	0	0	0	0	0	0	0	0	0	0	0	0	0	0	0	0	0	0	0	0	0	0	0	0.002636707	0	0
0	0	0	0	0	0	0	0	0	0	0	0	0	0	0	0	0	0	0	0	0	0	0	0	0	0	0	0	0	0	0	0	0	0	0	0	0	0	0	0	0	0	0	0	0	0	0	0	0	0
0	0	0	0	0	0	0	0	0	0	0	0	0	0	0.076123569	0	0	0	0	0	0	0	0	0	0	0	0	0.041956995	0	0	0	0	0	0	0	0	0	0	0	0	0	0	0	0	0	0	0	0	0	0
0	0	0	0	0	0	0	0	0	0	0	0	0	0	0	0	0	0.065309566	0	0	0	0	0	0	0	0	0	0	0	0	0	0	0	0.031527185	0	0	0	0	0	0	0	0	0	0	0	0	0	0	0	0
0	0	0	0	0	0	0	0	0	0	0	0	0.140885523	0	0	0	0	0	0	0	0	0	0	0	0	0	0	0	0	0	0	0	0	0	0	0	0	0	0	0	0	0	0	0	0	0	0	0	0	0
0	0	0	0	0	0	0	0	0	0	0	0	0	0	0	0	0	0	0	0	0	0	0	0	0	0	0	0	0	0	0	0	0	0.032576417	0	0	0	0	0	0	0	0	0	0	0	0	0	0	0	0
0	0	0	0	0	0	0	0	0	0.219615831	0	0	0	0	0	0	0	0	0	0	0.057284199	0	0	0	0.01342782	0	0	0.086672399	0	0	0	0	0	0	0	0	0	0	0	0	0.005323712	0	0	0	0	0	0	0	0	0
0	0	0	0.767575076	0	0	0	0	0	0	0	0	0	0	0	0	0	0	0	0	0	0	0	0	0	0.02074871	0	0	0	0	0	0	0	0	0	0	0	0	0	0	0	0	0	0	0	0	0	0	0	0
0	0	0	0	0	0.001626472	0	0	0	0	0	0	0	0	0	0	0	0	0	0	0	0	0	0	0	0	0	0	0	0	0	0	0	0	0	0	0	0	0	0	0	0	0	0	0	0	0	0	0	0
0	0	0	0	0	0	0.009284175	0	0	0	0	0	0	0	0	0	0	0.01254753	0	0	0	0	0	0	0	0	0	0.030743072	0	0	0	0	0	0	0	0	0	0	0	0	0	0	0	0	0	0	0	0	0	0
0.034062246	0	0	0	0	0.011427948	0	0	0	0	0	0	0	0	0	0	0	0	0	0	0	0	0	0	0	0.026766443	0	0	0	0	0	0	0	0	0	0	0	0	0	0	0	0	0	0	0	0	0	0	0	0
0	0	0	0	0	0	0	0	0	0	0	0	0	0	0	0	0	0	0	0	0	0	0	0	0	0	0	0.093083922	0	0	0	0	0	0	0	0	0	0	0	0	0	0	0	0	0	0	0	0	0	0
0	0	0	0	0	0	0	0.072431231	0	0	0	0	0	0.354959495	0	0	0	0.094497594	0	0	0	0	0	0	0	0	0	0	0	0	0	0	0	0	0	0	0	0	0	0	0	0	0	0	0	0	0	0	0	0
0	0	0	0	0	0	0	0	0	0	0	0	0	0	0	0	0	0	0	0	0	0	0	0.0848455	0	0	0	0	0.016155392	0	0	0	0	0.030109822	0	0	0	0	0	0	0.021187302	0	0	0	0	0	0	0	0	0
0	0	0	0	0	0	0.006314082	0	0	0	0	0	0.001277971	0	0.016612135	0	0	0.067732713	0	0	0	0	0	0	0	0	0	0	0	0	0	0	0	0	0	0	0	0	0	0	0	0	0	0	0	0	0	0	0	0
0	0	0	0	0	0.010069271	0	0	0	0	0	0	0	0	0	0	0	0	0	0	0	0	0	0	0	0	0	0	0	0	0	0	0	0	0	0	0	0	0	0	0	0	0	0	0	0	0	0	0	0
0	0	0	0	0	0	0	0	0	0	0.276864868	0	0.020273756	0	0	0	0	0.031044437	0	0	0	0	0	0	0	0	0.024527689	0	0	0	0	0	0	0	0	0	0	0	0	0	0	0	0	0	0	0	0	0	0	0
0	0	0	0	0	0	0	0	0	0	0	0	0	0	0	0	0	0	0	0	0	0	0	0	0	0	0	0	0	0	0	0	0	0	0	0	0	0	0	0	0	0	0	0	0	0	0	0	0	0
0	0	0	0	0	0	0	0	0	0	0	0	0	0	0	0	0	0	0	0	0	0	0	0	0	0	0	0	0.011709634	0	0	0	0	0	0	0	0	0	0	0	0.02733531	0	0	0	0	0	0	0	0	0
0	0	0	0	0	0	0	0	0	0	0	0	0	0	0	0	0	0	0	0	0	0	0.038315449	0	0	0	0	0	0	0	0	0	0	0	0	0	0	0	0	0	0	0	0	0	0	0	0	0	0	0
0	0	0	0	0	0	0.000271841	0	0	0	0	0	0	0	0	0	0	0	0	0	0	0	0	0	0.680167162	0.02684218	0	0	0	0	0	0	0	0	0	0	0	0	0	0	0	0	0	0	0	0	0	0	0	0
0	0	0	0	0	0	0	0.027707897	0	0	0	0	0	0	0	0	0	0	0	0	0	0	0	0	0	0	0	0.108743156	0	0	0	0	0	0	0	0	0	0	0	0	0	0	0	0	0	0	0	0	0	0
0	0	0	0	0	0	0.273713362	0	0	0	0	0	0	0	0	0	0	0	0	0	0	0	0	0	0	0	0	0	0	0	0	0	0	0	0	0	0	0	0	0	0	0	0	0	0	0	0	0	0	0
0	0	0	0	0	0	0	0	0	0	0	0	0	0	0	0	0	0	0	0	0	0	0	0	0	0.028843034	0	0	0	0	0	0	0	0	0	0	0	0	0	0	0.024347796	0	0	0	0	0	0	0	0	0
0	0	0	0	0	0	0	0	0	0	0	0	0.049764209	0	0	0	0	0	0	0	0	0	0	0	0	0	0	0	0	0	0	0	0	0	0	0	0	0	0	0	0	0	0	0	0	0	0	0	0	0
0	0	0	0	0	0	0	0.107821401	0	0	0	0	0	0	0.125927257	0	0	0	0	0	0	0	0	0	0	0	0	0.12009075	0	0	0	0	0	0	0	0	0	0	0	0	0	0	0	0	0	0	0	0	0	0
0	0	0	0	0	0	0.026904448	0	0	0	0	0	0	0	0.801640515	0	0	0	0	0	0	0	0	0	0	0	0.241586317	0	0	0	0	0	0	0	0	0	0	0	0	0	0	0	0	0	0	0	0	0.026106162	0	0
0	0	0	0	0	0	0	0	0	0	0.082006218	0	0	0	0	0	0	0	0.003988881	0	0	0	0	0.000340444	0	0	0	0	0	0	0	0	0	0	0	0	0	0	0	0	0	0	0	0	0	0	0	0	0	0
0	0	0	0.039636726	0	0.082431767	0	0	0	0	0	0	0	0	0.071326011	0	0	0	0.00342931	0	0	0	0	0	0	0	0	0	0.014292525	0	0	0	0	0	0	0	0	0	0	0	0	0	0	0	0	0	0	0	0	0
0	0	0	0.023607539	0	0	0	0	0	0	0	0	0	0	0.235712039	0	0	0	0	0	0	0	0	0	0	0	0	0.00612927	0	0	0	0	0	0	0	0	0	0	0	0	0.020616033	0	0	0	0	0	0	0	0	0
0	0	0	0	0	0.014519284	0	0	0	0	0	0	0	0	0	0	0	0	0	0	0	0	0	0	0	0	0	0	0	0.055051783	0	0	0	0	0	0	0	0	0	0	0	0	0	0	0	0	0	0.010448107	0	0
0.025574909	0	0	0	0	0.001094907	0	0.126722226	0	0	0	0	0	0	0	0	0	0	0	0	0	0	0	0	0	0.042733853	0	0	0	0	0	0	0	0	0	0	0	0	0	0	0	0	0	0	0	0	0	0.010507162	0	0
0	0	0	0	0	0	0	0	0	0	0	0	0	0	0	0	0	0	0	0	0	0	0	0	0	0	0	0	0	0	0	0	0	0	0	0	0	0	0	0	0	0	0	0	0	0	0	0	0	0
0	0	0	0	0	0.199501193	0	0	0	0	0	0	0	0	0	0	0	0	0	0	0	0	0	0	0	0	0	0.119553882	0	0.002852475	0	0	0	0	0	0	0	0	0	0	0	0	0	0	0	0	0	0	0	0
0	0	0	0	0	0	0.009924512	0.000268781	0	0	0	0	0	0	0	0	0	0	0	0	0	0	0	0	0	0	0	0	0.002979914	0	0	0	0	0	0	0	0	0	0	0	0.020248131	0	0	0	0	0	0	0	0	0
0	0	0	0	0	0	0.003412911	0	0	0	0	0.209780584	0	0	0	0	0	0	0	0	0	0	0	0	0.055026971	0	0	0	0	0	0	0	0	0	0	0	0	0	0	0	0.006375314	0	0	0	0	0	0	0	0	0
0	0	0	0	0	0.01200008	0.002133763	0.081158355	0	0	0	0	0	0	0	0	0	0	0	0	0	0	0	0	0	0	0	0	0	0	0	0	0	0	0	0	0	0	0	0	0.025665178	0	0	0	0	0	0	0.006547945	0	0
0	0	0	0	0	0	0	0	0	0.563660146	0	0	0	0	0	0	0	0.085318494	0	0	0	0	0	0	0	0	0	0.050623289	0	0	0	0	0	0	0	0	0	0	0	0	0.027508864	0	0	0	0	0	0	0	0	0
0	0	0	0	0	0	0	0	0	0	0	0	0	0	0	0	0	0	0	0	0	0	0	0	0	0	0	0	0	0	0	0	0	0	0	0	0	0	0	0	0	0	0	0	0	0	0	0	0	0
0	0	0	0	0	0	0	0	0	0	0	0	0	0	0	0	0	0	0.000390641	0	0	0	0	0	0	0.021465441	0	0	0	0	0	0	0	0	0	0	0	0	0	0	0	0	0	0	0	0	0	0	0	0
0.024805711	0	0	0	0	0	0	0	0	0	0	0	0	0	0	0	0	0	0	0	0	0	0	0	0	0.022475301	0	0	0.015448457	0	0	0	0	0.028260593	0	0	0	0	0	0	0.024635944	0	0	0	0	0	0	0	0	0
0.0555099	0	0	0	0	0	0	0	0	0	0	0	0	0	0	0	0	0	0	0	0	0	0	0.004091973	0.063906688	0	0	0	0	0	0	0	0	0	0	0	0	0	0	0	0	0	0	0	0	0	0	0	0	0
0	0	0	0	0	0	0	0	0	0	0	0	0.000188145	0	0	0	0	0	0	0	0	0	0	0	0	0	0	0	0	0	0	0	0	0	0	0	0	0	0	0	0	0	0	0	0	0	0	0	0	0
0	0	0	0	0	0	0	0.060243854	0	0	0	0	0	0	0	0	0	0	0	0	0	0	0	0	0	0	0	0	0	0	0	0	0	0	0	0	0	0	0	0	0.073048202	0	0	0	0	0	0	0	0	0
0	0	0	0.016985693	0	0.004859883	0	0	0	0	0.022490784	0	0.000437675	0	0.033447265	0.000357856	0.01678402	0	0	0	0	0	0	0	0	0	0	0	0	0	0	0	0	0	0	0	0	0	0	0	0.026780567	0	0	0	0	0	0	0.011305776	0	0
0	0	0	0	0	0	0	0.359338577	0	0	0	0	0	0	0.702832478	0	0	0	0	0	0	0	0	0.40853329	0	0	0	0.128972253	0	0	0	0	0	0	0	0	0	0	0	0	0.005423545	0	0	0	0	0	0	0	0	0
0	0	0	0	0	0.00655931	0.162326412	0	0	0	0	0	0	0	0	0	0	0	0	0	0.310715027	0	0	0	0.031421762	0.055057186	0	0	0.013515539	0	0	0	0	0	0	0	0	0	0	0	0	0	0	0	0	0	0	0	0	0
0	0	0	0	0	0	0	0	0	0	0	0	0	0	0	0	0	0	0	0	0	0	0	0.104813689	0	0.026073102	0	0	0	0	0	0	0	0	0	0	0	0	0	0	0	0	0	0	0	0	0	0.014252998	0	0
0	0	0	0	0	0	0	0.086630156	0.035551122	0	0	0	0	0	0	0	0.53381116	0	0	0	0	0	0	0.014787617	0	0	0	0	0.016109723	0	0	0	0	0	0	0	0	0	0	0	0	0	0	0	0	0	0	0	0	0
0	0	0	0	0	0	0	0	0	0	0	0	0	0	0	0	0	0	0	0	0	0	0	0	0	0.02396747	0	0	0.014356754	0	0	0	0	0	0	0	0	0	0	0	0.026858422	0	0	0	0	0	0	0	0	0
0	0	0	0	0	0	0	0	0	0	0	0	0	0	0	0	0	0	0.047145829	0	0	0	0	0	0	0	0	0	0	0	0	0	0	0	0	0	0	0	0	0	0	0	0	0	0	0	0	0	0	0
0	0	0	0	0	0	0	0	0	0	0	0	0	0	0	0	0	0	0	0	0	0	0	0	0	0	0	0	0	0	0	0	0	0	0	0	0	0	0	0	0	0	0	0	0	0	0	0	0	0
0	0	0	0	0	0	0	0	0.071473877	0	0	0	0.167369306	0	0	0	0	0	0	0	0	0	0.00443043	0	0	0	0	0	0	0	0	0	0	0.035475123	0	0	0	0	0	0	0	0	0	0	0	0	0	0	0	0
0	0	0	0	0	0	0	0	0	0	0	0	0	0	0	0	0	0	0	0	0	0	0	0	0	0	0	0	0	0	0	0	0	0	0	0	0	0	0	0	0	0	0	0	0	0	0	0	0	0
0	0	0	0	0	0.006271927	0	0	0	0	0	0	0	0	0	0	0	0.014908264	0	0	0	0	0	0	0	0	0	0	0	0	0	0	0	0	0	0	0	0	0	0	0	0	0	0	0	0	0	0	0	0
0	0	0	0	0	0	0	0	0	0	0	0	0.107758618	0	0	0	0	0	0	0	0	0	0	0.306712912	0	0	0	0	0	0	0	0	0	0	0	0	0	0	0	0	0	0	0	0	0	0	0	0.002602268	0	0
0.108208014	0	0	0	0.834970602	0	0.006386995	0	0	0.085000242	0.285856541	0	0.069565398	0	0	0.917434199	0	0.702153725	0.289695578	0.966071472	0	0.949300713	0	0	0.994174425	0.315083904	0	0	0.013304649	0	0	0	0	0	0	0	0	0	0	0	0.006728113	0	0	0	0	0	0	0	0	0
0	0	0.737758391	0	0.161671758	0.515701881	0.257577663	0	0.974558871	0	0.4371417	0.309783437	0.884659593	0.106614959	0	0.976056795	0	0	0.387994936	0.151432379	0	0	0.96688275	0	0.133904894	0	0.82482078	0.948241591	0.63870609	0	0	0	0	0	0	0	0	0	0	0	0	0	0	0	0	0	0	0	0	0
0	0.665761051	0.861790169	0	0	0	0	0	0	0.21475872	0.904305105	0	0	0	0.403962227	0.003894151	0	0	0.11153693	0	0.932897132	0.022166712	0	0	0	0.429746942	0	0	0	0	0	0	0	0	0	0	0	0	0	0	0	0	0	0	0	0	0	0	0	0
0	0	0	0	0	0	0	0.057201084	0	0	0	0	0	0	0	0	0	0	0	0	0	0	0.156596844	0	0	0	0	0	0	0	0	0	0	0	0	0	0	0	0	0	0	0	0	0	0	0	0	0.02846235	0	0
0	0	0	0	0	0	0	0	0	0	0	0	0	0	0	0	0	0	0	0	0	0	0	0	0	0.270092869	0	0	0	0	0	0	0	0	0	0	0	0	0	0	0	0	0	0	0	0	0	0	0	0
0	0	0	0.002483786	0	0	0	0	0	0	0	0	0	0	0.120607211	0	0	0	0	0	0	0	0	0	0	0	0	0	0	0	0	0	0	0	0	0	0	0	0	0	0	0	0	0	0	0	0	0	0	0
0	0	0	0	0	0	0	0	0	0.004221211	0	0	0	0	0	0	0	0	0	0	0	0	0	0	0	0	0.388478527	0	0	0	0	0	0	0	0	0	0	0	0	0	0.019286646	0	0	0	0	0	0	0	0	0
0	0	0	0	0	0	0	0	0	0	0	0	0	0	0	0	0	0	0	0	0	0	0	0	0	0	0	0	0	0.00777781	0	0	0	0	0	0	0	0	0	0	0	0	0	0	0	0	0	0	0	0
0	0	0	0	0	0	0	0	0	0	0	0	0	0	0	0	0	0	0	0	0	0	0	0	0	0	0	0	0	0	0	0	0	0	0	0	0	0	0	0	0	0	0	0	0	0	0	0	0	0
0	0	0	0	0	0	0	0	0	0.071755054	0	0	0.535489149	0	0	0	0	0	0	0	0	0	0.002993301	0	0	0	0	0	0.011597858	0	0	0	0	0	0	0	0	0	0	0	0	0	0	0	0	0	0	0	0	0
0	0	0	0	0	0.161681952	0	0	0	0	0	0	0.121823023	0	0	0	0	0	0	0	0	0	0	0	0	0	0	0	0	0	0	0	0	0	0	0	0	0	0	0	0	0	0	0	0	0	0	0	0	0
[truncated: 2,005 more rows]
[truncated: 10 more columns]
