# Supplementary material for: An empirical Bayes normalization method for connectivity metrics in resting state fMRI
Source: Front Neurosci. 2015 Sep 16;9:316. doi: 10.3389/fnins.2015.00316 (PMC4584951; doi:10.3389/fnins.2015.00316)
Supplement: Supplementary file 1 [file Example.ZIP › gz3030s.csv]

0	0	0	0	0.515106644	0	0.102392318	0.988037229	0	0	0.758673616	0.994495134	0.795699576	0	0.14145617	0	0	0	0	0	0.023030886	0.013970572	0.641617076	0.057284387	0.59338029	0.64339179	0	0.442293582	0	0	0	0	0	0	0	0	0	0	0	0	0	0	0	0	0	0	0	0	0	0
0	0.000242034	0	0.511728868	0.622052912	0	0.884567574	0	0.97758746	0	0	0.803311492	0.999038937	0.578566824	0	0	0	0.104467244	0	0	0	0	0	0.049158385	0.943373853	0.774227025	0.431377515	0	0.022377456	0.207593624	0	0	0	0	0	0	0	0	0	0	0.043122961	0	0	0	0	0	0	0	0	0
0.082592508	0.489338528	0.28897536	0.408510068	0	0.040436044	0	0.20646584	0.051788529	0.507084473	0.158949687	0.89212089	0.244833477	0	0	0.850955949	0	0.992226046	0	0.995454954	0.627905091	0	0.052517145	0	0.220331708	0	0.015934678	0	0	0	0	0	0	0	0	0	0	0	0	0	0	0	0	0	0	0	0	0	0	0
0	0	0.650351535	0.910367002	0	0	0	0	0	0.864342197	0.012145546	0	0.784656753	0	0	0	0.824210121	0.627417697	0.729323868	0.983057716	0.801605425	0	0.276122595	0.142915522	0.91683803	0	0.48993872	0.54365801	0	0	0	0	0	0	0	0	0	0.013120472	0	0	0	0	0	0	0	0	0	0	0	0
0.174930531	0	0	0	0.988714275	0	0.033597039	0	0.696162977	0	0.794068235	0.996829967	0.138788517	0	0.298698666	0	0	0.990686935	0.603814991	0.971677938	0.515513921	0	0.893945193	0.143355995	0	0.919025338	0.998453026	0.07040549	0.001431723	0	0	0	0	0	0	0	0	0	0	0	0	0	0	0	0	0	0	0	0	0
0.012891847	0	0.652347386	0.048111471	0.081193948	0	0.984856631	0.869158455	0	0	0	0	0	0	0	0	0	0	0.549060305	0.969583898	0	0	0	0	0	0	0	0.042984263	0	0.089282738	0	0	0	0	0	0	0	0	0	0	0	0	0	0	0	0	0	0	0	0
0	0.705828625	0	0.014714447	0.12202287	0	0	0	0.46989904	0	0	0	0.78345354	0	0.994033965	0	0	0.998591882	0.845727031	0.842545351	0.506202127	0	0.66130071	0.055139541	0.270917191	0.996506584	0.013653793	0	0	0	0	0	0	0	0	0	0	0	0	0	0.009960851	0	0	0	0	0	0	0	0	0
0.963664862	0.062592107	0.444199157	0.070178024	0	0.032467695	0.883700419	0	0.975018904	0	0	0	0	0	0	0	0.986624339	0.230309149	0.029870044	0	0	0	0	0	0.617973077	0	0.085342243	0	0	0.373868035	0	0	0	0	0	0	0	0	0	0	0	0	0	0	0	0	0	0	0	0
0	0	0	0.026680393	0.570091677	0.019155152	0.382040337	0	0.815001448	0	0.568513871	0.758243102	0	0	0	0	0	0	0	0	0.49965413	0	0.952757029	0	0	0.987203596	0	0.003020753	0.001243868	0	0	0	0	0	0	0	0	0	0	0	0	0	0	0	0	0	0	0	0	0
0	0	0.033901321	0.966810166	0	0.024615782	0.035350982	0.148199122	0.319179874	0	0	0.001484255	0	0	0	0.565605221	0	0	0	0.153912982	0.104212606	0	0.053509565	0	0	0	0.38468496	0.028789844	0	0.037974791	0	0	0	0	0	0	0	0	0	0	0	0	0	0	0	0	0	0	0	0
0.050953565	0	0	0.869580877	0	0.548121392	0	0.808387927	0.427030984	0.673234827	0.405968975	0	0	0.186875886	0.330254661	0.992188731	0	0.99619336	0.334916152	0.949523894	0.049045521	0.138751959	0	0.999965634	0.115414561	0	0	0.505702599	0	0.77249814	0	0	0	0	0	0	0	0	0	0	0	0	0	0	0	0	0	0	0	0
0	0.006201346	0	0	0.729431148	0	0	0.093837512	0	0	0	0.741443491	0	0	0	0	0	0	0.010223093	0	0	0.45882637	0	0.07838939	0.200590227	0	0.018914886	0.810143425	0	0.178599384	0	0	0	0	0	0	0	0	0	0	0	0	0	0	0	0	0	0	0	0
0.095216777	0.366499766	0	0	0	0.017229207	0	0.422726231	0	0	0	0	0.998295404	0.356492635	0	0.462083675	0.992617221	0.021021287	0	0	0	0.996050481	0.255863266	0.868388287	0.938420419	0	0	0	0.010894996	0.116326843	0	0	0	0	0	0	0	0	0	0	0	0	0	0	0	0	0	0	0	0
0	0	0.999731064	0	0.848866408	0	0.137520586	0.30095118	0	0	0.01844576	0	0.996192699	0.010279505	0.281600927	0.977169452	0	0	0.639524955	0	0	0.889538103	0	0.899230145	0	0	0	0.719434018	0	0.878881009	0	0	0	0	0	0	0	0	0	0	0	0	0	0	0	0	0	0	0	0
0.457875683	0.519942033	0	0	0	0.624667228	0.972145181	0.521914587	0	0	0	0	0.700608792	0	0	0.99400364	0	0	0	0	0	0.072137927	0.307517013	0	0	0	0	0.709640036	0.973842016	0	0	0	0	0	0	0	0	0	0	0	0	0	0	0	0	0	0	0	0	0
0	0	0	0	0	0	0.910915562	0	0.998242857	0	0	0.999522802	0	0.159567421	0	0	0.970921525	0.20777103	0.266694652	0.968956482	0	0	0.141322989	0	0.003806511	0	0.775920435	0	0	0.00368553	0	0	0	0	0	0	0	0	0	0	0.052231379	0	0	0	0	0	0	0	0	0
0.720244937	0.013328619	0	0.274879212	0.447293401	0.02606416	0.651572475	0.089489844	0.792554253	0	0.543500534	0.824611124	0	0.671921992	0.998527991	0	0.950884189	0.989434453	0.874618256	0.975299006	0.747040266	0.008409683	0	0.059508609	0.593905257	0	0.725965945	0	0	0.988774544	0	0	0	0	0	0	0	0	0	0	0	0	0	0	0	0	0	0	0	0
0.944251409	0	0	0	0	0.030853078	0.079394383	0	0.66667538	0	0	0.00778256	0	0	0	0	0	0.979839812	0	0	0	0.008172245	0.018291198	0.596232767	0	0.132763943	0.991376456	0	0	0.917224084	0	0	0	0	0	0	0	0	0	0	0.051934483	0	0	0	0	0	0	0	0	0
0.339983481	0.006624146	0	0.307510398	0.174464261	0.016628267	0.956889406	0.191563678	0.992176459	0.012752345	0	0	0.010875015	0	0	0.92904738	0	0	0	0.236879316	0.13980013	0	0	0.277059303	0	0.431529087	0.677960185	0	0.993277588	0.522564133	0	0	0	0	0	0	0	0	0	0	0	0	0	0	0	0	0	0	0	0
0	0.67314348	0.885521933	0	0.810758451	0.991838974	0	0	0.005033706	0	0.138730383	0	0.037823296	0.032054865	0	0.978521012	0	0	0.071512332	0	0	0	0	0.998598473	0.792562923	0.009847036	0.65014227	0	0	0.933709132	0	0	0	0	0	0	0	0	0	0	0	0	0	0	0	0	0	0	0	0
0.113499707	0	0	0	0	0.026637336	0	0.158746593	0	0.919935634	0	0	0	0	0	0.900238204	0	0	0	0	0.000614806	0	0	0.732141302	0	0.95831529	0	0	0	0.141143801	0	0	0	0	0	0	0	0.12779062	0	0	0	0	0	0	0	0	0	0	0	0
0.494577199	0	0.311773353	0	0	0.33958107	0	0	0.69042195	0	0.06824246	0	0.53210441	0.670583206	0	0	0.996160573	0	0	0	0	0	0	0.046611959	0	0.959912725	0	0	0.853864629	0	0	0	0	0	0	0	0	0	0	0	0	0	0	0	0	0	0	0	0	0
0	0.622579908	0.378480125	0.065466538	0	0.010635824	0	0.941538473	0	0.249247698	0	0	0.847724068	0.493549634	0	0.038015489	0	0.595056931	0	0	0	0	0	0.800168014	0	0	0	0.86283491	0.478326184	0	0	0	0	0	0	0	0	0.025092973	0	0	0	0	0	0	0	0	0	0	0	0
0	0.005756471	0	0	0.138442236	0	0.925468916	0.997396994	0	0	0	0.05874015	0.180598875	0	0.502858732	0	0	0.365682119	0	0	0	0	0.99340241	0.972708254	0.811471207	0	0	0	0.115306216	0	0	0	0	0	0	0	0	0	0	0	0	0	0	0	0	0	0	0	0	0
0	0.010305977	0.288749073	0	0	0	0	0.009580406	0	0	0	0.205440552	0.984916927	0	0.422577974	0	0	0.051518412	0	0	0.988877562	0	0.818138151	0.758085194	0.644534636	0	0	0	0	0	0	0	0	0	0	0	0	0.063137692	0	0	0	0	0	0	0	0	0	0	0	0
0	0	0.736556044	0	0	0.032469116	0.278543657	0.01330477	0	0.788212011	0.232727737	0.129586909	0.738197944	0.828065869	0	0	0.379757085	0.052923376	0	0	0	0	0.024388909	0	0.836202031	0.982261389	0	0.160861543	0	0.48568721	0	0	0	0	0	0	0	0	0	0	0	0	0	0	0	0	0	0	0	0
0	0.747964407	0	0	0	0	0.882116193	0	0.976444076	0.068666489	0.997839133	0	0.950843287	0.982876128	0	0.210677361	0	0.277994662	0	0	0	0	0.029465559	0	0	0	0	0.971091504	0	0.999768225	0	0	0	0	0	0	0	0	0	0	0	0	0	0	0	0	0	0	0	0
0	0	0	0.806914478	0.348268322	0	0.001706189	0.582978123	0	0	0.983745555	0.946417237	0.103211172	0	0	0	0	0	0.035211347	0	0.900833169	0.80832668	0.698079556	0	0	0	0	0.107905434	0	0.8837637	0	0	0	0	0	0	0	0	0	0	0	0	0	0	0	0	0	0	0	0
0.037152437	0	0.186158029	0	0	0.03164735	0	0	0.760784938	0	0	0	0	0.650170269	0	0	0	0	0	0	0	0	0.018420986	0	0	0.346074449	0.714882191	0	0	0	0	0	0	0	0	0	0	0	0	0	0	0	0	0	0	0	0	0	0	0
0	0	0	0	0	0.026145414	0	0	0	0	0	0	0	0	0	0	0	0	0	0	0	0	0	0	0	0	0	0	0.081474525	0	0	0	0	0	0	0	0	0	0	0	0.033021025	0	0	0	0	0	0	0	0	0
0	0	0	0	0	0	0	0	0	0	0	0	0	0	0	0	0	0	0	0.189276046	0	0	0	0	0	0	0	0	0	0	0	0	0	0	0	0	0	0	0	0	0	0	0	0	0	0	0	0	0	0
0.057392174	0	0	0	0.500689303	0	0.183315417	0	0	0	0	0	0	0	0	0	0	0	0	0	0.000248568	0	0.097122074	0	0	0	0	0.111674928	0	0	0	0	0	0	0	0	0	0	0	0	0	0	0	0	0	0	0	0	0	0
0	0	0	0	0	0	0	0	0	0	0	0	0	0	0	0	0	0	0	0	0	0	0	0	0	0	0	0	0	0.111346244	0	0	0	0	0	0	0	0	0	0	0.051921261	0	0	0	0	0	0	0	0	0
0	0	0.008394564	0	0	0	0	0	0	0	0	0	0	0	0	0	0	0.059159567	0.002575415	0	0	0	0	0	0	0	0	0	0	0	0	0	0	0	0	0	0	0.013038181	0	0	0	0	0	0	0	0	0	0	0	0
0	0	0	0	0	0.013458533	0	0	0	0	0	0	0	0	0	0	0	0	0	0	0	0	0	0	0	0	0	0	0	0	0	0	0	0	0	0	0	0	0	0	0	0	0	0	0	0	0	0	0	0
0	0	0	0	0	0.000135651	0	0	0	0	0	0	0	0	0	0	0	0	0	0	0	0	0	0	0	0	0.028896687	0	0	0	0	0	0	0	0	0	0	0	0	0	0	0	0	0	0	0	0	0	0	0
0	0	0	0	0	0.024410847	0	0	0	0	0	0	0	0	0	0	0	0	0	0	0	0	0	0.18283192	0	0	0	0	0	0	0	0	0	0	0	0	0	0	0	0	0	0	0	0	0	0	0	0	0	0
0	0	0	0	0	0	0	0.032331696	0	0	0	0	0	0	0	0	0	0	0	0	0.224579207	0	0	0	0	0	0.006215455	0	0	0	0	0	0	0	0	0	0	0	0	0	0	0	0	0	0	0	0	0	0	0
0	0	0	0	0	0.026530128	0	0	0	0	0	0	0	0	0	0	0	0	0	0	0	0	0	0	0	0	0	0	0	0.078075205	0	0	0	0	0	0	0	0	0	0	0	0	0	0	0	0	0	0	0	0
0.019191172	0	0	0	0	0	0	0	0	0	0	0	0	0	0	0	0	0	0.159745554	0	0	0	0.068268081	0	0	0	0	0	0	0.091174488	0	0	0	0	0	0	0	0	0	0	0	0	0	0	0	0	0	0	0	0
0	0	0	0	0	0	0	0	0	0	0	0	0	0	0	0	0	0	0	0	0	0	0	0	0	0	0	0	0	0	0	0	0	0	0	0	0.004011452	0	0	0	0	0	0	0	0	0	0	0	0	0
0	0	0	0	0	0	0	0	0	0	0	0	0.490693802	0	0	0	0	0	0	0	0	0	0	0	0	0	0	0.395812356	0	0	0	0	0	0	0	0	0	0	0	0	0	0	0	0	0	0	0	0	0	0
0	0	0	0	0	0	0	0	0	0	0	0.016918574	0	0.006873632	0	0	0	0	0	0	0	0	0	0.088515326	0	0	0	0.111559788	0	0	0	0	0	0	0	0	0	0	0	0	0	0	0	0	0	0	0	0	0	0
0	0	0	0	0	0	0	0	0	0	0	0	0	0	0	0	0	0	0	0	0	0	0	0	0.12337517	0	0	0	0	0	0	0	0	0	0	0	0	0	0	0	0	0	0	0	0	0	0	0	0	0
0.032489957	0	0	0	0	0	0	0	0	0	0	0	0	0	0	0	0	0	0	0	0	0	0	0	0	0	0	0	0	0	0	0	0	0	0	0	0	0	0	0	0.034536386	0	0	0	0	0	0	0	0	0
0	0	0	0	0	0	0	0	0	0	0	0	0	0	0	0	0	0.024508087	0	0	0	0	0	0	0	0	0	0	0	0	0	0	0	0	0	0	0	0	0	0	0	0	0	0	0	0	0	0	0	0
0	0	0	0	0	0	0	0	0	0	0	0	0.001107436	0	0	0	0	0	0	0	0	0	0	0	0	0	0	0	0	0	0	0	0	0	0	0	0	0	0	0	0	0	0	0	0	0	0	0	0	0
0	0	0	0	0	0	0	0	0	0	0.00485771	0	0	0	0	0	0	0.203409476	0.000442742	0.036008309	0	0	0	0	0	0	0	0.01876979	0	0	0	0	0	0	0	0	0	0	0	0	0	0	0	0	0	0	0	0	0	0
0	0	0	0	0	0	0	0	0	0	0	0	0	0	0	0	0	0	0.006087338	0	0	0	0	0	0	0	0	0	0	0	0	0	0	0	0	0	0	0.121853541	0	0	0	0	0	0	0	0	0	0	0	0
0	0	0	0	0	0	0	0	0	0	0	0	0	0	0	0	0	0	0	0	0	0	0	0	0	0	0	0	0	0	0	0	0	0	0	0	0	0	0	0	0	0	0	0	0	0	0	0	0	0
0	0	0	0.157844683	0	0	0	0	0	0	0	0	0.015958483	0	0.019975361	0	0	0	0	0	0	0	0	0	0	0	0	0	0	0.016089324	0	0	0	0	0	0	0	0	0	0	0	0	0	0	0	0	0	0	0	0
0	0	0	0	0	0.030615218	0	0	0	0	0	0	0	0	0	0	0	0	0.005297171	0	0	0	0	0	0	0	0	0	0	0	0	0	0	0	0	0	0	0	0	0	0	0	0	0	0	0	0	0	0	0
0	0	0	0	0	0	0	0.00181529	0	0	0	0	0	0	0	0	0	0	0	0	0	0	0	0	0	0	0	0.061369078	0	0	0	0	0	0	0	0	0	0	0	0	0.022907335	0	0	0	0	0	0	0	0	0
0.049198453	0	0	0	0	0	0	0	0	0	0	0	0	0	0	0	0	0	0	0	0	0	0	0	0	0	0	0	0	0	0	0	0	0	0	0	0	0	0	0	0	0	0	0	0	0	0	0	0	0
0	0	0	0	0	0	0	0	0	0	0	0	0	0	0	0	0	0	0	0	0.00023325	0	0	0	0	0	0	0	0	0.026186953	0	0	0	0	0	0	0	0	0	0	0	0	0	0	0	0	0	0	0	0
0	0	0	0.841123433	0	0	0	0	0	0	0	0	0	0.001102356	0	0	0	0	0	0	0	0	0	0	0	0	0	0	0	0.027292033	0	0	0	0	0	0	0	0	0	0	0	0	0	0	0	0	0	0	0	0
0	0	0	0	0	0	0.017306634	0	0	0	0	0	0	0	0	0	0	0	0.006827778	0	0	0	0	0	0	0	0	0	0	0	0	0	0	0	0	0	0	0.114384546	0	0	0.046007553	0	0	0	0	0	0	0	0	0
0	0	0	0	0	0	0	0	0	0	0	0	0	0	0	0	0	0	0	0	0	0	0.01182897	0	0	0	0	0	0	0	0	0	0	0	0	0	0	0	0	0	0	0	0	0	0	0	0	0	0	0
0	0	0	0	0	0	0	0	0	0	0	0	0	0	0	0	0	0	0	0	0	0	0	0	0	0	0	0	0	0	0	0	0	0	0	0	0	0	0	0	0	0	0	0	0	0	0	0	0	0
0	0	0	0	0	0	0	0	0	0	0	0	0.082435507	0	0	0	0	0	0.004491651	0	0	0	0	0	0	0	0	0	0	0	0	0	0	0.038450084	0	0	0	0	0	0	0	0	0	0	0	0	0	0	0	0
0	0	0	0	0	0	0	0	0	0	0	0.178005255	0	0	0	0	0	0	0	0	0	0	0	0	0	0	0	0	0	0	0	0	0	0	0	0	0	0	0	0	0.035296675	0	0	0	0	0	0	0	0	0
0	0	9.15E-06	0	0	0	0	0	0	0	0	0	0	0	0	0	0	0	0	0	0	0	0	0	0	0	0	0	0	0	0	0	0	0	0	0	0	0	0	0	0.030571507	0	0	0	0	0	0	0	0	0
0	0	0	0	0	0.015644469	0	0	0	0	0.081658788	0	0	0	0	0	0	0	0	0	0	0	0	0	0	0	0	0	0	0	0	0	0	0	0	0	0	0	0	0	0	0	0	0	0	0	0	0	0	0
0	0.025190957	0	0	0.063474312	0	0	0	0	0	0	0	0.031893299	0	0	0	0	0	0	0	0	0	0	0	0	0	0.007015295	0	0	0	0	0	0	0	0	0	0	0	0	0	0	0	0	0	0	0	0	0	0	0
0	0.010014109	0	0	0	0	0	0	0	0	0	0	0	0	0	0	0	0	0	0	0	0	0.014415712	0	0	0	0.001302453	0	0	0	0	0	0	0	0	0	0	0	0	0	0	0	0	0	0	0	0	0	0	0
0	0	0	0	0.056162196	0	0.018614771	0	0	0	0	0	0	0	0	0	0	0	0	0	0	0	0	0	0	0	0	0	0	0	0	0	0	0	0	0	0	0	0	0	0	0	0	0	0	0	0	0	0	0
0	0	0	0	0	0	0.00181014	0.208303492	0	0	0	0	0	0	0	0	0	0.387420795	0.000744449	0	0	0	0	0	0	0	0.072912174	0	0	0.01493047	0	0	0	0	0	0	0	0	0	0	0	0	0	0	0	0	0	0	0	0
0.005248845	0	0	0	0	0.02547162	0	0	0	0	0	0	0	0	0	0	0	0.355601023	0	0	0	0	0	0	0	0	0	0	0	0	0	0	0	0	0	0	0	0	0	0	0	0	0	0	0	0	0	0	0	0
0.032316043	0.008833221	0	0	0	0	0	0	0	0	0	0	0	0	0	0	0	0	0	0	0	0	0	0	0	0	0	0	0	0	0	0	0	0	0	0	0	0	0	0	0	0	0	0	0	0	0	0	0	0
0	0	0	0	0.034606018	0	0	0	0	0	0	0	0.023448169	0	0	0	0	0	0	0	0	0	0.008013954	0	0	0	0	0	0	0	0	0	0	0	0	0	0	0	0	0	0	0	0	0	0	0	0	0	0	0
0	0	0	0	0	0	0	0	0	0	0	0	0	0	0.093300333	0	0	0	0	0	0	0	0	0	0	0	0	0	0	0	0	0	0	0	0	0	0	0	0	0	0	0	0	0	0	0	0	0	0	0
0.022728383	0.527332357	0	0.005397934	0	0	0	0.07417161	0	0	0	0	0	0	0	0	0	0	0	0	0	0	0	0	0	0	0	0	0	0	0	0	0	0	0	0	0	0	0	0	0.004337213	0	0	0	0	0	0	0	0	0
0	0	0	0	0	0	0	0	0	0	0	0	0	0	0	0	0	0	0.008522834	0	0	0	0	0	0	0	0	0.009875831	0	0	0	0	0	0	0	0	0	0	0	0	0	0	0	0	0	0	0	0	0	0
0	0	0	0	0	0	0	0	0	0	0	0	0	0	0	0	0	0	0.007568322	0	0.10356131	0.190665815	0.018958305	0	0	0	0	0	0	0	0	0	0	0	0	0	0	0.080302633	0	0	0	0	0	0	0	0	0	0	0	0
0	0	0	0	0	0	0	0	0	0	0	0	0	0	0	0	0	0	0	0	0	0	0	0	0	0	0	0	0	0	0	0	0	0	0	0	0	0	0	0	0	0	0	0	0	0	0	0	0	0
0	0.00363593	0	0	0	0.063900722	0	0	0	0	0	0	0	0	0	0	0	0	0	0	0	0	0	0	0	0	0	0	0	0	0	0	0	0	0	0	0	0	0	0	0	0	0	0	0	0	0	0	0	0
0	0.073608555	0	0.067325197	0	0	0	0	0	0	0	0	0	0	0.114352692	0	0	0	0	0	0.005034155	0	0.01692025	0	0	0	0.13580037	0.000738912	0	0	0	0	0	0	0	0	0	0	0	0	0.045625204	0	0	0	0	0	0	0	0	0
0	0	0	0	0	0	0.031740774	0	0	0	0	0	0	0	0	0	0	0	0	0	0	0	0	0	0	0	0	0	0	0	0	0	0	0	0	0	0	0	0	0	0.002941275	0	0	0	0	0	0	0	0	0
0	0	0	0	0	0	0	0	0.136909422	0	0	0	0	0	0	0	0	0	0	0	0	0	0	0	0	0	0	0	0.059765062	0.011332825	0	0	0	0	0	0	0	0.009812952	0	0	0.052246923	0	0	0	0	0	0	0	0	0
0	0	0	0	0	0	0	0	0	0	0	0	0	0	0	0	0	0	0	0	0	0	0	0	0	0	0.110570244	0	0	0	0	0	0	0	0	0	0	0	0	0	0	0	0	0	0	0	0	0	0	0
0	0	0	0	0	0	0	0	0	0	0	0	0	0	0.026071244	0	0	0	0	0	0	0	0	0.152054875	0	0	0	0	0	0	0	0	0	0	0	0	0	0.00767831	0	0	0	0	0	0	0	0	0	0	0	0
0	0	0.196046584	0	0	0	0	0	0	0	0	0	0.020104598	0	0	0	0	0	0	0	0	0	0	0	0	0	0	0	0	0	0	0	0	0	0	0	0	0	0	0	0	0	0	0	0	0	0	0	0	0
0	0	0	0	0	0	0	0	0	0	0	0	0	0	0	0	0	0	0.005300232	0	0	0.023615982	0	0	0	0	0	0	0	0	0	0	0	0	0	0	0	0	0	0	0	0	0	0	0	0	0	0	0	0
0	0	0	0	0	0	0	0	0	0	0	0	0	0	0	0	0	0	0	0	0	0	0.029938316	0	0	0	0	0	0	0	0	0	0	0	0	0	0	0	0	0	0	0	0	0	0	0	0	0	0	0
0.01113479	0	0	0	0	0	0	0	0	0	0	0	0	0	0	0	0	0	0	0	0.095717503	0	0	0	0	0	0.065119929	0	0	0	0	0	0	0	0	0	0	0	0	0	0	0	0	0	0	0	0	0	0	0
0	0	0	0	0	0	0	0	0	0	0	0	0	0	0	0	0	0	0.003938203	0	0	0.012119521	0	0	0	0	0	0	0	0	0	0	0	0	0	0	0	0	0	0	0.048268783	0	0	0	0	0	0	0	0	0
0	0	0	0	0	0	0	0	0	0	0	0	0.040196914	0	0	0	0	0	0	0	0	0	0	0	0	0	0	0	0	0	0	0	0	0	0	0	0	0	0	0	0	0	0	0	0	0	0	0	0	0
0	0	0	0	0	0	0	0	0	0	0	0	0	0	0.17015813	0	0	0	0.016247339	0	0	0	0	0	0	0	0	0	0	0.001550601	0	0	0	0	0	0	0	0	0	0	0	0	0	0	0	0	0	0	0	0
0	0.032236402	0	0.219280337	0	0	0	0	0	0	0	0	0	0	0	0	0	0	0	0.046935811	0	0	0	0	0	0	0	0	0	0	0	0	0	0	0	0	0	0	0	0	0	0	0	0	0	0	0	0	0	0
0.993920752	0	0	0.283236929	0.091261439	0.902356923	0	0.312904611	0	0.985657246	0	0	0	0.034613763	0.126214407	0	0	0.224443756	0	0	0.917972526	0.430720446	0	0	0	0.351500347	0.096987086	0	0	0.70491091	0	0	0	0	0	0	0	0	0	0	0	0	0	0	0	0	0	0	0	0
0	0.282207094	0.874494966	0.387673314	0	0	0.113683157	0	0	0	0.255279737	0.993624863	0	0	0.928775186	0	0	0.994786485	0.078798385	0	0.981562191	0.476603398	0.993890166	0	0.16850233	0.97064419	0.98977447	0.990422466	0	0	0	0	0	0	0	0	0	0	0	0	0	0	0	0	0	0	0	0	0	0
0.003214394	0.478468166	0	0.98999654	0	0.022688729	0	0.212240575	0.124370659	0.206845674	0.363923468	0.166643175	0.764071862	0.497418675	0	0	0	0	0	0	0	0.099192398	0	0.664589701	0.851438477	0	0.328612663	0.792094102	0	0.99129619	0	0	0	0	0	0	0	0	0	0	0	0	0	0	0	0	0	0	0	0
0	0	0	0.489104695	0	0	0	0	0.853784643	0.896031987	0	0	0.221064988	0	0.993733062	0	0	0.734931674	0	0.988789733	0.952937556	0	0.021330516	0	0.665911439	0	0	0.329785941	0	0	0	0	0	0	0	0	0	0	0	0	0	0	0	0	0	0	0	0	0	0
0	0	0.313344971	0	0.990925759	0.336146149	0.720021994	0.355284102	0	0	0	0	0	0.025360779	0	0	0	0.883408242	0	0.965432537	0.931555085	0	0	0.165850028	0	0.016821666	0	0.508331118	0.00852301	0	0	0	0	0	0	0	0	0	0	0	0	0	0	0	0	0	0	0	0	0
0.056873947	0.31710626	0	0	0.484058263	0.032419403	0.022498144	0.262357363	0	0	0.987294684	0	0.995135353	0	0.172243718	0.406278161	0	0.09612196	0.885402992	0	0.408496773	0.555035563	0.978268538	0	0.464191694	0	0.542928602	0	0	0.23595134	0	0	0	0	0	0	0	0	0	0	0	0	0	0	0	0	0	0	0	0
0.234601464	0	0.251076685	0	0.445112317	0.391893797	0	0.36450974	0	0	0	0	0.037794583	0.036038972	0	0	0	0	0	0.579132579	0.96939863	0.356707416	0	0.223984099	0.50992627	0.844150067	0.19351579	0.020920132	0	0	0	0	0	0	0	0	0	0	0	0	0.019921293	0	0	0	0	0	0	0	0	0
0	0	0.61887982	0	0.768560321	0.894117384	0	0.239794844	0	0.287242613	0	0	0.118587869	0	0.832729584	0	0	0.792403817	0	0.604141426	0.540899908	0.007926893	0.903826869	0.001843298	0.066609109	0.146138702	0.848318797	0	0.068285299	0	0	0	0	0	0	0	0	0	0	0	0	0	0	0	0	0	0	0	0	0
0.064576832	0.990992477	0	0	0.011935143	0.022580001	0	0	0	0	0.012347396	0	0.257057026	0	0.159570353	0	0	0	0	0	0	0	0.078770687	0.947516881	0	0	0.170469522	0.091030104	0	0	0	0	0	0	0	0	0	0	0	0	0	0	0	0	0	0	0	0	0	0
0.039609826	0	0.624818488	0.769109527	0	0	0.439789386	0	0	0	0	0	0	0	0.012256004	0	0	0.145331332	0.091018489	0	0	0.679951729	0	0	0.888611106	0.994263614	0.997768847	0	0	0	0	0	0	0	0	0	0	0	0	0	0	0	0	0	0	0	0	0	0	0
0.430370542	0	0.323606255	0	0	0.007330681	0.166282289	0.035526431	0.886683196	0	0	0.087918389	0	0	0.340578201	0	0.989781405	0	0.526623768	0	0	0.967308677	0.998138359	0	0.907803765	0	0.936984854	0.595188359	0	0	0	0	0	0	0	0	0	0	0	0	0	0	0	0	0	0	0	0	0	0
0.98834196	0.463229005	0.002064779	0	0.155441793	0	0	0	0	0	0	0.169179921	0.711650661	0	0.898050578	0	0.991950211	0	0.440693703	0	0	0.992437479	0.023765722	0.964538776	0.04390682	0.004013522	0	0	0	0.996432482	0	0	0	0	0	0	0	0	0	0	0	0	0	0	0	0	0	0	0	0
0.637048914	0.009903594	0	0.036877113	0	0	0.981233929	0	0	0	0	0.826604271	0.32520988	0.163882886	0	0.96552036	0.543078204	0	0.159745554	0	0.107393937	0.900815626	0	0	0.783788591	0	0.974230463	0	0	0.000299108	0	0	0	0	0	0	0	0	0	0	0	0	0	0	0	0	0	0	0	0
0	0.032436962	0.709744482	0	0.700755832	0.158904899	0	0	0	0	0.323955056	0	0	0.269164978	0.998113279	0	0	0.077343957	0.011712847	0	0	0	0.027330184	0	0	0.259516838	0	0	0	0.045091987	0	0	0	0	0	0	0	0	0	0	0.033605727	0	0	0	0	0	0	0	0	0
0.998938444	0.547160805	0	0	0	0	0	0.262719945	0	0	0	0	0.32774148	0.986199052	0.924184197	0	0	0.050751998	0.020848641	0	0	0	0.90841312	0.650207292	0.722869078	0.176014657	0	0	0	0	0	0	0	0	0	0	0	0	0	0	0	0	0	0	0	0	0	0	0	0
0	0	0	0.929727627	0	0.780010155	0	0.365928832	0	0	0	0.165206704	0.027501557	0	0.042991391	0.971911485	0.987448706	0	0	0.603824311	0.275875318	0.869694776	0	0	0.301844858	0	0	0.630851138	0	0.275544544	0	0	0	0	0	0	0	0	0	0	0	0	0	0	0	0	0	0	0	0
0.014344795	0	0.444320333	0	0	0.03002128	0	0.14739647	0	0.60076992	0	0.883088475	0.668177246	0	0	0	0.872097125	0.065374518	0.010475023	0	0	0	0	0.260182199	0	0	0.331594847	0	0	0	0	0	0	0	0	0	0	0	0	0	0	0	0	0	0	0	0	0	0	0
0.455396807	0.014451789	0	0	0	0	0	0.909414088	0.392780251	0	0	0.928428407	0	0.304456455	0	0	0	0.053767361	0	0.630678107	0.079369875	0.161486159	0	0	0.98741101	0	0.777028894	0.042431057	0	0.008385034	0	0	0	0	0	0	0	0	0	0	0	0	0	0	0	0	0	0	0	0
0	0.211132953	0	0.988477424	0.721159789	0.027603883	0.17299959	0.44233661	0.977760295	0	0	0.529544562	0.774640095	0	0	0	0	0	0.040268824	0.018459102	0.973612246	0.146282186	0.028605911	0	0	0	0	0	0.97568795	0	0	0	0	0	0	0	0	0	0	0	0	0	0	0	0	0	0	0	0	0
0	0.000824569	0.961488578	0.460981222	0.709685121	0.032760048	0.095007721	0	0	0	0	0	0	0.936321588	0.999665631	0	0	0	0.286569785	0.972855033	0	0	0	0	0	0	0.999509157	0.9855022	0	0.018275623	0	0	0	0	0	0	0	0	0	0	0	0	0	0	0	0	0	0	0	0
0	0	0	0.922427982	0	0.024259453	0	0	0.197590015	0	0	0.388294091	0.333976062	0.861880264	0.192636463	0.995232981	0.923352655	0.642367881	0	0.215846872	0	0	0	0	0.126860003	0.970146101	0.332588908	0.477738752	0	0	0	0	0	0	0	0	0	0	0	0	0	0	0	0	0	0	0	0	0	0
0	0.485053564	0	0	0.998823298	0	0.465024972	0	0	0	0	0.349817044	0.381779062	0	0	0.992985385	0	0.218561902	0	0.911545648	0.988655563	0	0	0	0.999462695	0.012181779	0	0.945580026	0	0	0	0	0	0	0	0	0	0	0	0	0.034823845	0	0	0	0	0	0	0	0	0
0.745769993	0.43671574	0.192015314	0.928726375	0.025947467	0	0.462013818	0	0	0	0	0.279011713	0.668341582	0.196704562	0.117700728	0	0	0	0.994145354	0.08084291	0	0.887963223	0.976934994	0.883557863	0	0.915891564	0.001937238	0.594965921	0	0.967137805	0	0	0	0	0	0	0	0	0	0	0	0	0	0	0	0	0	0	0	0
0	0.731893336	0	0	0.395061248	0.997443739	0	0.884496848	0	0	0	0	0.070737338	0.141198731	0.941170971	0.120386648	0	0	0.876837313	0.288783139	0.215470914	0	0.046033212	0	0	0.130991624	0.174719514	0	0	0.795268053	0	0	0	0	0	0	0	0	0	0	0	0	0	0	0	0	0	0	0	0
0	0.072706037	0.403039877	0.009035567	0	0	0	0.999671808	0	0	0	0.214034953	0.729671459	0.631221682	0.867098886	0	0	0.930240035	0	0	0	0.32218386	0.495225099	0	0.153795062	0	0.022898586	0.929342953	0	0	0	0	0	0	0	0	0	0	0	0	0.036902164	0	0	0	0	0	0	0	0	0
0	0	0.605755752	0	0.942802442	0	0.059057696	0	0	0	0	0.068966261	0	0	0	0.963049681	0	0	0.000147886	0	0.094114728	0.998145709	0.071743826	0.151900911	0.041637388	0.092672019	0.006775927	0.061914783	0	0.332876827	0	0	0	0	0	0	0	0	0	0	0	0	0	0	0	0	0	0	0	0
0.764866273	0.014532517	0.019894788	0	0.999090881	0.228401156	0.012104096	0.235946337	0	0	0.448104146	0.997217924	0	0	0	0	0	0	0.223383339	0	0	0	0.017552059	0.811781962	0.165182765	0.946497923	0.177269509	0	0	0	0	0	0	0	0	0	0	0	0	0	0	0	0	0	0	0	0	0	0	0
0	0	0	0	0.187079659	0	0.938946244	0.182673657	0.235900711	0.472658433	0	0.989730019	0.067846425	0.672534008	0.033349384	0	0	0.595133171	0	0	0	0	0.559010616	0.065901926	0.713604969	0	0.374010716	0	0	0.050628464	0	0	0	0	0	0	0	0	0	0	0	0	0	0	0	0	0	0	0	0
0	0	0	0	0	0.031950756	0	0	0	0	0	0	0	0	0	0	0	0	0	0	0	0	0	0	0	0	0	0	0	0	0	0	0	0	0	0	0	0	0	0	0.007607698	0	0	0	0	0	0	0	0	0
0	0.022138843	0	0	0	0	0.003338716	0	0	0	0	0	0	0	0	0	0	0	0	0	0	0	0	0	0	0	0	0	0	0.086806091	0	0	0	0	0	0	0	0.057751317	0	0	0	0	0	0	0	0	0	0	0	0
0	0	0	0	0	0	0	0	0	0	0	0	0	0	0	0	0	0	0	0	0	0	0.011669876	0	0	0	0	0	0	0	0	0	0	0	0	0	0	0	0	0	0	0	0	0	0	0	0	0	0	0
0.000984817	0	0	0	0	0	0	0	0	0	0	0	0	0	0	0	0	0	0.025823115	0	0	0	0	0	0	0	0	0.016422894	0	0	0	0	0	0	0	0	0	0	0	0	0	0	0	0	0	0	0	0	0	0
0	0	0	0	0	0	0	0	0	0	0	0	0.301249383	0	0.048928818	0	0	0	0	0.827890518	0	0	0	0	0	0	0	0	0	0	0	0	0	0	0	0	0	0	0	0	0.030954918	0	0	0	0	0	0	0	0	0
0	0.004007695	0	0	0	0	0	0	0	0	0	0	0	0	0	0	0	0	0.000161135	0	0.066474097	0	0	0	0	0	0	0	0	0	0	0	0	0	0	0	0	0	0	0	0	0	0	0	0	0	0	0	0	0
0	0	0	0	0	0	0	0	0	0	0.00456614	0	0.00945448	0	0	0	0	0	0	0	0	0	0.009884273	0	0	0	0	0	0	0	0	0	0	0	0	0	0	0	0	0	0	0	0	0	0	0	0	0	0	0
0	0	0	0	0	0	0	0	0	0	0	0.09451922	0.016387743	0	0	0	0	0	0.06433358	0	0	0	0	0	0	0	0	0	0	0	0	0	0	0	0	0	0	0	0	0	0	0	0	0	0	0	0	0	0	0
0	0	0	0	0	0	0	0	0	0	0	0	0	0	0	0	0	0	0	0	0	0	0	0	0	0	0	0.011175295	0	0	0	0	0	0	0	0	0	0	0	0	0	0	0	0	0	0	0	0	0	0
0	0	0	0	0	0	0	0	0	0	0	0	0	0	0	0	0	0.114512652	0	0	0	0	0	0	0	0	0	0.097420162	0	0	0	0	0	0	0	0	0	0.007141143	0	0	0.034268526	0	0	0	0	0	0	0	0	0
0	0	0	0	0	0.02278802	0	0	0	0	0	0	0	0.1249898	0	0	0	0	0	0	0	0	0	0	0	0	0	0.138406489	0	0	0	0	0	0	0	0	0	0	0	0	0	0	0	0	0	0	0	0	0	0
0	0	0	0	0	0	0	0	0	0	0	0	0	0	0	0	0	0	0	0	0	0	0	0	0	0	0	0	0	0	0	0	0	0	0	0	0	0	0	0	0	0	0	0	0	0	0	0	0	0
0	0	0	0.029546696	0	0.030863735	0	0	0	0	0	0	0.03467807	0	0	0	0	0	0.120495972	0	0	0	0	0	0	0	0	0.008549481	0.616373162	0	0	0	0	0	0	0	0	0	0	0	0	0	0	0	0	0	0	0	0	0
0	0	0	0	0	0	0	0	0	0	0	0	0	0	0	0.025254406	0	0	0	0	0	0	0	0	0	0	0	0.038655588	0	0	0	0	0	0	0	0	0	0	0	0	0.030809245	0	0	0	0	0	0	0	0	0
0	0	0	0	0	0	0	0	0	0	0	0	0.362276863	0	0	0	0	0.043657228	0.000288829	0	0	0	0.030962645	0	0	0	0.201202244	0	0	0	0	0	0	0	0	0	0	0	0	0	0	0	0	0	0	0	0	0	0	0
0.156052599	0	0	0	0	0	0	0	0	0	0	0	0	0	0	0	0	0	0	0	0	0	0	0	0	0	0	0	0	0	0	0	0	0	0	0	0	0	0	0	0.02225369	0	0	0	0	0	0	0	0	0
0	0	0	0	0	0	0.01619885	0	0	0	0	0	0.114574693	0	0	0	0	0	0	0	0	0	0	0	0	0	0	0	0	0	0	0	0	0	0	0	0	0	0	0	0	0	0	0	0	0	0	0	0	0
0.004586202	0	0	0	0	0	0	0	0	0	0	0	0	0	0.296757866	0	0	0	0	0	0.024884179	0	0	0	0	0	0	0.040911757	0	0	0	0	0	0	0	0	0	0	0	0	0	0	0	0	0	0	0	0	0	0
0	0	0.227929536	0	0	0	0	0.112219369	0	0	0.017154323	0	0.056279734	0	0	0	0	0	0	0	0	0	0	0	0	0	0	0.000328141	0	0	0	0	0	0	0	0	0	0	0	0	0	0	0	0	0	0	0	0	0	0
0	0	0	0	0	0	0	0.106142011	0	0	0	0	0	0	0.286117599	0	0	0	0	0	0	0	0	0	0	0	0	0	0	0	0	0	0	0	0	0	0	0	0	0	0	0	0	0	0	0	0	0	0	0
0	0	0	0	0	0	0	0.21209101	0	0	0	0	0	0	0	0	0	0	0	0	0	0	0	0	0	0	0	0	0	0	0	0	0	0	0	0	0	0	0	0	0	0	0	0	0	0	0	0	0	0
0.008353265	0	0	0	0	0	0	0	0	0	0	0	0	0	0	0	0	0	0.004752279	0	0	0	0	0	0	0.024062067	0	0	0	0	0	0	0	0	0	0	0	0	0	0	0.030889019	0	0	0	0	0	0	0	0	0
0	0	0	0	0	0	0	0	0	0	0	0	0	0	0	0	0	0	0	0	0	0	0	0.019704525	0	0	0	0	0	0	0	0	0	0	0	0	0	0	0	0	0.036465477	0	0	0	0	0	0	0	0	0
0	0.401662817	0	0.080687586	0	0	0	0	0	0	0	0	0	0	0	0	0	0	0.000147597	0	0	0	0	0	0	0	0.00425381	0	0	0	0	0	0	0	0	0	0	0	0	0	0	0	0	0	0	0	0	0	0	0
0	0	0	0	0	0	0	0	0	0	0	0	0	0	0	0	0	0	0	0	0	0	0	0	0	0	0	0	0	0	0	0	0	0	0	0	0	0	0	0	0	0	0	0	0	0	0	0	0	0
0	0	0	0	0	0	0	0	0	0	0	0	0	0	0	0	0	0	0.015769106	0	0	0	0.008944736	0.039398741	0	0	0	0	0	0	0	0	0	0	0	0	0	0	0	0	0.052284731	0	0	0	0	0	0	0	0	0
0	0	0	0	0	0	0.489025319	0	0	0	0	0	0	0	0	0	0	0.078085249	0.005114853	0	0	0	0	0	0	0	0	0	0	0	0	0	0	0	0	0	0	0	0	0	0	0	0	0	0	0	0	0	0	0
0	0	0	0	0	0	0	0.041947966	0	0	0	0	0	0	0	0	0	0	0	0	0	0	0	0	0	0	0	0	0	0	0	0	0	0	0	0	0	0.130324396	0	0	0	0	0	0	0	0	0	0	0	0
0	0	0	0	0	0	0	0	0	0	0	0	0	0	0	0	0	0	0	0	0	0	0	0	0	0	0	0	0	0	0	0	0	0	0	0	0	0	0	0	0	0	0	0	0	0	0	0	0	0
0	0	0	0	0	0.032492754	0	0	0	0	0	0	0.035036506	0	0	0	0	0	0	0	0	0	0.022939427	0	0	0	0	0.07864658	0	0.016897278	0	0	0	0	0	0	0	0	0	0	0	0	0	0	0	0	0	0	0	0
0	0	0	0	0	0	0	0	0	0	0	0	0	0	0	0	0	0	0	0	0	0	0	0	0	0	0	0.000618097	0	0	0	0	0	0	0	0	0	0	0	0	0	0	0	0	0	0	0	0	0	0
0	0	0	0	0	0	0	0.202454372	0	0	0	0	0	0	0	0	0	0	0.0001275	0	0	0	0.010322558	0	0	0	0.40323345	0	0	0	0	0	0	0	0	0	0	0.069142823	0	0	0	0	0	0	0	0	0	0	0	0
0	0	0	0	0	0	0	0	0	0	0	0	0	0	0	0	0	0	0	0	0	0	0.02739639	0	0	0	0	0	0	0	0	0	0	0	0	0	0	0	0	0	0	0	0	0	0	0	0	0	0	0
0	0	0	0	0	0	0	0	0	0	0	0	0	0	0	0	0	0	0	0	0	0	0	0	0	0	0	0	0	0.023107764	0	0	0	0	0	0	0	0	0	0	0	0	0	0	0	0	0	0	0	0
0	0	0	0	0	0	0	0.063028937	0	0	0	0.01043301	0	0	0	0	0	0	0	0	0	0	0	0	0	0	0	0	0	0	0	0	0	0	0	0	0	0	0	0	0	0	0	0	0	0	0	0	0	0
0	0	0	0.203243973	0	0	0	0	0	0	0	0	0	0.098750126	0	0	0	0	0	0	0	0	0	0	0	0	0	0	0	0	0	0	0	0	0	0	0	0	0	0	0.049205465	0	0	0	0	0	0	0	0	0
0	0	0	0	0	0	0	0	0.001689306	0	0	0	0.002071685	0	0	0	0	0	0	0	0	0	0.032679017	0	0	0	0	0	0	0	0	0	0	0	0	0	0	0	0	0	0	0	0	0	0	0	0	0	0	0
0	0	0	0	0	0	0	0	0	0	0	0	0	0	0	0	0	0	0	0	0	0	0	4.20E-05	0	0	0	0.080154466	0	0	0	0	0	0	0	0	0	0	0	0	0	0	0	0	0	0	0	0	0	0
0.042919177	0.022164482	0	0	0	0.032303405	0.116796131	0	0	0	0	0	0	0.555578461	0	0	0	0	0	0	0	0	0	0	0	0	0	0.10456902	0	0	0	0	0	0	0	0	0	0	0	0	0	0	0	0	0	0	0	0	0	0
0	0	0	0	0	0	0	0	0	0	0	0	0.00855893	0	0	0	0.01195167	0	0	0	0	0	0	0	0	0	0	0	0	0	0	0	0	0	0	0	0	0	0	0	0	0	0	0	0	0	0	0	0	0
0	0	0	0	0	0	0	0	0	0	0	0.023500676	0	0	0	0	0	0	0	0	0	0	0	0	0	0	0	0	0	0	0	0	0	0	0	0	0	0	0	0	0	0	0	0	0	0	0	0	0	0
0	0.005386747	0	0	0	0	0	0	0	0	0	0	0	0	0	0	0	0	0	0	0	0	0	0	0	0	0	0	0	0	0	0	0	0	0	0	0	0	0	0	0	0	0	0	0	0	0	0	0	0
0	0	0	0	0	0	0	0	0	0	0	0	0.065132902	0	0	0	0	0	0	0	0	0	0	0	0	0	0	0	0	0.120234862	0	0	0	0	0	0	0	0.098717409	0	0	0	0	0	0	0	0	0	0	0	0
0.037537218	0	0	0.009022668	0	0.016734885	0	0	0	0	0	0	0	0	0.679509106	0	0	0	0.021166695	0	0	0	0.077594793	0	0	0	0	0	0	0	0	0	0	0	0	0	0	0	0	0	0	0	0	0	0	0	0	0	0	0
0	0	0	0	0	0	0	0	0	0	0	0	0	0	0	0	0	0	0.008579887	0	0	0	0.02656652	0	0	0	0.013476729	0	0	0	0	0	0	0	0	0	0	0	0	0	0	0	0	0	0	0	0	0	0	0
0	0.000196466	0	0	0	0	0	0	0	0	0	0	0	0	0	0	0	0	0	0	0	0	0	0	0	0	0	0	0	0.014893088	0	0	0	0	0	0	0	0	0	0	0	0	0	0	0	0	0	0	0	0
0	0	0	0	0	0	0	0	0	0	0	0	0	0	0	0	0	0	0	0	0	0	0	0	0	0	0.098669106	0	0	0	0	0	0	0	0	0	0	0	0	0	0	0	0	0	0	0	0	0	0	0
0	0	0	0	0	0	0	0	0	0	0	0	0	0	0.16382344	0	0	0	0	0	0	0	0	0	0	0	0	0	0	0	0	0	0	0	0	0	0	0	0	0	0	0	0	0	0	0	0	0	0	0
0	0	0	0	0	0	0	0	0	0	0	0	0	0	0	0	0	0.030876544	0.06288064	0	0	0	0	0.256031307	0	0	0	0	0	0	0	0	0	0	0	0	0	0	0	0	0.015347444	0	0	0	0	0	0	0	0	0
0	0	0	0	0	0	0	0	0	0	0	0	0	0	0	0	0	0	0	0	0	0	0	0	0	0	0.101515601	0	0	0	0	0	0	0	0	0	0	0	0	0	0	0	0	0	0	0	0	0	0	0
0	0	0	0	0	0	0.046308149	0	0	0	0	0	0	0	0	0	0	0	0	0	0	0	0	0	0	0	0	0	0	0	0	0	0	0	0	0	0	0	0	0	0	0	0	0	0	0	0	0	0	0
0	0	0	0.138829049	0	0	0	0	0	0	0	0	0	0	0	0	0	0	0	0	0	0	0	0	0	0	0	0	0	0	0	0	0	0	0	0	0	0	0	0	0	0	0	0	0	0	0	0	0	0
0.016155634	0	0.013258257	0	0	0.031894246	0	0	0	0	0	0	0	0	0	0	0	0	0.000118048	0	0	0	0	0	0	0	0.020274565	0.105287936	0	0	0	0	0	0	0	0	0	0	0	0	0	0	0	0	0	0	0	0	0	0
0	0	0	0	0	0	0	0	0	0	0	0	0	0	0	0	0	0	0	0	0	0	0	0	0	0	0	0.006559108	0	0	0	0	0	0	0	0	0	0	0	0	0	0	0	0	0	0	0	0	0	0
0	0	0	0	0	0	0	0	0	0	0	0	0	0	0	0	0	0	0	0	0	0	0	0	0	0	0	0.106009394	0	0	0	0	0	0	0	0	0	0	0	0	0	0	0	0	0	0	0	0	0	0
0	0	0	0	0	0	0	0	0	0	0	0	0	0	0	0	0	0	0	0	0	0	0	0	0	0	0	0	0	0	0	0	0	0	0	0	0	0	0	0	0	0	0	0	0	0	0	0	0	0
0	0	0	0	0	0	0	0	0	0	0	0	0	0	0	0	0	0.021748164	0	0	0	0	0	0	0	0	0	0	0	0	0	0	0	0	0	0	0	0	0	0	0	0	0	0	0	0	0	0	0	0
0	0	0	0	0	0	0	0	0	0	0	0	0	0	0	0	0	0	0.003544755	0	0	0	0	0	0	0	0	0	0	0	0	0	0	0	0	0	0	0	0	0	0	0	0	0	0	0	0	0	0	0
0	0	0	0	0	0	0.346882496	0	0	0	0	0	0	0	0	0	0	0	0	0	0	0	0	0	0	0	0	0	0	0	0	0	0	0	0	0	0	0	0	0	0	0	0	0	0	0	0	0	0	0
0	0	0	0	0	0	0	0.080677767	0	0	0	0.0044424	0	0	0	0	0	0.601575497	0.125172038	0	0	0	0	0	0	0	0	0.075060315	0	0	0	0	0	0	0	0	0	0	0	0	0.044061762	0	0	0	0	0	0	0	0	0
0.312029256	0	0.178629564	0.868762147	0.240698109	0.03247999	0.005958907	0	0.096764428	0	0.022585929	0	0	0	0	0	0.987986878	0.226161465	0.466287414	0.734957541	0	0	0	0.771229479	0	0.000430899	0	0.894183832	0.77689991	0	0	0	0	0	0	0	0	0	0	0	0	0	0	0	0	0	0	0	0	0
0	0	0.4935938	0.999256977	0	0.032426768	0	0.196205536	0	0	0	0	0.099923262	0	0	0.002743648	0	0	0	0	0	0	0	0	0	0	0.18354323	0	0.405701375	0.99981769	0	0	0	0	0	0	0	0	0	0	0	0	0	0	0	0	0	0	0	0
0.289428317	0.008847344	0.655177866	0	0.991074847	0	0.068070732	0.997280725	0.085133425	0.960048894	0	0	0.275237383	0.246962014	0	0	0	0	0	0	0	0.075193444	0.036283285	0	0	0	0.950309915	0.990880498	0	0.998473696	0	0	0	0	0	0	0	0	0	0	0	0	0	0	0	0	0	0	0	0
0	0.055064438	0.348121294	0.997672127	0	0	0	0	0	0.810484432	0	0	0	0	0	0	0.980998006	0	0	0	0	0	0.864999208	0	0.522927632	0	0.063598851	0	0	0.042804798	0	0	0	0	0	0	0	0	0	0	0	0	0	0	0	0	0	0	0	0
0.048363838	0.981648342	0	0	0.929199985	0	0	0	0.869887252	0	0.004502359	0.319848603	0.110847776	0	0	0.746236036	0.657259955	0	0.013699893	0	0	0	0	0	0.068275411	0	0.024257455	0.02501894	0	0	0	0	0	0	0	0	0	0	0	0	0	0	0	0	0	0	0	0	0	0
0.552687199	0	0	0	0.523713253	0	0.862435098	0.83439944	0.486004724	0	0	0	0	0.599376315	0.004031265	0	0	0	0	0.670244927	0.961559566	0.549658125	0.807481573	0	0.280588089	0	0.994786764	0.958468187	0	0.076048988	0	0	0	0	0	0	0	0	0	0	0.04694051	0	0	0	0	0	0	0	0	0
0.321516551	0.992553592	0	0	0	0	0.173294328	0.531200507	0	0.795684527	0	0.93302589	0	0.738589701	0.259596276	0	0	0.959560952	0.408149651	0	0	0	0.991581592	0	0.738479154	0.134884397	0.987625821	0	0	0.038267706	0	0	0	0	0	0	0	0	0	0	0	0	0	0	0	0	0	0	0	0
0.285395893	0	0	0.370268571	0.0889727	0	0	0.109904191	0	0	0	0	0.802429254	0.546628351	0.682030165	0	0	0.307042974	0.094595852	0	0	0	0.830439208	0	0.259739721	0.573861382	0.439327502	0.939974253	0	0.183465663	0	0	0	0	0	0	0	0	0	0	0.031426621	0	0	0	0	0	0	0	0	0
0	0.179813556	0.980051922	0.046050629	0	0.288385666	0	0	0.80743868	0.793128925	0	0	0	0	0	0.995680046	0	0.079646539	0	0.686814423	0	0.997731704	0	0.951369611	0.003601803	0.781319606	0.057264994	0.727979532	0	0	0	0	0	0	0	0	0	0.094727351	0	0	0	0	0	0	0	0	0	0	0	0
0	0	0.230941403	0.062613711	0.792396551	0	0.282408405	0.998283396	0	0	0	0	0	0	0	0	0	0.983691893	0.990748904	0	0.654197421	0.955959277	0.048282864	0.006867269	0.846173585	0	0	0.345205439	0.100681987	0.110026329	0	0	0	0	0	0	0	0	0	0	0	0	0	0	0	0	0	0	0	0
0.78847651	0.827338075	0.051836321	0	0.867453511	0	0	0.183731827	0.032041105	0	0	0	0	0	0.279139746	0.040608408	0	0	0	0	0.072175125	0	0.392606397	0.273250287	0.000442227	0.926933418	0	0.100111247	0	0	0	0	0	0	0	0	0	0	0	0	0	0	0	0	0	0	0	0	0	0
0.313832433	0	0.300657034	0.025885118	0	0	0.350334466	0	0	0.187539036	0	0	0	0	0.613177757	0	0	0	0	0	0.849722725	0.643455683	0.085036521	0	0	0.874268038	0	0	0	0.3986891	0	0	0	0	0	0	0	0	0	0	0.048266726	0	0	0	0	0	0	0	0	0
0	0	0.31549157	0.86444676	0.010461469	0.015780166	0	0.338657799	0	0	0.772892278	0	0	0	0	0	0.987429097	0.435048619	0	0.114658378	0	0.770542784	0	0.465716474	0	0	0.043812077	0.016060421	0.917764095	0	0	0	0	0	0	0	0	0	0	0	0	0	0	0	0	0	0	0	0	0
0	0	0.974753124	0	0	0	0.388703491	0.992506421	0	0	0	0	0.034393159	0.920170263	0	0.993812717	0	0	0.084517078	0.337541459	0	0	0.927496566	0	0.986958212	0.0575033	0	0.160895263	0.007342884	0.571486039	0	0	0	0	0	0	0	0	0	0	0	0	0	0	0	0	0	0	0	0
0	0	0	0.093925995	0	0.453283725	0	0	0	0	0	0.999509329	0	0.175992313	0.431619107	0	0	0.220383715	0	0.100054873	0.038507844	0.970078906	0	0	0.022919464	0	0.425771752	0	0	0	0	0	0	0	0	0	0	0	0	0	0	0	0	0	0	0	0	0	0	0
0	0.972346578	0.14850194	0.411905002	0	0.023371887	0.579829071	0	0	0.962319487	0.038985841	0.508422373	0.383689835	0	0.976580262	0	0.924054069	0	0	0	0	0.423297938	0.324652083	0.833481174	0	0	0.151701249	0	0	0	0	0	0	0	0	0	0	0	0	0	0	0	0	0	0	0	0	0	0	0
0	0.686305431	0	0	0	0.962574322	0.051201333	0.987304056	0.703216308	0	0	0	0.055744522	0	0	0.989271991	0	0.567343559	0.043371102	0.012061709	0.996413047	0	0.984413543	0.201003497	0	0	0	0	0	0	0	0	0	0	0	0	0	0	0	0	0	0	0	0	0	0	0	0	0	0
0	0.98587945	0.339821607	0	0.339481134	0	0.012040251	0.077217598	0	0	0.044149531	0.162517142	0	0	0.009375863	0	0	0.887952663	0.168282137	0	0.971138836	0	0.252549719	0	0	0	0.978659206	0	0	0.059428988	0	0	0	0	0	0	0	0	0	0	0	0	0	0	0	0	0	0	0	0
0.3927492	0.307642351	0	0.769083993	0.75673716	0	0.140561037	0	0	0	0.631492762	0	0	0.713137743	0.18229874	0	0	0.015873512	0.101140815	0	0.983766405	0.183806443	0.263475192	0.845283239	0.911679644	0	0	0.073710857	0	0.998660338	0	0	0	0	0	0	0	0	0	0	0	0	0	0	0	0	0	0	0	0
0	0.988943092	0	0.489177583	0	0.097275659	0.111128923	0.354501579	0	0	0	0	0.748527884	0	0	0.987856126	0	0	0.003099094	0.120574882	0	0.250509268	0.015486172	0.121098372	0.024478785	0	0.974148636	0	0.19562401	0.70050725	0	0.00244344	0	0	0	0	0	0	0	0	0.028565361	0	0	0	0	0	0	0	0	0
0.991855797	0	0.207565376	0.012895057	0.34112203	0.032332481	0	0.123004223	0.118963812	0	0.863845724	0	0.994330803	0.019927874	0.124734298	0	0	0.233239978	0	0	0	0	0.983267123	0.018194074	0	0	0	0.080170173	0	0	0	0	0	0	0	0	0	0	0	0	0.042842147	0	0	0	0	0	0	0	0	0
0	0.79559129	0.9671166	0	0	0	0	0	0.451074291	0	0.002620349	0.007560735	0.064640575	0	0.569353109	0	0	0	0.993277128	0	0.071272942	0.585859819	0.327134644	0.906341621	0	0	0.22139497	0	0	0	0	0	0	0	0	0	0	0	0	0	0	0	0	0	0	0	0	0	0	0
0	0.050345581	0	0	0	0.028060122	0.003706182	0.025050834	0.377971786	0	0.699122889	0.192406216	0	0	0	0.368675268	0	0	0	0	0.082667717	0.159375807	0	0.985324392	0.008632439	0.217840593	0.913802893	0	0.198349715	0.999651303	0	0	0	0	0	0	0	0	0	0	0	0	0	0	0	0	0	0	0	0
0	0.623803299	0	0.445629377	0	0	0	0	0	0.949461418	0	0.858263648	0.311113549	0.98665252	0	0	0	0	0	0	0	0	0	0	0.68631351	0	0	0.199303762	0	0	0	0	0	0	0	0	0	0	0	0	0	0	0	0	0	0	0	0	0	0
0.017556652	0	0	0	0.971240725	0	0	0	0	0.973137965	0.017372775	0.702485868	0.997518111	0.768135054	0	0	0	0.323923076	0	0.053551181	0.65683328	0	0	0	0	0	0.023550207	0	0	0.999176522	0	0	0	0	0	0	0	0	0	0	0	0	0	0	0	0	0	0	0	0
0.969217204	0.198886356	0	0.017436626	0	0.029887887	0	0	0	0.882701015	0.92680988	0	0	0	0.310513241	0	0	0.032723654	0.007777291	0.979092131	0.056737133	0.720932744	0.586434677	0.584078013	0	0.001015455	0.947156975	0.043890788	0	0	0	0	0	0	0	0	0	0	0	0	0	0	0	0	0	0	0	0	0	0
0	0	0.872613915	0.016914639	0.997362524	0.03284284	0	0.979028111	0.426555007	0	0	0	0	0	0	0.1112439	0.11795858	0	0	0.479623906	0.210476023	0	0	0	0	0	0	0.101127163	0	0.245173913	0	0	0	0	0	0	0	0	0	0	0	0	0	0	0	0	0	0	0	0
0	0	0	0	0	0	0	0	0	0	0	0	0	0	0.23013587	0	0	0	0	0	0	0	0	0	0	0	0	0	0	0	0	0	0	0	0	0	0	0	0	0	0	0	0	0	0	0	0	0	0	0
0	0	0	0	0	0	0	0	0	0	0	0	0	0	0	0	0	0	0.008167579	0	0	0	0	0	0	0	0	0	0	0.030989392	0	0	0	0	0	0	0	0.093523508	0	0	0	0	0	0	0	0	0	0	0	0
0	0	0	0	0	0	0	0.013801905	0.016667702	0	0	0	0.346835779	0	0	0	0	0	0	0	0	0	0	0	0	0	0	0	0	0.052955885	0	0	0	0	0	0	0	0	0	0	0	0	0	0	0	0	0	0	0	0
0	0	0	0	0	0	0	0	0	0	0	0	0	0	0	0	0	0	0	0	0	0	0	0	0	0	0	0	0	0	0	0	0	0	0	0	0	0	0	0	0	0	0	0	0	0	0	0	0	0
0	0	0	0	0.089276261	0	0	0.09783746	0	0	0	0	0	0	0.329602024	0	0	0	0	0	0	0	0	0	0.239781479	0	0.005952734	0	0	0.054204884	0	0	0	0	0	0	0	0	0	0	0.045818814	0	0	0	0	0	0	0	0	0
0	0.159804973	0	0	0	0	0	0	0	0	0	0	0	0	0	0	0	0.006540109	0	0	0	0	0	0	0	0	0	0.019477262	0	0	0	0	0	0	0	0	0	0	0	0	0	0	0	0	0	0	0	0	0	0
0	0	0	0	0	0	0	0	0	0	0	0	0	0	0.003444696	0	0	0	0	0	0	0	0.506672422	0	0	0	0	0	0.001765687	0	0	0	0	0	0	0	0	0	0	0	0.046647346	0	0	0	0	0	0	0	0	0
0.009078789	0	0	0	0	0	0.051843984	0	0	0	0	0	0	0	0	0	0	0	0	0	0.117141053	0	0	0.119777089	0	0	0	0.01487929	0	0.03415853	0	0	0	0	0	0	0	0	0	0	0.048019545	0	0	0	0	0	0	0	0	0
0	0	0	0	0	0.031025759	0	0	0	0	0	0	0	0	0	0	0	0	0	0	0	0	0	0	0	0	0.074050976	0	0	0	0	0	0	0	0	0	0	0.070803018	0	0	0	0	0	0	0	0	0	0	0	0
0	0	0	0	0	0	0	0	0	0	0	0	0	0	0	0	0	0.01102133	0	0	0	0	0	0.170853339	0	0	0	0	0	0	0	0	0	0	0	0	0	0	0	0	0	0	0	0	0	0	0	0	0	0
0	0	0	0	0	0	0	0	0	0	0	0	0.005582788	0	0	0	0	0	0	0	0.003570251	0	0	0	0	0	0.078486249	0	0	0	0	0	0	0	0	0	0	0	0	0	0	0	0	0	0	0	0	0	0	0
0	0	0	0	0	0	0	0	0	0	0	0	0	0	0	0	0	0	0	0	0	0	0	0	0	0	0	0	0	0	0	0	0	0	0	0	0	0	0	0	0.015678056	0	0	0	0	0	0	0	0	0
0	0	0	0	0	0	0.017301877	0	0	0	0	0	0.134739387	0	0	0	0	0	0	0	0	0	0	0	0	0	0	0	0	0	0	0	0	0	0	0	0	0	0	0	0	0	0	0	0	0	0	0	0	0
0	0	0	0	0	0	0	0	0	0	0	0	0	0	0	0	0	0	0	0	0	0	0	0	0	0	0	0	0	0	0	0	0	0	0	0	0	0	0	0	0	0	0	0	0	0	0	0	0	0
0	0	0	0	0	0.019445328	0	0	0	0	0	0	0	0	0	0	0	0	0	0	0	0	0	0	0	0	0	0	0	0	0	0	0	0	0	0	0	0	0	0	0.04211245	0	0	0	0	0	0	0	0	0
0	0	0	0	0	0	0	0	0	0	0	0	0	0	0	0	0	0	0	0	0	0	0.03102468	0.353565195	0	0	0	0	0	0	0	0	0	0	0	0	0	0	0	0	0	0	0	0	0	0	0	0	0	0
0	0	0	0	0	0	0	0	0	0	0	0	0	0	0	0	0	0	0	0	0	0	0.009794497	0	0	0	0	0	0	0.000944409	0	0	0	0	0	0	0	0	0	0	0	0	0	0	0	0	0	0	0	0
0.007493082	0	0	0.174406374	0.13784811	0	0	0	0	0	0	0	0	0	0.060289548	0	0	0	0	0	0	0	0	0	0	0.214873137	0.191933869	0.038436635	0	0	0	0	0	0	0	0	0	0	0	0	0	0	0	0	0	0	0	0	0	0
0	0	0	0	0	0	0	0	0	0	0	0	0	0	0.025889675	0	0	0	0	0	0	0	0.016136668	0	0	0	0	0	0	0	0	0	0	0	0	0	0	0	0	0	0	0	0	0	0	0	0	0	0	0
0	0	0	0	0	0	0	0	0	0	0	0	0	0	0	0	0	0	0.002644139	0	0	0	0	0	0	0	0	0	0	0.048699256	0	0	0	0	0	0	0	0	0	0	0	0	0	0	0	0	0	0	0	0
0	0	0	0	0	0.031726138	0	0	0	0	0	0	0	0	0	0	0	0.031586351	0	0	0	0	0.009033889	0	0	0	0.03717847	0	0	0.039178997	0	0	0	0	0	0	0	0	0	0	0	0	0	0	0	0	0	0	0	0
0	0	0	0	0	0	0	0.067382514	0	0	0	0	0	0	0	0	0	0	0	0	0	0	0.120550355	0	0	0	0	0	0	0.063911607	0	0	0	0	0	0	0	0	0	0	0	0	0	0	0	0	0	0	0	0
0.054209904	0	0	0	0	0	0	0	0	0	0	0	0	0	0	0	0	0	0.015123612	0	0	0	0.054996243	0	0	0	0	0	0	0	0	0	0	0	0	0	0	0	0	0	0.04258193	0	0	0	0	0	0	0	0	0
0	0	0	0	0	0.02426553	0	0	0	0	0	0	0	0	0	0	0	0	0	0	0	0.096986246	0	0	0	0	0.265830979	0.046543647	0	0	0	0	0	0	0	0	0	0	0	0	0	0	0	0	0	0	0	0	0	0
0	0	0	0	0.210164936	0.026448791	0	0	0	0	0	0	0	0	0	0	0	0	0	0	0	0	0	0.05538367	0	0	0	0	0	0	0	0	0	0	0	0	0	0.050961526	0	0	0	0	0	0	0	0	0	0	0	0
0	0	0	0	0	0	0	0	0	0	0	0	0	0	0	0	0	0	0	0	0	0	0	0.056272996	0	0	0	0	0	0	0	0	0	0	0	0	0	0	0	0	0	0	0	0	0	0	0	0	0	0
0	0	0	0	0	0	0	0	0	0	0	0	0	0	0	0	0	0	0	0	0	0	0	0	0	0	0.328767985	0	0	0	0	0	0	0	0	0	0	0	0	0	0	0	0	0	0	0	0	0	0	0
0	0	0	0	0	0	0	0	0	0	0	0	0.027739415	0	0.05389226	0	0	0	0	0	0	0	0	0	0	0	0	0	0	0	0	0	0	0	0	0	0	0	0	0	0	0	0	0	0	0	0	0	0	0
0	0	0	0	0	0	0	0	0	0	0	0	0	0	0	0	0	0	0	0	0	0	0	0	0	0	0.006746736	0	0	0	0	0	0	0	0	0	0	0	0	0	0	0	0	0	0	0	0	0	0	0
0	0.000719948	0	0.191503214	0	0	0	0	0	0	0	0	0	0	0.110428978	0	0	0	0	0	0	0	0	0.00317745	0	0	0	0	0	0	0	0	0	0	0	0	0	0	0	0	0	0	0	0	0	0	0	0	0	0
0	0	0	0	0	0.02072938	0.032389349	0	0	0	0	0	0	0	0	0	0	0	0.004486134	0	0	0	0	0	0	0	0	0.080657095	0	0	0	0	0	0	0	0	0	0	0	0	0.050243135	0	0	0	0	0	0	0	0	0
0	0	0	0	0	0	0	0.101436971	0	0	0	0	0	0	0	0	0	0	0.631148691	0	0	0	0	0	0	0	0	0	0	0	0	0	0	0	0	0	0	0	0	0	0	0	0	0	0	0	0	0	0	0
0	0	0	0	0	0	0	0	0	0	0	0.068205407	0.066735827	0	0	0	0	0.008066167	0	0	0	0	0	0	0.047238539	0	0.002437531	0	0	0	0	0	0	0	0	0	0	0	0	0	0	0	0	0	0	0	0	0	0	0
0	0	0	0	0	0.022855747	0	0	0	0	0	0	0	0	0	0	0	0.014468157	0	0	0	0	0	0	0	0	0	0	0	0	0	0	0	0	0	0	0	0	0	0	0.01133579	0	0	0	0	0	0	0	0	0
0	0	0	0	0	0	0	0	0	0	0	0	0	0	0	0	0	0	0	0	0	0	0	0	0	0	0	0	0	0	0	0	0	0	0	0	0	0	0	0	0	0	0	0	0	0	0	0	0	0
0	0	0	0	0	0	0	0	0	0	0	0	0	0	0	0	0	0.017636616	0	0	0	0	0	0	0	0	0	0	0	0	0	0	0	0	0	0	0	0	0	0	0	0	0	0	0	0	0	0	0	0
0	0	0	0	0	0.022711243	0	0.018722775	0	0	0	0	0	0	0	0	0	0	0.000738022	0	0	0	0	0	0	0	0	0	0	0	0	0	0	0	0	0	0	0	0	0	0.051379074	0	0	0	0	0	0	0	0	0
0	0	0	0	0	0	0	0.103235918	0	0	0	0	0	0	0	0	0	0	0	0	0	0	0	0	0	0	0	0	0	0	0	0	0	0	0	0	0	0	0	0	0	0	0	0	0	0	0	0	0	0
0	0	0	0	0	0	0	0	0	0	0	0	0	0	0	0	0	0	0	0	0	0	0.036342579	0	0	0	0	0	0	0	0	0	0	0	0	0	0	0	0	0	0.035153769	0	0	0	0	0	0	0	0	0
0	0	0	0	0	0.022649529	0	0	0	0	0.003545647	0	0	0	0	0	0	0	0	0	0	0	0	0	0	0	0	0	0	0	0	0	0	0	0	0	0	0	0	0	0	0	0	0	0	0	0	0	0	0
0.024704601	0	0	0	0	0.029150338	0	0	0	0	0	0	0	0	0	0	0	0.045998716	0	0	0	0	0	0	0	0	0.035544882	0	0	0	0	0	0	0	0	0	0	0	0	0	0	0	0	0	0	0	0	0	0	0
0	0	0	0	0	0.012493088	0	0	0	0	0	0	0	0	0	0	0.077865196	0	0	0	0	0	0	0	0	0	0	0	0	0	0	0	0	0	0	0	0	0	0	0	0	0	0	0	0	0	0	0	0	0
0	0	0.009892379	0	0.482486468	0	0	0	0	0	0	0	0	0	0	0	0	0	0.013885881	0	0	0	0.105441479	0	0	0	0	0	0	0	0	0	0	0	0	0	0	0	0	0	0	0	0	0	0	0	0	0	0	0
0	0	0	0	0	0	0.073430918	0	0	0	0	0	0	0	0	0	0	0	0	0	0	0	0.119808856	0	0	0	0	0	0	0	0	0	0	0	0	0	0	0	0	0	0	0	0	0	0	0	0	0	0	0
0	0	0	0	0	0	0	0	0	0	0	0	0	0	0	0	0	0	0	0	0	0	0	0	0	0	0	0.006026855	0	0	0	0	0	0	0	0	0	0	0	0	0	0	0	0	0	0	0	0	0	0
0	0	0	0	0	0	0	0.080844522	0	0	0	0	0	0	0	0	0	0	0	0	0	0	0	0	0	0	0.117474503	0	0	0	0	0	0	0	0	0	0	0	0	0	0	0	0	0	0	0	0	0	0	0
0	0	0	0	0	0	0	0.143609716	0	0	0	0	0	0	0	0	0	0	0	0	0	0	0	0	0	0	0	0	0	0.002752548	0	0	0	0	0	0	0	0	0	0	0	0	0	0	0	0	0	0	0	0
0	0	0	0	0	0.029539171	0	0	0	0	0	0	0	0	0	0	0	0	0	0	0	0	0	0.015264873	0	0	0	0	0	0	0	0	0	0	0	0	0	0	0	0	0	0	0	0	0	0	0	0	0	0
0	0	0	0	0	0	0	0	0	0	0	0.129163708	0	0	0	0	0	0	0	0	0	0	0	0	0	0	0	0	0	0	0	0	0	0	0	0	0	0	0	0	0	0	0	0	0	0	0	0	0	0
0	0	0	0	0	0	0	0	0	0	0	0	0	0	0	0	0	0	0	0	0	0	0	0	0	0	0	0	0	0	0	0	0	0	0	0	0	0	0	0	0.050220096	0	0	0	0	0	0	0	0	0
0	0	0	0	0	0	0	0.016012895	0	0	0	0	0	0	0	0	0	0.056171737	0	0	0	0	0.083177466	0	0.181791155	0	0	0	0	0	0	0	0	0	0	0	0	0	0	0	0	0	0	0	0	0	0	0	0	0
0	0	0	0	0	0	0	0	0	0	0	0	0	0	0	0	0	0	0	0	0	0	0	0	0	0	0	0	0	0	0	0	0	0	0	0	0	0	0	0	0	0	0	0	0	0	0	0	0	0
0	0	0	0	0	0	0	0	0	0	0	0	0	0	0.066186176	0	0	0	4.09E-05	0	0	0	0	0	0	0	0	0	0	0.063486102	0	0	0	0	0	0	0	0	0	0	0.021117195	0	0	0	0	0	0	0	0	0
0	0	0	0	0	0	0	0	0	0	0.023548318	0	0	0	0	0	0	0	0	0	0	0	0	0	0	0	0	0	0	0.002122573	0	0	0	0	0	0	0	4.62E-05	0	0	0	0	0	0	0	0	0	0	0	0
0	0	0	0	0	0	0	0	0	0	0	0	0.11029088	0	0	0	0	0.057787136	0	0	0	0	0	0	0	0	0	0	0	0	0	0	0	0	0	0	0	0.002192761	0	0	0	0	0	0	0	0	0	0	0	0
0	0	0	0	0	0	0	0	0	0.097193896	0.004807596	0	0	0	0	0	0	0	0	0	0	0	0	0	0	0	0	0.012295522	0	0	0	0	0	0	0	0	0	0	0	0	0	0	0	0	0	0	0	0	0	0
0	0	0	0.026083936	0	0	0	0.119752126	0	0	0	0	0	0	0.219724235	0	0.350577742	0	0	0	0	0	0	0	0	0	0	0	0	0	0	0	0	0	0	0	0	0	0	0	0	0	0	0	0	0	0	0	0	0
0	0	0	0	0	0.026571993	0	0	0	0	0	0	0	0	0	0	0	0	0	0	0	0	0	0	0	0	0	0	0	0	0	0	0	0	0	0	0	0	0	0	0.038876613	0	0	0	0	0	0	0	0	0
0	0	0	0	0	0	0.040502869	0	0	0	0.00533151	0	0	0	0	0	0	0	0.017407191	0	0	0	0	0	0	0	0	0	0	0.002166571	0	0	0	0	0	0	0	0	0	0	0	0	0	0	0	0	0	0	0	0
0	0.001877427	0	0	0	0	0	0	0	0	0.002040854	0	0	0	0	0	0	0	0	0	0	0	0	0	0.089206432	0	0.412010769	0	0	0	0	0	0	0	0	0	0	0	0	0	0.051915852	0	0	0	0	0	0	0	0	0
0	0.790709017	0	0	0.959417041	0	0.005256545	0.015876834	0	0	0.949801074	0	0.974420196	0.970603618	0	0	0.128621478	0	0	0	0	0.169977814	0	0.542313409	0	0.305981223	0.423444832	0	0.636419856	0.610916958	0	0	0	0	0	0	0	0	0	0	0.02978024	0	0	0	0	0	0	0	0	0
0.194008667	3.15E-05	0	0	0.069095052	0.267080926	0.006919589	0	0	0	0.571769373	0	0	0.969241902	0	0	0.921303425	0	0.20907438	0	0	0.006098623	0.099426631	0	0	0	0	0	0	0	0	0	0	0	0	0	0	0.076881318	0	0	0	0	0	0	0	0	0	0	0	0
0.499302253	0.001592613	0	0	0	0	0.07269338	0	0	0	0.074621171	0.937791104	0	0.222217847	0.133238062	0	0.87905059	0	0	0.972248089	0	0.573401773	0	0.350949679	0	0	0	0.973346211	0.006338025	0	0	0	0	0	0	0	0	0	0	0	0	0	0	0	0	0	0	0	0	0
0	0	0.072531322	0	0	0.5887955	0	0	0	0	0.422768094	0.468523418	0	0	0	0	0.765630232	0.916909683	0.003995569	0	0	0	0.919888153	0.999319646	0.179661022	0.004281535	0.982950584	0	0	0	0	0	0	0	0	0	0	0	0	0	0	0	0	0	0	0	0	0	0	0
0	0	0	0.271262294	0.331960359	0	0	0.997319514	0	0	0.138265625	0	0.476559866	0	0	0	0.776358253	0	0	0.839970893	0	0	0.034532088	0	0	0.204271143	0.928386967	0.041711287	0	0.309049387	0	0	0	0	0	0	0	0	0	0	0	0	0	0	0	0	0	0	0	0
0.542215985	0	0	0	0.303288141	0	0	0.208222894	0	0	0	0.991808025	0.987458983	0	0	0	0	0	0	0	0.148976379	0	0.040994915	0	0.063721177	0.765378475	0	0.994412424	0	0.158562435	0	0	0	0	0	0	0	0	0	0	0.025359344	0	0	0	0	0	0	0	0	0
0	0.005962716	0	0	0	0.430413129	0	0	0	0	0.999497855	0	0	0	0	0	0.979432431	0.832349738	0.885543823	0	0.077430023	0	0	0.866078119	0.073044485	0	0.056942615	0.895372032	0	0	0	0	0	0	0	0	0	0	0	0	0	0	0	0	0	0	0	0	0	0
0.073766523	0	0	0	0.999856374	0.022735405	0	0.980094479	0	0	0	0.016635279	0	0.895481117	0	0	0	0	0	0	0	0.995835829	0.04514942	0.314048828	0	0	0.855997126	0	0.637565222	0.859698659	0	0	0	0	0	0	0	0	0	0	0	0	0	0	0	0	0	0	0	0
0.349935096	0	0.117549444	0.874597059	0.372527222	0	0.014359866	0	0.749232904	0	0	0.991799023	0.614599253	0	0.706530069	0.973670556	0	0	0	0	0	0.02174919	0	0.122261101	0.005526058	0	0.00396016	0	0.996631472	0	0	0	0	0	0	0	0	0	0	0	0.021492529	0	0	0	0	0	0	0	0	0
0.999807669	0.002746597	0	0.136030568	0.995705414	0	0.585312807	0.130274197	0	0	0.077691829	0	0.933852209	0	0	0	0	0	0.046189891	0.928286177	0.883029494	0	0.988480807	0.382809753	0.026729285	0.651461517	0	0.1170296	0	0.968698719	0	0	0	0	0	0	0	0	0	0	0	0	0	0	0	0	0	0	0	0
0	0.939779978	0	0.003135077	0	0	0	0	0	0	0	0	0	0.746328782	0.466001702	0	0	0.002814475	0	0	0	0.266217929	0.955018552	0	0	0	0.653841376	0.946125638	0	0	0	0	0	0	0	0	0	0	0	0	0	0	0	0	0	0	0	0	0	0
0.156925628	0	0.005538372	0.621289049	0	0.863503712	0	0.005251032	0	0	0	0	0	0.826899753	0.330729307	0	0	0.878476025	0	0	0	0.937066139	0	0	0	0.691418716	0	0	0	7.99E-05	0	0	0	0	0	0	0	0	0	0	0	0	0	0	0	0	0	0	0	0
0.554865518	0.905403605	0.455710875	0.920796367	0	0	0	0	0.065591693	0	0	0	0.976749175	0	0.993800383	0	0	0	0	0.767097902	0.901551365	0.393329717	0.116527688	0	0.050850099	0	0.994464147	0	0	0.026267455	0	0	0	0	0	0	0	0	0	0	0	0	0	0	0	0	0	0	0	0
0.969553261	0	0.344148458	0	0	0.318816724	0.007757749	0.419942901	0	0	0.014984952	0	0	0	0.103102873	0.979544105	0	0.359491987	0	0	0	0.965928461	0	0	0	0	0	0.923410936	0	0	0	0	0	0	0	0	0	0	0	0	0	0	0	0	0	0	0	0	0	0
0	0.849036815	0	0.914595851	0	0.564604076	0	0	0	0	0.093488487	0.463866793	0	0	0	0.995594689	0	0	0	0	0	0.431565583	0.09587289	0	0.968411573	0.12842809	0.485892837	0.079642342	0	0	0	0	0	0	0	0	0	0	0	0	0	0	0	0	0	0	0	0	0	0
0	0	0	0	0	0	0.992669061	0	0.539873788	0	0	0.397583332	0	0	0.99906081	0.402336315	0	0	0	0.960322202	0.000514543	0.116102138	0.021949123	0	0.020482207	0	0	0	0	0.673040173	0	0	0	0	0	0	0	0	0	0	0	0	0	0	0	0	0	0	0	0
0	0.44108632	0	0.318089092	0.001643799	0	0.037221021	0.147782932	0	0.995818657	0	0	0.001226852	0.000299391	0	0	0	0.111540915	0.040132761	0	0.705652729	0	0.969907885	0	0	0	0.999718509	0	0	0.001457717	0	0	0	0	0	0	0	0	0	0	0	0	0	0	0	0	0	0	0	0
0.772466786	0.990576256	0	0.971463562	0	0.030745897	0.007003324	0.388249727	0	0	0.011119927	0	0	0.828163046	0.159511216	0	0.604389088	0.884976513	0	0	0	0.917452232	0	0	0	0	0.004580746	0	0	0.098790331	0	0	0	0	0	0	0	0	0	0	0	0	0	0	0	0	0	0	0	0
0	0	0.999476943	0.437755892	0.767466251	0	0.33491228	0	0.91464598	0	0	0	0	0.127914492	0	0	0.948849345	0.294721814	0.008718018	0.610936733	0	0	0.928907447	0	0.768773235	0	0.006618294	0.025677434	0	0	0	0	0	0	0	0	0	0	0	0	0	0	0	0	0	0	0	0	0	0
0	0.955756218	0.944271816	0	0.919226199	0.89477223	0	0	0	0	0	0	0	0.023155762	0.176134773	0	0	0	0	0.490341243	0.835233646	0.015835526	0.5001491	0.59761942	0.988917698	0	0	0.842456836	0.718589415	0.021157584	0	0	0	0	0	0	0	0	0	0	0	0	0	0	0	0	0	0	0	0
0.82871416	0	0	0	0	0	0.165493758	0.284376264	0.252779058	0	0	0	0	0	0.923097045	0	0	0.033191481	0	0	0	0.000307135	0.078604678	0	0	0.892994903	0	0.999831753	0	0	0	0	0	0	0	0	0	0	0	0	0	0	0	0	0	0	0	0	0	0
0.28758403	0.015329635	0.731155309	0	0	0	0.819573016	0.782235316	0	0.22474963	0	0	0	0	0	0	0	0	0	0	0	0	0	0	0.978989178	0.949336389	0	0.595707381	0.21753071	0.336642145	0	0	0	0	0	0	0	0	0	0	0.05195672	0	0	0	0	0	0	0	0	0
0	0	0	0	0.530399969	0.031190557	0	0	0.007922803	0	0	0	0.146428572	0	0.71471328	0.046205373	0.425980398	0	0	0.964668477	0	0.832780179	0.022512912	0	0	0	0	0	0.777893173	0.02233617	0	0	0	0	0	0	0	0.025883554	0	0	0.052139491	0	0	0	0	0	0	0	0	0
0	0.098458956	0	0	0.123459622	0.032818867	0	0	0	0	0.054938017	0	0	0	0.884994629	0.026114991	0.37675632	0.925570224	0	0	0.908490009	0	0	0.542464184	0	0.056805247	0	0	0	0.486736963	0	0	0	0	0	0	0	0	0	0	0	0	0	0	0	0	0	0	0	0
0	0.08908625	0	0	0	0	0	0.929569841	0	0	0	0.750386549	0	0	0	0	0	0.665377724	0.00921833	0	0.697528813	0	0.304332216	0.888770533	0	0	0.36490708	0.050285385	0	0	0	0	0	0	0	0	0	0	0	0	0	0	0	0	0	0	0	0	0	0
0.75712231	0.179750591	0.975002137	0.337536991	0.989354856	0.526629503	0.221914036	0	0	0	0.841521609	0	0	0	0	0	0.070991123	0	0	0.97749055	0.063940307	0	0.032840049	0.126380426	0.381065057	0.771078664	0	0.56368689	0	0	0	0	0	0	0	0	0	0	0	0	0	0	0	0	0	0	0	0	0	0
0	0	0	0	0	0	0	0	0	0	0	0	0	0	0	0	0	0	0.007082407	0	0	0	0	0	0	0	0	0	0	0	0	0	0	0	0	0	0	0	0	0	0	0	0	0	0	0	0	0	0	0
0	0	0	0	0	0	0	0.011975425	0	0	0	0	0	0	0	0	0	0	0	0	0	0	0	0	0	0	0	0	0	0	0	0	0	0	0	0	0	0.033230321	0	0	0.040191932	0	0	0	0	0	0	0	0	0
0	0	0	0	0.001219776	0	0	0	0	0	0.306359563	0	0	0	0	0	0	0	0.048798124	0	0	0	0	0	0	0	0.035674827	0	0	0	0	0	0	0	0	0	0	0	0	0	0	0	0	0	0	0	0	0	0	0
0	0	0	0.044772143	0	0	0	0.254097849	0	0	0	0	0	0	0	0	0	0	0	0	0	0	0	0	0	0	0	0	0	0	0	0	0	0	0	0	0	0	0	0	0	0	0	0	0	0	0	0	0	0
0	0	0	0	0	0.027641548	0	0	0	0	0	0	0	0	0	0	0	0	0.001131276	0	0	0	0	0	0	0.032788959	0	0	0	0	0	0	0	0	0	0	0	0	0	0	0	0	0	0	0	0	0	0	0	0
0	0.000731197	0	0	0	0	0	0	0	0	0	0	0	0	0	0	0	0	0	0	0	0	0	0	0	0	0	0	0	0	0	0	0	0	0	0	0	0	0	0	0	0	0	0	0	0	0	0	0	0
0.045068286	0	0	0	0	0	0	0	0	0	0	0	0	0	0	0	0	0	0	0	0	0	0	0	0	0	0	0	0	0	0	0	0	0	0	0	0	0	0	0	0	0	0	0	0	0	0	0	0	0
0	0	0	0	0	0.012094353	0	0	0	0	0	0	0	0	0.149620222	0	0	0	0.00632784	0	0	0	0	0	0	0	0	0	0	0	0	0	0	0	0	0	0	0.031861257	0	0	0	0	0	0	0	0	0	0	0	0
0	0	0	0	0.019039721	0	0	0	0	0	0	0	0	0	0.04168358	0	0	0	0	0	0	0	0	0	0	0	0	0	0	0	0	0	0	0	0	0	0	0	0	0	0.018513451	0	0	0	0	0	0	0	0	0
0	0	0	0.004959354	0	0	0	0	0	0	0	0	0	0	0	0	0	0	0	0	0	0	0	0	0	0	0	0	0	0	0	0	0	0	0	0	0	0	0	0	0	0	0	0	0	0	0	0	0	0
0	0.002023969	0	0	0	0	0	0	0	0	0	0	0	0	0	0	0	0	0.11231896	0	0	0	0	0	0	0	0	0	0	0	0	0	0	0	0	0	0	0	0	0	0	0	0	0	0	0	0	0	0	0
0.405317275	0	0	0	0	0	0	0	0	0	0	0	0	0	0	0	0	0	0	0	0	0	0	0	0	0.018835312	0.565625528	0.110405545	0	0	0	0	0	0	0	0	0	0.02065387	0	0	0	0	0	0	0	0	0	0	0	0
0	0	0.162335782	0	0	0.004762543	0	0	0	0	0	0	0	0	0	0	0	0	0	0	0	0	0	0	0	0	0	0.109938065	0	0	0	0	0	0	0	0	0	0	0	0	0	0	0	0	0	0	0	0	0	0
0.006490613	0	0	0	0	0	0	0	0	0	0	0	0	0	0.122219797	0	0	0	0	0.036212808	0	0	0	0	0.098256315	0	0	0.033360494	0	0	0	0	0	0	0	0	0	0	0	0	0	0	0	0	0	0	0	0	0	0
0	0	0.0117941	0.005681721	0	0	0	0	0	0	0	0	0	0	0	0	0	0	0	0	0	0	0	0	0	0.04228532	0	0.139386375	0	0	0	0	0	0	0	0	0	0	0	0	0	0	0	0	0	0	0	0	0	0
0	0	0	0	0	0	0	0	0	0	0	0	0	0	0.046754719	0	0.173255518	0	0	0	0	0	0	0	0	0	0	0	0	0	0	0	0	0	0	0	0	0	0	0	0	0	0	0	0	0	0	0	0	0
0	0	0	0	0	0	0	0	0	0	0	0	0	0	0	0	0	0	0.004877409	0	0	0.063984836	0	0	0	0	0	0	0	0	0	0	0	0	0	0	0	0	0	0	0	0	0	0	0	0	0	0	0	0
0	0	0	0	0	0	0	0	0	0	0	0	0	0	0	0	0	0	0.020897927	0	0	0	0	0	0	0	0	0	0.00404788	0	0	0	0	0	0	0	0	0.047694685	0	0	0	0	0	0	0	0	0	0	0	0
0	0	0	0	0	0	0	0.841764897	0	0	0	0	0	0	0	0	0	0	0	0	0	0	0.059561721	0	0	0	0	0	0	0	0	0	0	0	0	0	0	0	0	0	0	0	0	0	0	0	0	0	0	0
0	0	0	0	0	0.0148247	0	0	0	0	0	0	0	0	0	0	0	0	0	0	0	0	0.166116563	0	0	0	0	0.071251664	0	0	0	0	0	0	0	0	0	0	0	0	0	0	0	0	0	0	0	0	0	0
0	0	0	0	0.016841668	0	0	0	0	0	0	0	0	0	0	0	0	0	0	0	0	0	0	0	0	0	0	0.11175002	0	0	0	0	0	0	0	0	0	0	0	0	0	0	0	0	0	0	0	0	0	0
0	0	0.549365078	0	0	0	0	0	0	0	0	0	0.097741082	0	0	0	0	0	0	0	0	0	0	0	0	0	0	0	0	0	0	0	0	0	0	0	0	0	0	0	0	0	0	0	0	0	0	0	0	0
0	0	0	0	0	0	0	0	0	0	0	0	0	0	0	0	0	0	0	0	0	0	0	0	0	0	0	0	0	0	0	0	0	0	0	0	0	0	0	0	0.027816636	0	0	0	0	0	0	0	0	0
0	0	0	0	0	0	0	0	0	0	0	0	0	0	0	0	0	0	0	0	0	0	0	0	0	0	0	0	0	0	0	0	0	0	0	0	0	0	0	0	0	0	0	0	0	0	0	0	0	0
0	0	0	0	0	0	0	0	0	0	0	0	0	0	0	0	0	0	0	0	0.009393171	0	0	0	0	0	0	0	0	0	0	0	0	0	0	0	0	0	0	0	0	0	0	0	0	0	0	0	0	0
0	0	0	0	0	0	0	0	0	0	0	0	0	0	0	0	0	0	0	0	0	0	0	0	0	0	0	0	0	0	0	0	0	0	0	0	0	0	0	0	0	0	0	0	0	0	0	0	0	0
0	0	0	0	0	0	0	0	0	0	0	0	0	0	0	0	0	0	0	0	0	0	0	0	0	0	0	0	0	0	0	0	0	0	0	0	0	0	0	0	0	0	0	0	0	0	0	0	0	0
0	0	0	0	0	0	0	0.265235798	0	0	0	0	0	0	0	0	0	0	0.019148376	0	0.161412168	0	0	0	0	0	0	0.101128365	0	0	0	0	0	0	0	0	0	0	0	0	0	0	0	0	0	0	0	0	0	0
0	0	0	0	0	0	0	0	0	0	0	0	0	0	0	0	0	0	0.003457269	0	0	0	0	0	0	0	0	0	0	0	0	0	0	0	0	0	0	0	0	0	0	0	0	0	0	0	0	0	0	0
0	0	0	0	0	0	0	0	0	0	0	0	0.095535223	0	0	0	0	0	0	0	0	0	0	0	0	0	0	0	0	0	0	0	0	0	0	0	0	0	0	0	0.048704357	0	0	0	0	0	0	0	0	0
0	0	0	0	0	0	0	0	0	0	0	0	0	0	0	0	0	0	0	0	0	0	0.009653286	0	0	0	0	0.087453734	0	0	0	0	0	0	0	0	0	0	0	0	0	0	0	0	0	0	0	0	0	0
0	0	0	0	0	0	0.020349624	0	0	0	0	0	0	0	0	0	0	0	0	0	0	0	0.063916761	0	0	0	0	0	0.057179909	0	0	0	0	0	0	0	0	0	0	0	0	0	0	0	0	0	0	0	0	0
0	0	0	0	0	0.025823245	0	0	0	0	0	0	0	0	0.099458999	0	0	0	0	0	0	0	0	0	0	0	0	0	0	0	0	0	0	0	0	0	0	0	0	0	0	0	0	0	0	0	0	0	0	0
0	0	0	0	0	0	0	0	0	0	0	0	0	0	0	0	0	0.150866544	0	0	0	0	0	0	0	0	0	0	0	0	0	0	0	0	0	0	0	0	0	0	0	0	0	0	0	0	0	0	0	0
0	0	0	0	0	0	0	0	0	0	0	0	0	0	0	0	0	0	0	0	0	0	0	0.117002395	0	0	0	0	0	0	0	0	0	0	0	0	0	0	0	0	0	0	0	0	0	0	0	0	0	0
0	0	0	0	0	0.008752707	0	0	0	0	0	0	0	0	0	0	0	0	4.88E-06	0	0	0	0	0	0	0	0	0	0	0	0	0	0	0	0	0	0	0.007314129	0	0	0	0	0	0	0	0	0	0	0	0
0	0	0	0	0	0	0	0	0	0	0	0	0	0	0	0	0	0	0	0	0	0	0.032270818	0	0	0	0	0	0	0	0	0	0	0	0	0	0	0	0	0	0	0	0	0	0	0	0	0	0	0
0	0	0	0	0	0	0	0.096116578	0	0	0	0	0	0	0	0	0	0	0	0	0	0	0.011660697	0	0	0	0	0	0	0	0	0	0	0	0	0	0	0	0	0	0	0	0	0	0	0	0	0	0	0
0	0.02318363	0	0	0	0	0	0.000452277	0	0	0	0.053984131	0	0	0	0	0	0	0	0	0	0	0	0	0	0	0.009949487	0	0	0	0	0	0	0	0	0	0	0	0	0	0	0	0	0	0	0	0	0	0	0
0	0.001260652	0	0.054680899	0	0	0	0	0	0	0	0	0	0	0	0	0	0	0	0	0	0	0	0	0	0	0	0	0	0.168961665	0	0	0	0	0	0	0	0	0	0	0	0	0	0	0	0	0	0	0	0
0	0	0	0	0	0	0	0	0	0	0	0	0	0	0	0	0	0	0	0	0	0	0	0	0	0	0	0	0	0	0	0	0	0	0	0	0	0	0	0	0	0	0	0	0	0	0	0	0	0
0	0	0	0	0	0	0.009868546	0	0	0	0	0	0	0	0.074827222	0	0	0	0	0	0	0	0	0	0	0	0	0	0	0.018672222	0	0	0	0	0	0	0	0	0	0	0	0	0	0	0	0	0	0	0	0
0.109371551	0.020760066	0	0	0	0.018270808	0	0.136377613	0	0	0	0	0	0	0	0	0	0	0	0	0	0	0	0	0	0	0	0	0	0	0	0	0	0	0	0	0	0	0	0	0.017022378	0	0	0	0	0	0	0	0	0
0	0	0	0	0	0	0	0	0	0	0	0	0	0	0	0	0	0	0.148267792	0	0	0	0.087847774	0	0	0	0	0.061219034	0	0	0	0	0	0	0	0	0	0	0	0	0	0	0	0	0	0	0	0	0	0
0	0	0	0	0	0	0	0	0	0	0	0	0.052972124	0	0.007122149	0	0	0	0.029888315	0	0	0	0	0.708622192	0	0	0	0	0	0	0	0	0	0	0	0	0	0	0	0	0	0	0	0	0	0	0	0	0	0
0	0	0	0	0	0.030175772	0	0	0	0	0.018670637	0	0	0	0	0	0.130377231	0	0	0	0	0	0	0	0.154448281	0	0	0	0	0	0	0	0	0	0	0	0	0	0	0	0	0	0	0	0	0	0	0	0	0
0	0	0	0	0	0	0	0	0	0	0	0.010038799	0	0	0	0	0	0	0	0	0	0	0	0	0	0	0	0	0	0	0	0	0	0	0	0	0	0	0	0	0	0	0	0	0	0	0	0	0	0
0	0	0	0	0	0	0	0	0	0	0	0	0.245642184	0	0	0	0	0	0	0	0	0	0.060612019	0	0	0	0	0.071633626	0	0	0	0	0	0	0	0	0	0.089638532	0	0	0	0	0	0	0	0	0	0	0	0
0	0	0	0	0	0	0	0	0	0	0	0	0	0	0	0	0	0.00559704	0	0	0	0	0.008332485	0	0	0	0	0	0	0	0	0	0	0	0	0	0	0	0	0	0	0	0	0	0	0	0	0	0	0
0	0	0	0	0	0	0	0	0	0	0	0	0	0	0	0	0	0	0	0	0	0	0	0	0	0	0.293640598	0	0	0	0	0	0	0	0	0	0	0	0	0	0	0	0	0	0	0	0	0	0	0
0.014242061	0	0	0	0	0	0	0	0	0	0	0	0	0.176664138	0	0	0	0	0	0	0	0	0	0	0	0	0	0	0	0	0	0	0	0	0	0	0	0	0	0	0.030493621	0	0	0	0	0	0	0	0	0
0	0	0	0	0	0	0	0	0	0	0	0	0	0	0	0	0	0	0	0	0	0	0	0	0	0	0	0.078002586	0	0	0	0	0	0	0	0	0	0	0	0	0	0	0	0	0	0	0	0	0	0
0	0	0	0	0	0.01847347	0	0	0	0.152192943	0	0	0	0.60545223	0	0	0	0	0	0	0	0	0	0	0	0	0	0.007481307	0	0	0	0	0	0	0	0	0	0.061537393	0	0	0	0	0	0	0	0	0	0	0	0
0	0	0	0	0	0	0	0	0	0	0	0	0	0	0	0	0	0	0	0	0	0	0	0	0	0	0	0	0	0	0	0	0	0	0	0	0	0	0	0	0	0	0	0	0	0	0	0	0	0
0	0	0	0	0	0	0	0	0	0	0	0	0	0	0	0	0	0	0	0	0	0	0	0	0	0	0	0	0	0	0	0	0	0	0	0	0	0	0	0	0	0	0	0	0	0	0	0	0	0
0	0	0	0	0	0	0	0	0	0	0	0	0	0	0.094244128	0	0	0	0	0	0	0	0	0	0	0	0	0	0	0	0	0	0	0	0	0	0	0	0	0	0	0	0	0	0	0	0	0	0	0
0	0	0	0	0	0	0	0	0	0	0	0	0.637539504	0.183751897	0	0	0	0	0	0	0	0	0.011679054	0	0	0	0.062927133	0	0	0	0	0	0	0	0	0	0	0	0	0	0	0	0	0	0	0	0	0	0	0
0	0	0	0	0	0	0	0.019933826	0	0	0	0	0.055905086	0	0	0	0	0.041709864	0	0	0	0.100500471	0	0	0	0	0	0	0	0	0	0	0	0	0	0	0	0	0	0	0	0	0	0	0	0	0	0	0	0
0	0	0	0	0	0	0	0.053513397	0	0	0	0	0	0	0	0	0	0	0	0	0	0	0	0	0	0	0.058838921	0	0	0	0	0	0	0	0	0	0	0	0	0	0	0	0	0	0	0	0	0	0	0
0	0	0	0	0	0.028628183	0	0	0	0	0	0	0	0	0	0	0	0	0	0	0	0	0	0	0	0	0	0	0	0	0	0	0	0	0	0	0	0	0	0	0	0	0	0	0	0	0	0	0	0
0	0.560715142	0	0.633524806	0.146271602	0.264754905	0	0	0	0.744123775	0	0	0.194528865	0.827191282	0	0	0.999584072	0	0.210612347	0	0	0.027233174	0.002793703	0.16252441	0.982426725	0	0	0	0.980287784	0	0	0	0	0	0	0	0	0	0	0	0	0	0	0	0	0	0	0	0	0
0	0.868489167	0	0.327538205	0	0	0	0	0	0	0	0	0	0	0	0	0	0	0	0	0.098263086	0.05082377	0	0.607539325	0	0	0	0	0.501551784	0	0	0	0	0	0	0	0	0.12102792	0	0	0	0	0	0	0	0	0	0	0	0
0.98966878	0	0.000248077	0.999825034	0	0.158840147	0.00267883	0	0	0	0.090926195	0.27327434	0.297210017	0	0.942781118	0	0.97332137	0.740448661	0	0	0.005091277	0	0.157654392	0	0.997045771	0.846861129	0.872842453	0.339852416	0.026203088	0.938987798	0	0	0	0	0	0	0	0.003386396	0	0	0	0	0	0	0	0	0	0	0	0
0.569544891	0.97572525	0	0.251508864	0	0	0	0	0	0	0.545573051	0	0	0	0	0.993897125	0	0.570573507	0.003921642	0	0	0	0	0	0	0	0.298187509	0	0	0	0	0	0	0	0	0	0	0	0	0	0.045499991	0	0	0	0	0	0	0	0	0
0	0.998809438	0	0	0.99614665	0.017718093	0	0.665642606	0	0.509196083	0	0	0	0.436945699	0	0	0	0	0.985727466	0	0	0.957388048	0.022870395	0	0	0	0	0.672124478	0	0.285389895	0	0	0	0	0	0	0	0	0	0	0	0	0	0	0	0	0	0	0	0
0	0	0.819142489	0	0	0.810984455	0.026259957	0	0.572807452	0	0	0.08758452	0	0	0	0.270974478	0	0.280575746	0	0	0	0.696415172	0	0.983107222	0	0.435864714	0.035702672	0	0	0.411351956	0	0	0	0	0	0	0	0	0	0	0.052294845	0	0	0	0	0	0	0	0	0
0.077819743	0	0.931718815	0	0.543723308	0.010284308	0	0.999167481	0.494194796	0	0.994499541	0.802824367	0.995743658	0.370053348	0	0	0.014296891	0.593379639	0	0	0	0.386085597	0.765793214	0.720220714	0	0	0	0	0	0	0	0	0	0	0	0	0	0	0	0	0.039179167	0	0	0	0	0	0	0	0	0
0.079210167	0	0.000195596	0.326167723	0.472653608	0	0	0	0	0	0.992539299	0	0.249465159	0.016337031	0.758705114	0.546169265	0	0.025068927	0.004133046	0.580997753	0	0.238959096	0	0.981389794	0.568150169	0	0.111905067	0	0	0.01706632	0	0	0	0	0	0	0	0	0	0	0.027624061	0	0	0	0	0	0	0	0	0
0.031885836	0	0	0.258429191	0.827862924	0.031237839	0.716059853	0	0.87536956	0.079413081	0	0.075985929	0.030321696	0	0	0	0	0	0.998661898	0.847694268	0.771912279	0	0	0	0	0	0.268169764	0.097501054	0.733503269	0	0	0	0	0	0	0	0	0	0	0	0	0	0	0	0	0	0	0	0	0
0	0.003195233	0	0	0.044165298	0	0	0	0.223674405	0	0.967876517	0.989234173	0	0	0.01781179	0	0	0.807076774	0.777752843	0	0	0	0.04737716	0.021477207	0	0.21133554	0.608294288	0.906539185	0	0.381891618	0	0	0	0	0	0	0	0	0	0	0.005294428	0	0	0	0	0	0	0	0	0
0	0.402113486	0.893809368	0.977854184	0	0.631969299	0	0.097220811	0	0.942777263	0	0	0.965801471	0.273054083	0.093028392	0	0.639844391	0	0.811505732	0	0	0.208361922	0	0.42372036	0	0	0.185673481	0	0	0.963543758	0	0	0	0	0	0	0	0	0	0	0	0	0	0	0	0	0	0	0	0
0	0.008039279	0	0	0	0	0.989678934	0	0.999147143	0	0.032434386	0	0	0	0	0	0.993550881	0.80235922	0	0	0	0.806691592	0.821759867	0	0.368390502	0.990145642	0.394633012	0	0	0.797667033	0	0	0	0	0	0	0	0.025116225	0	0	0	0	0	0	0	0	0	0	0	0
0.961648578	0.986261789	0	0.183354183	0.034392353	0.230233352	0.831979883	0.172762041	0.99334411	0.120987221	0.017771129	0	0	0	0	0	0	0	0	0.635971299	0	0	0.676095387	0	0.017351975	0	0	0	0	0	0	0	0	0	0	0	0	0	0	0	0	0	0	0	0	0	0	0	0	0
0.013045947	0.020732279	0	0.988329248	0	0.982979029	0.063615314	0	0.628581518	0	0	0.344291406	0	0.942337001	0	0.206937745	0	0	0.024171465	0.073266498	0.991849044	0	0.832282799	0	0.839357915	0	0.991960086	0.058609759	0	0	0	0	0	0	0	0	0	0	0	0	0.052206498	0	0	0	0	0	0	0	0	0
0	0	0	0	0.696993741	0	0.049487599	0	0	0	0.176888792	0.458045164	0.06126204	0	0	0.960819498	0	0	0	0.975363619	0.996470491	0	0.698407154	0	0.904367775	0	0.987247365	0	0	0.423740857	0	0	0	0	0	0	0	0	0	0	0.049636554	0	0	0	0	0	0	0	0	0
0	0	0	0.999830093	0	0.971525644	0.174258924	0.831020376	0	0	0.028325492	0	0	0	0.495060668	0.815045879	0	0.035528472	0.150840914	0	0	0.010769002	0	0	0.166346373	0	0.643951883	0.064720259	0	0	0	0	0	0	0	0	0	0	0	0	0	0	0	0	0	0	0	0	0	0
0.044592966	0.271315983	0	0	0	0.503389067	0	0.009283775	0	0	0	0	0	0.969848702	0.543447373	0.082155046	0.830471789	0	0.738745003	0	0	0.093815284	0	0	0	0	0.99818606	0.913574168	0.996091458	0	0	0	0	0	0	0	0	0	0	0	0	0	0	0	0	0	0	0	0	0
0.172962881	0.505745489	0.879974164	0.440515291	0	0.98872946	0.006860832	0.993533081	0	0	0	0.771376934	0	0	0.129165067	0	0	0.276476378	0	0.676193974	0	0	0.330143808	0.997730179	0.995208886	0	0	0	0	0.682575848	0	0	0	0	0	0	0	0.007614579	0	0	0	0	0	0	0	0	0	0	0	0
0	0	0	0.110393737	0	0.05129377	0	0	0	0	0.99952039	0	0.968166958	0	0.251770056	0	0	0	0	0	0.981441051	0	0	0.868074764	0.121656954	0	0	0.938162409	0	0	0	0	0	0.05518799	0	0	0	0	0	0	0	0	0	0	0	0	0	0	0	0
0	0	0.862900617	0	0	0	0	0.524373704	0.455302069	0	0.00320852	0	0.313886598	0.009466993	0	0	0.533793882	0	0	0.646067363	0.692532566	0	0.032517984	0	0	0.292645882	0	0.757077809	0	0.04140894	0	0	0	0	0	0	0	0	0	0	0	0	0	0	0	0	0	0	0	0
0.144850703	0	0	0.603388064	0	0	0	0.822948788	0	0	0	0	0.178468364	0	0	0	0	0.925470791	0	0.09245637	0	0.082643221	0	0.919628715	0.459056472	0.132257566	0	0.103104009	0	0	0	0	0	0	0	0	0	0	0	0	0	0	0	0	0	0	0	0	0	0
0	0.000254724	0	0.582558721	0	0.049160095	0	0.357212461	0.645175131	0	0	0	0.119849916	0.965704559	0.347608007	0.654705905	0	0.010199718	0.997188246	0.990654045	0	0.122191081	0.45684579	0	0.409446578	0	0.995250317	0	0.476685549	0	0	0	0	0	0	0	0	0	0	0	0	0	0	0	0	0	0	0	0	0
0.013442206	0	0.87785529	0.999902943	0	0	0.966890715	0	0	0	0	0.924708859	0.980437703	0	0	0.359638882	0	0.797412082	0.49421573	0	0.752929809	0.483259874	0	0.526253074	0	0	0.87332952	0.631457045	0	0	0	0	0	0	0	0	0	0	0	0	0.044135553	0	0	0	0	0	0	0	0	0
0.226749211	0	0	0.883932074	0	0.039964777	0.005571109	0.988541847	0	0.953551525	0	0	0.204701419	0	0.140097196	0	0.610296042	0	0.997934109	0.946167912	0.939681842	0	0	0	0	0	0.99871568	0	0.133601315	0	0	0	0	0	0	0	0	0.067852193	0	0	0	0	0	0	0	0	0	0	0	0
0	0.047350234	0	0	0.989389541	0.275738893	0.944320762	0.208158415	0	0	0	0	0	0	0.958422393	0	0	0	0	0	0	0	0.357435154	0	0	0	0.978706134	0	0.72118773	0	0	0	0	0	0	0	0	0	0	0	0	0	0	0	0	0	0	0	0	0
0	0	0	0	0	0.011296884	0	0	0	0	0	0.280872501	0	0	0	0	0	0	0	0	0	0	0	0	0	0	0	0	0	0	0	0	0	0	0	0	0	0	0	0	0	0	0	0	0	0	0	0	0	0
0	0.033624859	0	0	0	0	0	0	0	0	0	0	0	0	0	0	0	0	0.015738645	0	0	0	0	0	0	0	0	0	0	0	0	0	0	0	0	0	0	0	0	0	0	0	0	0	0	0	0	0	0	0
0	0	0	0	0	0	0	0.1107196	0	0	0	0	0.015559884	0	0	0	0	0.3270188	0.053267533	0	0	0	0	0	0	0	0	0	0	0	0	0	0	0	0	0	0	0	0	0	0	0	0	0	0	0	0	0	0	0
0	0.001452726	0	0	0	0	0	0	0	0	0	0	0	0	0	0	0	0	0	0	0	0	0.025963519	0	0	0	0	0	0	0.048004813	0	0	0	0	0	0	0	0	0	0	0	0	0	0	0	0	0	0	0	0
0	0	0	0	0	0	0	0	0	0	0	0	0	0	0	0	0	0.006637274	0	0	0	0	0.008238855	0	0	0	0	0	0	0	0	0	0	0	0	0	0	0	0	0	0	0	0	0	0	0	0	0	0	0
0	0	0	0	0	0	0	0	0	0	0	0	0	0	0	0	0	0	0.000463006	0	0	0	0.021523875	0	0	0	0	0	0	0.07314059	0	0	0	0	0	0	0	0	0	0	0	0	0	0	0	0	0	0	0	0
0	0	0	0	0	0	0	0	0	0	0	0	0	0	0	0	0	0	0	0	0	0	0	0	0	0	0	0.070035289	0	0	0	0	0	0	0	0	0	0	0	0	0.02445252	0	0	0	0	0	0	0	0	0
0	0	0	0	0	0	0	0	0	0	0	0	0	0	0	0	0	0	0.006635673	0	0	0	0	0	0	0	0	0	0	0.00162882	0	0	0	0	0	0	0	0	0	0	0	0	0	0	0	0	0	0	0	0
0	0	0	0	0	0	0	0	0	0	0	0	0	0	0	0	0	0	0	0	0	0	0	0.001020605	0	0	0	0	0	0	0	0	0	0	0	0	0	0	0	0	0	0	0	0	0	0	0	0	0	0
0	0	0	0	0	0	0	0	0	0	0	0	0	0	0	0	0	0	0.001497655	0	0	0	0	0	0	0	0	0	0	0	0	0	0	0	0	0	0	0	0	0	0	0	0	0	0	0	0	0	0	0
0	0	0	0	0	0	0	0	0	0	0	0	0	0	0.019468416	0	0	0	0	0	0	0	0.045324717	0	0	0	0	0	0	0	0	0	0	0	0	0	0	0	0	0	0	0	0	0	0	0	0	0	0	0
0	0.008082301	0	0	0	0.031118545	0.020365579	0	0	0	0	0	0	0	0	0	0	0	0	0	0	0	0	0	0	0	0	0	0	0	0	0	0	0	0	0	0	0	0	0	0	0	0	0	0	0	0	0	0	0
0	0	0	0	0	0	0	0.007459206	0	0	0	0	0	0	0.010067673	0	0	0	0	0	0	0	0	0	0	0	0	0	0	0	0	0	0	0	0	0	0	0	0	0	0	0	0	0	0	0	0	0	0	0
0	0	0	0	0	0.032232026	0	0	0	0	0	0	0	0	0	0	0	0	0.001329672	0	0	0.04663123	0	0	0	0.034378555	0	0	0	0	0	0	0	0	0	0	0	0.119950078	0	0	0	0	0	0	0	0	0	0	0	0
0	0	0	0	0	0	0	0	0	0	0	0	0	0	0	0	0	0	0	0	0	0	0	0	0	0.030079076	0	0	0	0	0	0	0	0	0	0	0	0	0	0	0	0	0	0	0	0	0	0	0	0
0	0	0	0	0	0	0	0.248592308	0	0	0	0	0	0	0	0	0	0	0	0.050967509	0	0	0	0	0	0	0	0	0	0	0	0	0	0	0	0	0	0.018710876	0	0	0	0	0	0	0	0	0	0	0	0
0	0	0.179607286	0	0	0	0	0	0	0	0	0	0	0	0	0	0	0	0.001932708	0	0	0	0	0.032794666	0	0	0	0	0	0	0	0	0	0	0	0	0	0	0	0	0.052296847	0	0	0	0	0	0	0	0	0
0	0	0	0.020640165	0.086278596	0	0	0	0	0	0	0	0	0	0	0	0	0.666711536	0	0	0.000268064	0	0	0.070788556	0.040054305	0	0.039932187	0	0	0	0	0	0	0	0	0	0	0	0	0	0.050685132	0	0	0	0	0	0	0	0	0
0	0	0	0	0.097955536	0	0	0	0	0	0	0	0	0	0	0	0	0	0	0	0	0	0	0	0	0	0	0	0	0	0	0	0	0	0	0	0	0	0	0	0	0	0	0	0	0	0	0	0	0
0	0	0	0	0	0	0	0	0	0	0.078090185	0	0	0	0	0	0	0	0	0	0	0	0	0	0	0	0	0	0	0	0	0	0	0	0	0	0	0	0	0	0	0	0	0	0	0	0	0	0	0
0	0	0	0	0	0	0	0.029414779	0	0	0	0	0	0	0	0	0	0	0	0	0	0	0.016646375	0	0	0	0	0	0	0	0	0	0	0	0	0	0	0	0	0	0	0	0	0	0	0	0	0	0	0
0	0	0	0	0	0.024325147	0	0	0	0	0	0	0	0	0	0	0	0	0	0	0	0	0	0	0	0	0.009905764	0.087694123	0	0	0	0	0	0	0	0	0	0	0	0	0.021895987	0	0	0	0	0	0	0	0	0
0	0	0	0	0	0	0	0	0.008859838	0	0	0	0	0	0	0	0	0	0	0	0	0	0	0	0	0	0	0	0	0	0	0	0	0	0	0	0	0	0	0	0	0	0	0	0	0	0	0	0	0
0	0	0	0	0	0	0	0	0	0	0	0	0	0	0	0	0	0	0.013048346	0	0	0	0	0	0	0	0.246740623	0	0	0	0	0	0	0	0	0	0	0	0	0	0	0	0	0	0	0	0	0	0	0
0	0	0	0	0	0	0	0	0	0	0	0	0	0	0	0	0	0	0	0	0	0	0	0	0	0	0	0	0	0	0	0	0	0	0	0	0	0	0	0	0	0	0	0	0	0	0	0	0	0
0	0	0	0	0	0	0	0	0	0	0	0	0	0	0	0	0	0	0.007971074	0	0	0	0	0	0	0	0	0	0	0	0	0	0	0	0	0	0	0	0	0	0	0	0	0	0	0	0	0	0	0
0	0	0	0	0	0.014364251	0	0	0	0	0	0	0	0	0	0	0	0	0	0	0	0	0	0	0.002324836	0	0	0	0	0	0	0	0	0	0	0	0	0	0	0	0	0	0	0	0	0	0	0	0	0
0	0	0	0	0	0.031332608	0	0	0	0	0	0	0.173055714	0	0	0	0	0	0.011440413	0	0	0	0.036406814	0	0	0	0	0	0	0	0	0	0	0	0	0	0	0	0	0	0	0	0	0	0	0	0	0	0	0
0	0	0	0	0	0	0	0	0	0	0	0	0	0	0	0	0	0	0	0	0	0	0	0	0	0	0	0.10044326	0	0	0	0	0	0	0	0	0	0	0	0	0	0	0	0	0	0	0	0	0	0
0	0.031526087	0.254920433	0	0	0	0	0	0.087790417	0	0	0	0	0	0	0	0	0	0	0	0	0	0	0	0	0	0	0	0	0	0	0	0	0	0	0	0	0	0	0	0	0	0	0	0	0	0	0	0	0
0	0	0	0	0	0	0	0	0	0	0	0	0	0	0	0	0	0	0	0	0.023323294	0	0.072877939	0	0	0	0	0	0	0.075230328	0	0	0	0	0	0	0	0	0	0	0	0	0	0	0	0	0	0	0	0
0	0	0	0	0	0	0.026400007	0	0	0	0	0	0	0	0	0	0	0	0	0	0	0	0	0	0	0	0	0	0	0	0	0	0	0	0	0	0	0	0	0	0	0	0	0	0	0	0	0	0	0
0	0	0	0	0	0.022894447	0	0	0	0	0.042368538	0	0	0	0	0	0	0	0	0	0	0	0	0.029228051	0	0	0	0.094350137	0	0	0	0	0	0	0	0	0	0	0	0	0	0	0	0	0	0	0	0	0	0
0.119493397	0	0	0	0	0	0	0	0	0	0	0	0.036885334	0	0	0	0	0	0	0	0	0	0	0	0	0	0	0	0	0	0	0	0	0	0	0	0	0	0	0	0	0	0	0	0	0	0	0	0	0
0	0	0	0	0	0	0	0	0	0	0	0	0	0	0	0	0	0	0	0	0	0.215144378	0	0	0	0	0.021746329	0	0	0	0	0	0	0	0	0	0	0	0	0	0.020911129	0	0	0	0	0	0	0	0	0
0	0	0	0	0	0	0	0	0	0	0	0	0	0	0	0	0	0	0	0	0	0	0	0	0	0	0.003677386	0	0	0.001814588	0	0	0	0	0	0	0	0	0	0	0	0	0	0	0	0	0	0	0	0
0	0.004532049	0	0	0	0	0.002800456	0	0	0	0	0	0	0	0	0	0	0	0.007426879	0	0	0	0	0	0	0	0	0	0	0	0	0	0	0	0	0	0	0	0	0	0	0	0	0	0	0	0	0	0	0
0	0	0	0	0	0	0	0	0	0	0	0	0	0	0	0	0	0	0	0	0	0	0	0	0	0	0	0	0	0	0	0	0	0	0	0	0	0	0	0	0.050514316	0	0	0	0	0	0	0	0	0
0	0	0	0	0	0.016177561	0	0.094320586	0	0	0	0	0	0	0	0	0	0	0	0	0	0	0	0	0	0	0.012271015	0	0	0	0	0	0	0	0	0	0	0	0	0	0	0	0	0	0	0	0	0	0	0
0	0	0	0	0	0	0.004853398	0	0	0	0	0	0	0	0	0	0	0	0.010300882	0	0	0	0	0	0	0	0.039318842	0	0	0.07495026	0	0	0	0	0	0	0	0	0	0	0	0	0	0	0	0	0	0	0	0
0.049651029	0	0	0	0	0	0	0.093681223	0	0	0	0	0	0	0	0	0	0	0	0	0	0	0	0	0	0	0	0	0	0	0	0	0	0	0	0	0	0	0	0	0	0	0	0	0	0	0	0	0	0
0.022818966	0	0	0	0	0	0	0	0	0	0.027043466	0	0	0	0	0	0	0	0	0	0	0	0.02167996	0	0	0	0	0	0	0.028711805	0	0	0	0	0	0	0	0	0	0	0	0	0	0	0	0	0	0	0	0
0	0	0	0	0	0	0	0	0	0	0	0	0	0	0	0	0	0	0	0	0	0	0	0	0	0	0	0	0	0	0	0	0	0	0	0	0	0	0	0	0	0	0	0	0	0	0	0	0	0
0	0	0	0	0	0	0	0	0	0	0	0	0	0	0	0	0	0	0	0.059068398	0	0	0	0	0	0	0	0	0	0	0	0	0	0	0	0	0	0	0	0	0	0	0	0	0	0	0	0	0	0
0	0	0.108114433	0	0	0.028155922	0	0	0	0	0.115717581	0	0	0	0	0	0	0	0	0	0	0	0	0	0	0	0	0.036370564	0	0	0	0	0	0	0	0	0	0	0	0	0	0	0	0	0	0	0	0	0	0
0	0	0	0	0	0	0	0	0	0	0	0	0	0	0	0	0	0	0	0	0.176293812	0	0.059201324	0	0	0	0	0	0	0	0	0	0	0	0	0	0	0	0	0	0	0	0	0	0	0	0	0	0	0
0	0	0	0	0	0	0	0	0	0	0	0	0	0	0	0	0	0	0	0	0	0	0	0	0	0	0.001318492	0	0	0.083892904	0	0	0	0	0	0	0	0	0	0	0	0	0	0	0	0	0	0	0	0
0.04364562	0	0	0.028237806	0	0	0	0	0	0	0	0	0	0	0	0	0	0	0.004471524	0	0	0	0	0	0	0	0	0	0	0	0	0	0	0	0	0	0	0	0	0	0	0	0	0	0	0	0	0	0	0
0	0	0	0	0	0	0	0	0	0	0	0	0	0	0	0	0	0	0.010630007	0	0	0	0	0	0	0	0	0	0	0	0	0	0	0	0	0	0	0	0	0	0	0	0	0	0	0	0	0	0	0
0	0.033908231	0	0	0	0	0	0.031041514	0	0	0	0.039920723	0	0	0	0	0	0.240322812	0.001024888	0	0	0	0	0.003395022	0	0	0	0	0	0	0	0	0	0	0	0	0	0	0	0	0	0	0	0	0	0	0	0	0	0
0	0	0	0	0	0	0	0	0	0	0	0	0	0	0	0	0	0	0.006965196	0	0	0	0	0	0	0	0	0.07399768	0	0	0	0	0	0	0	0	0	0	0	0	0	0	0	0	0	0	0	0	0	0
0	0	0	0	0	0	0	0	0	0	0	0	0	0	0	0	0	0	0	0	0	0	0	0	0	0	0	0	0	0	0	0	0	0	0	0	0	0	0	0	0	0	0	0	0	0	0	0	0	0
0.004634548	0	0	0	0	0.023744225	0	0.1406585	0	0	0	0	0.047479004	0	0	0	0	0	0	0	0	0.01187712	0	0	0.141377343	0	0	0	0	0	0	0	0	0	0	0	0	0	0	0	0	0	0	0	0	0	0	0	0	0
0	0	0	0	0	0	0	0	0	0	0	0	0	0	0	0	0	0	0	0	0.296588698	0	0	0	0	0	0	0	0	0	0	0	0	0	0	0	0	0	0	0	0	0	0	0	0	0	0	0	0	0
0	0	0	0	0	0	0	0	0	0	0	0	0	0	0	0	0	0	0	0	0	0	0	0	0	0	0	0	0	0	0	0	0	0	0	0	0	0.028476613	0	0	0	0	0	0	0	0	0	0	0	0
0	0	0	0	0	0.290567673	0	0	0	0	0.015179725	0	0	0	0	0	0	0	0.041035334	0	0	0.093908409	0	0.113329228	0	0	0	0.101585224	0	0	0	0	0	0	0	0	0	0	0	0	0	0	0	0	0	0	0	0	0	0
0	0	0	0	0	0	0	0	0.22960531	0	0	0	0	0	0	0	0	0.045224294	0.00270048	0	0	0	0	0	0	0	0	0	0	0	0	0	0	0	0	0	0	0	0	0	0	0	0	0	0	0	0	0	0	0
0	0	0	0	0	0	0	0	0	0	0	0	0	0	0	0	0	0	0	0	0	0	0	0	0	0	0	0	0	0	0	0	0	0	0	0	0	0	0	0	0	0	0	0	0	0	0	0	0	0
0	0	0	0	0	0	0	0	0	0	0	0	0.001329605	0	0	0	0	0	0.025812784	0	0	0	0.031674412	0.018634622	0	0	0	0	0	0.013422714	0	0	0	0	0	0	0	0	0	0	0	0	0	0	0	0	0	0	0	0
0	0	0	0	0	0	0	0.098697901	0	0	0.104568704	0	0	0	0	0	0	0	0.003141684	0	0	0	0	0	0	0	0	0	0	0	0	0	0	0	0	0	0	0	0	0	0	0	0	0	0	0	0	0	0	0
0	0	0	0	0.947652481	0	0	0.776860745	0.926220139	0	0	0	0.138449745	0	0.165874093	0	0.16436399	0.07740098	0.999269435	0	0.139072084	0	0	0.504788755	0	0.008126745	0.496270957	0	0	0.009067879	0	0	0	0	0	0	0	0	0	0	0	0	0	0	0	0	0	0	0	0
0	0.864347513	0	0	0	0.755608727	0.537027248	0	0	0.759597004	0	0	0	0.992810799	0	0	0	0	0.001608833	0.997570918	0	0	0.40286509	0.989149346	0	0.049767069	0	0	0	0.600113937	0	0	0	0	0	0	0	0	0	0	0	0	0	0	0	0	0	0	0	0
0.029048297	0	0	0	0	0.032403753	0.611456491	0	0.496141626	0	0	0.704669733	0.17677931	0	0.967351003	0.306817173	0	0.996855289	0.018852677	0	0.824281171	0	0.873392852	0.393486908	0	0	0	0.473868054	0	0.733703972	0	0	0	0	0	0	0	0	0	0	0	0	0	0	0	0	0	0	0	0
0	0	0	0	0.984693193	0.136359431	0	0	0	0	0	0	0.969260578	0	0	0	0	0	0.021655837	0.458486008	0	0.970043976	0.023640209	0	0	0	0.526292806	0	0	0.97044621	0	0	0	0	0	0	0	0	0	0	0	0	0	0	0	0	0	0	0	0
0	0	0.984871304	0	0	0.945421111	0.988572058	0.666413156	0	0	0	0.052467286	0	0	0.53413053	0	0	0.96491032	0.167109584	0	0.987097579	0	0.022220091	0	0	0.05540155	0.187128801	0.636589429	0	0	0	0	0	0	0	0	0	0.026778771	0	0	0	0	0	0	0	0	0	0	0	0
0	0	0	0.426696722	0.83047404	0	0	0.00164242	0.994864396	0	0	0.957165309	0.353048212	0	0.123450671	0.996334927	0	0	0	0	0	0.010942145	0	0	0	0	0	0	0	0.67091375	0	0	0	0.000190243	0	0	0	0	0	0	0	0	0	0	0	0	0	0	0	0
0.023955362	0.013440936	0.805786306	0.263506788	0.327960675	0	0	0.367608572	0	0	0.980875152	0.525439072	0.046353231	0.080348924	0.096611616	0	0	0	0.912247142	0.012806728	0	0	0	0	0	0.133207023	0.161735687	0.057983807	0.002645751	0.645098195	0	0	0	0	0	0	0	0	0	0	0	0	0	0	0	0	0	0	0	0
0	0	0.96471325	0.97924472	0.855604732	0	0	0.628157125	0.026525686	0	0.997017517	0	0.528544632	0.420186929	0	0	0	0.905403162	0	0	0	0.69487404	0	0	0.313229181	0.952653237	0.350113318	0	0	0.840862104	0	0	0	0	0	0	0	0	0	0	0	0	0	0	0	0	0	0	0	0
0	0.615614442	0	0.865538399	0.390434401	0.215626868	0.016968897	0.241649535	0	0.96009985	0	0	0.0924894	0	0	0	0	0.211108762	0.116806221	0	0.993058064	0	0	0.296673914	0.422909408	0	0	0.170341529	0	0	0	0	0	0	0	0	0	0	0	0	0	0	0	0	0	0	0	0	0	0
0.091401004	0.000560204	0.237461207	0	0.49527968	0.023202863	0.885451406	0.015604712	0	0	0.374449453	0	0.853849044	0	0	0.037732625	0	0.964762363	0.957918898	0.758842531	0.242009953	0	0	0	0.998297621	0	0.197184968	0.061163486	0	0	0	0	0	0	0	0	0	0	0	0	0	0	0	0	0	0	0	0	0	0
0.001182847	0.002178286	0	0.848061033	0.00706314	0	0.622681719	0.969912079	0	0	0.424695088	0.929322065	0.928333993	0.662410025	0.604287803	0	0	0.148648221	0.992769617	0.918498775	0.912009161	0.562949253	0	0.816971105	0	0	0.962136869	0	0	0	0	0	0	0	0	0	0	0	0	0	0	0	0	0	0	0	0	0	0	0
0.805205872	0.584095875	0	0	0.079435212	0.07440955	0.93857712	0	0	0	0	0	0.005465399	0.538492271	0.882041995	0	0.638573804	0	0	0	0	0.023209186	0.024191167	0.385315833	0.607580513	0	0	0.180579671	0	0	0	0	0	0	0	0	0	0	0	0	0	0	0	0	0	0	0	0	0	0
0	0	0	0	0.963740032	0	0	0.498095358	0.993703204	0	0	0	0.126855942	0.420231517	0.656133728	0	0	0	0.191835628	0	0	0	0	0	0.932343219	0	0.362555753	0	0.903778645	0.45117454	0	0	0	0	0	0	0	0	0	0	0.052023479	0	0	0	0	0	0	0	0	0
0.0362963	0	0.50498799	0	0.099609137	0	0	0.932836519	0.139810905	0	0.944894173	0.501294202	0	0.287861992	0	0.61516416	0	0.998520987	0	0.037581991	0.063825135	0.906141381	0	0	0	0	0.838924824	0	0.960301745	0.315168018	0	0	0	0	0	0	0	0	0	0	0	0	0	0	0	0	0	0	0	0
0.454758309	0.023407971	0	0	0.051655079	0	0.671489858	0.207690942	0	0	0	0	0.646920893	0	0.097251477	0	0.926992075	0.333409974	0.93416842	0	0.161072298	0.831544507	0.09279924	0.731119538	0.738623839	0.009087847	0.99001436	0	0	0.969756565	0	0	0	0	0	0	0	0	0	0	0	0	0	0	0	0	0	0	0	0
0	0.483027287	0	0	0	0	0.588429462	0	0.003116165	0	0.284523907	0.787410963	0.304559419	0	0	0.024092616	0	0.149523875	0	0.985335352	0	0.885916975	0	0	0.789829498	0	0.134478202	0	0	0.328600957	0	0	0	0	0	0	0	0	0	0	0	0	0	0	0	0	0	0	0	0
0.729465079	0.983380471	0.98952771	0	0	0	0	0.113558969	0	0	0.117741169	0.994475268	0	0.596648401	0	0.834312955	0.998807924	0	0.013293161	0.905018799	0	0	0	0	0.600869824	0.690854249	0.588037195	0.11148326	0	0	0	0	0	0	0	0	0	0	0	0	0	0	0	0	0	0	0	0	0	0
0.350039254	0	0	0.786660447	0	0.989516521	0.000916585	0	0.08889258	0	0	0	0.095878245	0.082219482	0.248205858	0	0	0	0.143199416	0	0	0	0.128986664	0	0.984317494	0.904676118	0.88391918	0.400087182	0.312629328	0.074142372	0	0	0	0	0	0	0	0	0	0	0	0	0	0	0	0	0	0	0	0
0	0	0	0.37861332	0	0.426627365	0	0.950974363	0	0	0	0.990774127	0.929735008	0.980541355	0	0	0	0.059240896	0.157815153	0.210159651	0	0.984954152	0.025980751	0.866870176	0	0.03215312	0.581567335	0.665048991	0	0	0	0	0	0	0	0	0	0	0	0	0	0	0	0	0	0	0	0	0	0
0.184189795	0	0	0	0	0.858997971	0	0.428554852	0	0	0.513074689	0	0	0	0.569899664	0	0	0	0	0	0.42762166	0	0.985579404	0	0	0.8804686	0.998121586	0	0.965589703	0.052749998	0	0	0	0	0	0	0	0	0	0	0	0	0	0	0	0	0	0	0	0
0	0	0.963968138	0	0	0	0.010876848	0	0.474882234	0	0	0.95929679	0	0	0.404236897	0	0	0	0	0	0	0	0.891199459	0	0.496081838	0	0	0	0	0.381315907	0	0	0	0	0	0	0	0	0	0	0	0	0	0	0	0	0	0	0	0
0.70795204	0	0.972221686	0	0.198245591	0.120406346	0.546496011	0	0.876069575	0.813576782	0	0	0	0.042581227	0.104722833	0	0	0.924836903	0	0	0	0.967752897	0.373042915	0.212372164	0.886337148	0.055210551	0.316246905	0.878164489	0	0	0	0	0	0	0	0	0	0	0	0	0	0	0	0	0	0	0	0	0	0
0	0	0.480885813	0	0	0.121408018	0.536184031	0.82945249	0.999022253	0	0.539440093	0.985157674	0.087051903	0.808264925	0.244636442	0.507505376	0	0.971865589	0.020325009	0	0	0	0.186383041	0	0	0	0	0.991364707	0.997818714	0.106233805	0	0	0	0	0	0	0	0	0	0	0	0	0	0	0	0	0	0	0	0
0	0.915160421	0.909453174	0	0	0.030321282	0	0.98278471	0.998361401	0.377263015	0.182335141	0.359887159	0	0	0.969797782	0.480006596	0.341197115	0.040202978	0.004613545	0.954967316	0	0	0.895972622	0.974694995	0.512737012	0	0.975422802	0	0	0	0	0	0	0	0	0	0	0	0	0	0	0	0	0	0	0	0	0	0	0
0	0	0	0	0.022782875	0	0	0	0	0	0	0	0	0.618041266	0	0	0	0	0	0	0	0	0	0	0	0	0	0	0	0	0	0	0	0	0	0	0	0	0	0	0	0	0	0	0	0	0	0	0	0
0	0	0	0	0	0	0	0	0	0	0.343990437	0	0.003448861	0	0	0	0	0	0	0	0	0	0	0	0	0	0	0	0	0	0	0	0	0	0	0	0	0	0	0	0	0	0	0	0	0	0	0	0	0
0	0	0	0	0	0	0	0	0	0	0	0	0.010233953	0	0	0	0	0	0.026886677	0	0	0	0	0	0	0	0	0	0	0.008424867	0	0	0	0	0	0	0	0	0	0	0	0	0	0	0	0	0	0	0	0
0	0	0	0	0	0	0	0	0	0	0	0	0	0	0	0	0	0	0	0	0	0	0	0	0	0	0	0.003759294	0	0	0	0	0	0	0	0	0	0	0	0	0	0	0	0	0	0	0	0	0	0
0	0	0	0	0	0	0	0	0	0	0	0	0	0	0	0	0	0	0	0	0	0	0	0	0	0	0	0	0	0	0	0	0	0	0	0	0	0	0	0	0.045494657	0	0	0	0	0	0	0	0	0
0	0	0	0	0	0.029142509	0.049070439	0.186906337	0	0	0	0	0	0	0	0	0	0.002168406	0	0	0	0	0	0	0	0	0	0	0	0	0	0	0	0	0	0	0	0	0	0	0	0	0	0	0	0	0	0	0	0
0.020595582	0	0	0	0	0	0	0.433630337	0	0	0	0	0	0	0	0	0	0	0	0	0	0	0.087439689	0	0	0	0	0.108471096	0	0	0	0	0	0	0	0	0	0	0	0	0	0	0	0	0	0	0	0	0	0
0	0	0	0	0	0	0	0	0	0	0	0	0	0	0	0	0	0	0.047419734	0	0	0	0	0	0	0	0	0	0	0	0	0	0	0	0	0	0	0.054529153	0	0	0	0	0	0	0	0	0	0	0	0
0	0	0	0	0	0	0	0	0	0	0	0	0.05288649	0	0	0	0	0.409511554	0	0.294623569	0	0	0	0	0	0	0	0.035913338	0	0	0	0	0	0	0	0	0	0	0	0	0	0	0	0	0	0	0	0	0	0
0	0	0	0	0	0	0	0	0	0	0	0	0	0	0.022194761	0.037237613	0	0	0	0	0	0	0.019574534	0	0.068620164	0	0	0.080995914	0	0	0	0	0	0	0	0	0	0	0	0	0	0	0	0	0	0	0	0	0	0
0	0.002294023	0	0	0	0	0	0	0	0	0	0	0	0	0	0	0	0	0	0	0	0	0	0	0	0	0	0	0	0	0	0	0	0	0	0	0	0.027511222	0	0	0	0	0	0	0	0	0	0	0	0
0.004773542	0	0	0	0.089257289	0	0	0	0	0	0.000682037	0	0	0	0.003451763	0	0	0	0	0	0.031508742	0	0	0.002362156	0.084953334	0	0	0.093543223	0	0	0	0	0	0	0	0	0	0	0	0	0	0	0	0	0	0	0	0	0	0
0	0	0	0	0	0	0	0	0	0	0	0	0.062281227	0	0	0	0	0	0	0	0	0	0	0	0	0	0	0	0	0	0	0	0	0	0	0	0	0	0	0	0	0	0	0	0	0	0	0	0	0
0.072795165	0	0.313383303	0	0	0	0	0	0	0	0	0	0	0	0	0	0	0	0	0	0	0	0	0	0	0	0	0	0	0	0	0	0	0	0	0	0	0	0	0	0	0	0	0	0	0	0	0	0	0
0	0	0	0	0	0	0	0	0	0	0	0	0	0	0	0	0	0	0	0	0	0	0.01622678	0	0	0	0	0	0	0.010143361	0	0	0	0	0	0	0	0	0	0	0	0	0	0	0	0	0	0	0	0
0	0	0	0	0	0	0.001926178	0.164003466	0	0	0.114673149	0	0.003612033	0	0	0	0	0	0	0	0	0	0	0	0	0	0	0	0	0	0	0	0	0	0	0	0	0	0	0	0	0	0	0	0	0	0	0	0	0
0	0	0	0.082082725	0	0.030234763	0	0	0	0	0	0	0	0	0	0	0	0	0	0	0	0	0	0	0	0	0	0	0	0	0	0	0	0	0	0	0	0	0	0	0	0	0	0	0	0	0	0	0	0
0.095597961	0	0	0	0	0	0	0	0	0	0	0	0	0	0	0	0	0	0	0	0	0	0.020533785	0	0	0	0	0	0	0	0	0	0	0	0	0	0	0	0	0	0	0	0	0	0	0	0	0	0	0
0	0	0	0	0	0	0	0.027376673	0	0	0	0	0	0	0	0	0	0	0	0	0	0	0	0	0	0	0	0	0	0.125901696	0	0	0	0	0	0	0	0.001050925	0	0	0	0	0	0	0	0	0	0	0	0
0	0	0	0	0	0	0	0	0	0	0	0	0	0	0	0	0	0	0	0	0	0	0	0	0	0	0	0	0	0	0	0	0	0	0	0	0	0	0	0	0	0	0	0	0	0	0	0	0	0
0	0	0	0	0	0.025928508	0	0	0	0	0	0	0	0	0	0	0	0	0.08897312	0	0	0	0	0	0	0	0	0	0	0	0	0	0	0	0	0	0	0	0	0	0.051053135	0	0	0	0	0	0	0	0	0
0	0	0	0	0	0.028546966	0	0	0	0	0	0	0	0	0	0	0	0	0	0	0	0	0	0	0	0	0.001784975	0	0	0	0	0	0	0	0	0	0	0	0	0	0	0	0	0	0	0	0	0	0	0
0.017603352	0	0	0	0	0	0	0	0	0	0	0	0	0	0	0	0	0	0.033620879	0	0	0	0	0	0	0	0.001350571	0	0	0	0	0	0	0	0	0	0	0	0	0	0	0	0	0	0	0	0	0	0	0
0	0	0	0.041421432	0	0	0	0	0	0	0	0	0	0	0	0	0	0	0	0	0	0	0	0.001805903	0	0	0	0	0	0	0	0	0	0	0	0	0	0	0	0	0	0	0	0	0	0	0	0	0	0
0	0	0	0.002075694	0	0.0237369	0	0	0.000643571	0	0	0	0	0	0	0	0	0	0	0	0	0	0	0	0.568507919	0	0	0	0	0	0	0	0	0	0	0	0	0	0	0	0	0	0	0	0	0	0	0	0	0
0	0	0	0	0	0	0	0.08731528	0	0	0	0	0	0	0	0	0	0	0	0	0	0	0	0	0	0	0	0	0	0.094485052	0	0	0	0	0	0	0	0	0	0	0.048415035	0	0	0	0	0	0	0	0	0
0	0	0.00108345	0	0	0	0	0	0	0	0	0	0	0	0	0	0	0	0	0	0	0	0	0	0.021818768	0	0	0.020221969	0	0	0	0	0	0	0	0	0	0	0	0	0	0	0	0	0	0	0	0	0	0
0.025773665	0	0	0	0	0	0	0.145330384	0	0	0	0	0.482809936	0	0	0	0	0	0	0	0	0	0	0	0	0	0	0	0	0	0	0	0	0	0	0	0	0	0	0	0	0	0	0	0	0	0	0	0	0
0	0	0	0	0	0.032857139	0	0	0	0	0	0	0	0	0	0	0	0	0.134402618	0	0	0	0	0	0	0	0.038432899	0	0	0	0	0	0	0	0	0	0	0	0	0	0	0	0	0	0	0	0	0	0	0
0	0	0	0.010132017	0	0	0	0	0	0	0	0	0	0	0	0	0	0	0	0	0	0	0.023905878	0	0	0	0	0	0	0	0	0	0	0	0	0	0	0	0	0	0	0	0	0	0	0	0	0	0	0
0	0.012424553	0	0	0	0	0	0	0	0	0	0	0	0	0	0	0	0	0	0	0	0	0	0	0	0	0	0	0	0	0	0	0	0	0	0	0	0	0	0	0	0	0	0	0	0	0	0	0	0
0	0	0	0	0	0	0	0	0	0	0	0	0	0	0	0	0	0	0	0	0	0	0	0	0	0	0	0	0	0	0	0	0	0	0	0	0	0	0	0	0.02766329	0	0	0	0	0	0	0	0	0
0	0	0	0	0	0	0	0	0	0	0	0	0	0	0	0	0	0	0	0	0	0	0	0	0	0	0	0	0	0	0	0	0	0	0	0	0	0	0	0	0.047934763	0	0	0	0	0	0	0	0	0
0	0	0	0	0	0	0.001442686	0	0	0	0	0	0.200717183	0	0	0	0	0	0	0	0	0	0	0	0	0	0	0	0	0	0	0	0	0	0	0	0	0	0	0	0	0	0	0	0	0	0	0	0	0
0	0	0	0	0	0	0	0.132992209	0	0	0	0	0	0	0	0	0	0	0	0	0	0	0	0	0	0	0	0.082314056	0	0	0	0	0	0	0	0	0	0	0	0	0	0	0	0	0	0	0	0	0	0
0	0	0	0	0	0	0	0	0	0	0	0	0	0	0	0	0	0	0	0.00835524	0	0	0.033626486	0	0	0	0	0	0	0	0	0	0	0	0	0	0	0	0	0	0	0	0	0	0	0	0	0	0	0
0	0	0	0	0	0	0	0	0	0	0	0	0	0	0	0	0	0.332477928	0	0	0	0.019087365	0	0	0	0	0	0	0	0	0	0	0	0	0	0	0	0	0	0	0	0	0	0	0	0	0	0	0	0
0	0	0	0	0	0	0	0.131661701	0.112773364	0	0	0	0	0	0	0	0	0	0	0	0	0	0	0	0	0	0	0	0	0	0	0	0	0	0	0	0	0	0	0	0	0	0	0	0	0	0	0	0	0
0	0	0	0	0	0	0.020546395	0	0	0	0	0	0	0	0	0	0	0	0	0	0	0	0	0	0	0	0	0	0	0	0	0	0	0	0	0	0	0	0	0	0.026796543	0	0	0	0	0	0	0	0	0
0	0	0	0	0	0	0	0	0	0	0	0	0.232356947	0	0	0	0	0	0.027192866	0	0	0.104112314	0	0	0	0	0	0	0	0	0	0	0	0	0	0	0	0	0	0	0	0	0	0	0	0	0	0	0	0
0	0	0	0	0	0	0	0	0	0	0	0	0	0	0	0	0	0	0	0	0	0	0.011724947	0	0	0	0.070496914	0.111257588	0	0	0	0	0	0	0	0	0	0	0	0	0	0	0	0	0	0	0	0	0	0
0	0	0	0	0	0	0.003116166	0	0	0	0	0	0	0	0	0	0	0	0	0	0	0	0	0.43459098	0	0	0	0	0	0	0	0	0	0	0	0	0	0	0	0	0	0	0	0	0	0	0	0	0	0
0	0	0	0	0	0	0	0	0	0.214508346	0	0	0	0	0	0	0	0	0	0	0	0.008466194	0.056972324	0	0	0	0.182130094	0	0	0	0	0	0	0	0	0	0	0	0	0	0	0	0	0	0	0	0	0	0	0
0.007253783	0	0	0	0	0	0	0	0	0	0	0	0.024282549	0	0	0	0	0	0.019209979	0	0	0	0.078355666	0.135310609	0	0	0	0.514019703	0	0	0	0	0	0	0	0	0	0	0	0	0	0	0	0	0	0	0	0	0	0
0	0	0	0	0	0.025918103	0	0	0	0	0	0	0	0	0	0	0	0	0	0	0	0.187536363	0.015148252	0	0	0	0	0	0	0	0	0	0	0	0	0	0	0	0	0	0	0	0	0	0	0	0	0	0	0
0	0.010807239	0	0	0	0	0	0	0	0	0	0	0	0	0.308185143	0	0	0	0	0	0	0	0	0	0	0	0.011065301	0	0	0	0	0	0	0	0	0	0	0	0	0	0	0	0	0	0	0	0	0	0	0
0	0	0	0	0	0	0	0	0	0	0	0	0	0	0	0	0	0.040903855	0	0	0	0	0	0	0	0	0	0	0	0	0	0	0	0	0	0	0	0	0	0	0	0	0	0	0	0	0	0	0	0
0	0	0	0	0	0	0	0.181993405	0	0	0	0	0	0	0	0	0	0	0	0	0	0	0.007878887	0	0	0	0	0.05148283	0	0	0	0	0	0	0	0	0	0	0	0	0	0	0	0	0	0	0	0	0	0
0.119679642	0	0	0	0	0	0	0	0	0	0	0	0	0	0	0	0	0	0	0	0	0	0	0	0	0	0	0	0	0	0	0	0	0	0	0	0	0	0	0	0	0	0	0	0	0	0	0	0	0
0	0	0	0	0	0	0	0	0	0	0	0	0.060453337	0	0	0	0	0	0	0	0	0	0	0	0	0.099673962	0	0.266270335	0	0	0	0	0	0	0	0	0	0	0	0	0.046421492	0	0	0	0	0	0	0	0	0
0	0	0	0	0.028318883	0	0.007548879	0	0	0	0	0	0	0	0	0	0	0	0.168721844	0	0	0	0	0	0	0	0	0	0.024546066	0	0	0	0	0	0	0	0	0	0	0	0	0	0	0	0	0	0	0	0	0
0	0	0	0	0	0	0	0	0	0	0	0	0	0	0	0	0	0	0	0	0	0	0	0	0	0	0	0	0	0	0	0	0	0	0	0	0	0	0	0	0	0	0	0	0	0	0	0	0	0
0	0	0	0	0.122136898	0	0	0	0	0	0	0	0.015084632	0	0	0	0	0	0	0	0	0	0	0.195336588	0	0	0	0	0	0	0	0	0	0	0	0	0	0	0	0	0	0	0	0	0	0	0	0	0	0.009293576
0	0	0	0	0	0	0	0	0	0	0	0	0	0	0	0	0	0	0	0	0	0	0.077829972	0	0	0	0	0	0	0.005614393	0	0	0	0	0	0	0	0.122969695	0	0	0.05009677	0	0	0	0	0	0	0	0	0
0	0	0	0	0	0	0.005612239	0	0	0	0	0	0	0	0	0	0	0	0	0	0	0	0	0	0	0	0.094429135	0	0	0	0	0	0	0	0	0	0	0	0	0	0	0	0	0	0	0	0	0	0	0
0	0	0	0	0	0	0	0	0	0	0	0	0	0	0.176009255	0	0	0	0	0	0	0.012849716	0	0	0	0	0.104871758	0	0	0	0	0	0	0	0	0	0	0	0	0	0	0	0	0	0	0	0	0	0	0
0	0	0	0.126971942	0	0	0	0	0	0	0	0.00048623	0	0	0	0	0	0	0	0	0	0	0.135242242	0	0	0	0	0	0	0	0	0	0	0	0	0	0	0	0	0	0	0	0	0	0	0	0	0	0	0
0	0	0	0	0	0	0	0	0	0	0	0	0	0	0	0	0	0	0	0	0	0	0	0	0	0	0	0	0	0	0	0	0	0	0	0	0	0	0	0	0	0	0	0	0	0	0	0	0	0
0	0	0	0.116207471	0	0	0	0	0	0	0	0	0.101559897	0	0	0	0	0	0	0	0	0	0	0	0	0	0.073512861	0	0	0	0	0	0	0	0	0	0	0	0	0	0	0	0	0	0	0	0	0	0	0
0	0	0	0	0	0	0	0	0	0	0	0	0	0	0	0	0	0	0	0	0	0	0	0	0	0	0	0	0	0	0	0	0	0	0	0	0	0	0	0	0	0	0	0	0	0	0	0	0	0
0.124617072	0	0.142078914	0.993084179	0.493123141	0.025563445	0.964546426	0	0.349770339	0	0.953209185	0.058540314	0.237477606	0	0	0	0	0.121149048	0	0	0.375311491	0.641960864	0	0.68754638	0	0.889047997	0	0	0	0.988801703	0	0	0	0	0	0	0	0	0	0	0	0	0	0	0	0	0	0	0	0
0.512791555	0.096856083	0.999571135	0	0	0	0	0.220976567	0.962144796	0	0	0	0.889149897	0.148258456	0	0	0.988156827	0	0	0.770800385	0.246136048	0	0	0.972458922	0	0.109584902	0.984797878	0	0.203179617	0	0	0	0	0	0	0	0	0	0	0	0	0	0	0	0	0	0	0	0	0
0.232835386	0.127409189	0	0.31664648	0.718339675	0.031743077	0.733141343	0	0	0	0	0	0.087603864	0	0.014571658	0.674657853	0	0.001692611	0.04084125	0	0.007646555	0	0	0	0	0	0.006524882	0.709952943	0.247414137	0	0	0	0	0	0	0	0	0.038471607	0	0	0	0	0	0	0	0	0	0	0	0
0	0	0.664798632	0.030656767	0	0.75907158	0.150122831	0.001915023	0.02501155	0	0	0	0.383626143	0	0	0.226097272	0	0	0	0.884365216	0	0.064849891	0.644389287	0.930889554	0	0	0.002943261	0.995923898	0.388968184	0	0	0	0	0	0	0	0	0	0	0	0.032017215	0	0	0	0	0	0	0	0	0
0	0.987296864	0.948453949	0.930138668	0	0	0	0	0	0.925751106	0	0	0.575151899	0	0.782277636	0	0	0.948486302	0.014260083	0	0	0	0	0.476438271	0	0	0.234504473	0.978943635	0.195937605	0.003726767	0	0	0	0	0	0	0	0	0	0	0	0	0	0	0	0	0	0	0	0
0.032233663	0.973674056	0.569939434	0	0	0	0.566443836	0	0.353610959	0.768209108	0.69060415	0.388166841	0.034889455	0	0.983897906	0	0	0	0.804269071	0.698732432	0	0	0	0	0	0	0.811291829	0	0	0.232334605	0	0	0	0	0	0	0	0	0	0	0.04494366	0	0	0	0	0	0	0	0	0
0.407003585	0	0	0	0.234564573	0.031817027	0	0	0.99089739	0	0	0	0.998439904	0.698579952	0	0	0	0	0	0	0.242797662	0.022472554	0.764659042	0.757132874	0.197116724	0	0.969889728	0.732194318	0.998962641	0.008988214	0	0	0	0	0	0	0	0	0	0	0	0	0	0	0	0	0	0	0	0
0.108953851	0.017229203	0	0.021989023	0.044250948	0	0.00455794	0.308749944	0.563917694	0.692694003	0.034486723	0	0.999289311	0	0.721960701	0	0	0	0	0	0	0	0.236109386	0.978096637	0.45549857	0	0.947733619	0.614847066	0.591725982	0.005852956	0	0	0	0	0	0	0	0	0	0	0	0	0	0	0	0	0	0	0	0
0.066676696	0.857401261	0	0	0	0.603057956	0	0	0	0	0	0.306763882	0	0	0.414100294	0	0.653930285	0.979832898	0.025237394	0	0	0.186592132	0	0	0	0	0	0	0	0	0	0	0	0	0	0	0	0	0	0	0	0	0	0	0	0	0	0	0	0
0.051748333	0	0.017343439	0	0	0	0	0	0	0	0	0.004774613	0	0	0	0	0.299493352	0.163732664	0	0.420140724	0	0	0	0	0	0	0.75633571	0	0.143867769	0	0	0	0	0	0	0	0	0	0	0	0.049471507	0	0	0	0	0	0	0	0	0
0.926410835	0	0.770862178	0.43827098	0.070376376	0.026190103	0	0.984831747	0	0	0	0	0	0	0	0	0.999420926	0.011639535	0	0	0	0.152937611	0	0.001305743	0.77201998	0.996059289	0.982171084	0	0.992478652	0	0	0	0	0	0	0	0	0	0	0	0	0	0	0	0	0	0	0	0	0
0.101925608	0	0	0	0.262168775	0	0	0.02323716	0	0	0	0.352456155	0	0	0	0.906805628	0	0.0906367	0.957993401	0	0.998308154	0	0	0.205418851	0.089736295	0	0.870589769	0	0.665592107	0.643958887	0	0	0	0	0	0	0	0	0	0	0.052073575	0	0	0	0	0	0	0	0	0
0	0	0.093088325	0.022816732	0.000807642	0	0.188161626	0.115000495	0	0	0.017713303	0	0	0.981186957	0.000672275	0	0	0.02629961	0.004229594	0	0	0	0.151248955	0.147467081	0	0	0.993133847	0.006271168	0	0.096407567	0	0	0	0	0	0	0	0	0	0	0	0	0	0	0	0	0	0	0	0
0	0	0.892277372	0	0.123094733	0	0.043864508	0.995019543	0	0.975374968	0.015061681	0	0	0	0.824933785	0.806994906	0	0	0.01094693	0.821300282	0.961986809	0	0	0.513605376	0.425134971	0	0	0.084751894	0.250543481	0.032052157	0	0	0	0	0	0	0	0	0	0	0	0	0	0	0	0	0	0	0	0
0	0	0	0	0	0.031169648	0.192690712	0	0	0	0	0.427768984	0	0	0	0.992855931	0	0.1505552	0.088880286	0	0.922917247	0	0	0	0	0	0.093135242	0	0	0.870539378	0	0	0	0	0	0	0	0	0	0	0	0	0	0	0	0	0	0	0	0
0.721881847	0	0	0.624619955	0	0.09079668	0	0.780112849	0.202353947	0	0	0.246697333	0.423598372	0	0.09982692	0.977475216	0	0.093222955	0.013506045	0.046886188	0	0	0.964423387	0.664300395	0	0	0.21649443	0.111787821	0	0	0	0	0	0	0	0	0	0.033878952	0	0	0	0	0	0	0	0	0	0	0	0
0.273658512	0.406259645	0	0	0.975055211	0.912789898	0.247519264	0	0.501108031	0	0	0	0.988575299	0	0	0.76592125	0.605689369	0	0	0.83363715	0	0	0	0.689824495	0	0.857682596	0.747204577	0	0	0.03471687	0	0	0	0	0	0	0	0	0	0	0	0	0	0	0	0	0	0	0	0
0	0	0.999194733	0	0.78832676	0.028685825	0.993068088	0	0	0	0.10319996	0.03189622	0.036253645	0	0.955823878	0.904367206	0	0	0	0.946201005	0.976871198	0	0	0	0	0	0.124208826	0.051023224	0.081721284	0	0	0	0	0	0	0	0	0	0	0	0	0	0	0	0	0	0	0	0	0
0.459265356	0	0.975247	0.861491506	0.640674883	0.012962665	0	0	0.001744123	0.285754006	0	0	0	0.313148907	0	0.975838966	0.012943879	0	0	0.286287229	0.611181203	0	0	0.635477065	0	0	0	0.329865518	0	0.069653663	0	0	0	0	0	0	0	0	0	0	0	0	0	0	0	0	0	0	0	0
0.992733442	0.200602884	0.550466008	0.99746209	0.710659797	0.025032238	0	0.158404241	0	0	0	0	0.081447433	0	0	0	0	0	0.024302789	0.002321675	0	0	0.097911032	0.640767475	0	0.0124149	0	0.99953575	0	0	0	0	0	0	0	0	0	0	0	0	0	0	0	0	0	0	0	0	0	0
0.609536488	0.811714559	0.741391586	0.409506407	0	0	0	0	0	0	0	0.020094959	0.943173171	0.184457314	0.351996557	0	0.994794607	0	0.039288184	0	0	0	0.754406378	0.156796958	0	0.977502912	0.198964629	0	0.584315007	0.076415231	0	0	0	0	0	0	0	0	0	0	0	0	0	0	0	0	0	0	0	0
0	0	0	0.604630109	0	0	0	0.681750754	0.962740442	0	0.165905997	0	0.019436734	0	0	0	0.879010517	0	0	0.967795295	0.967419087	0.237299433	0.338006079	0	0.842184611	0	0.233466347	0.529655195	0	0	0	0	0	0	0	0	0	0.130824726	0	0	0	0	0	0	0	0	0	0	0	0
0.938737518	0	0	0	0.023995584	0	0	0.985886179	0	0	0.321825498	0	0	0.266426731	0.431455319	0.601971478	0	0	0	0	0	0	0	0.981273171	0	0.479285825	0	0	0	0.014419578	0	0	0	0	0	0	0	0	0	0	0	0	0	0	0	0	0	0	0	0
0	0	0	0	0	0.375487606	0	0.099701748	0	0	0	0	0	0	0	0	0	0.017676839	0.01288448	0	0	0	0	0	0	0	0	0.07303835	0	0	0	0	0	0	0	0	0	0	0	0	0	0	0	0	0	0	0	0	0	0
0	0	0	0	0	0	0	0	0	0	0	0	0	0	0.016182322	0	0	0	0	0	0	0	0	0	0	0	0	0	0	0	0	0	0	0	0	0	0	0	0	0	0	0	0	0	0	0	0	0	0	0
0	0	0	0	0	0	0	0	0	0	0	0	0	0	0	0	0	0	0	0	0	0	0	0	0	0	0	0	0	0	0	0	0	0	0	0	0	0	0	0	0	0	0	0	0	0	0	0	0	0
0	0	0	0	0	0	0.003178273	0	0	0	0	0	0.119300554	0	0	0	0	0	0	0	0	0	0	0	0	0	0	0.111123095	0	0	0	0	0	0	0	0	0	0	0	0	0	0	0	0	0	0	0	0	0	0
0	0.033681533	0	0	0	0	0	0	0	0	0	0	0.006300929	0	0	0	0	0	0	0	0	0	0	0	0	0	0	0	0	0	0	0	0	0	0	0	0	0	0	0	0	0	0	0	0	0	0	0	0	0
0	0	0	0	0	0.032647424	0	0	0	0	0	0.010984904	0	0	0	0	0	0	0	0	0	0	0	0	0	0	0	0	0	0	0	0	0	0	0	0	0	0	0	0	0	0	0	0	0	0	0	0	0	0
0	0	0	0	0	0	0	0.245656019	0	0	0	0	0.1060742	0	0	0	0	0	0.04036178	0	0	0	0	0	0	0	0	0	0	0	0	0	0	0	0	0	0	0	0	0	0	0	0	0	0	0	0	0	0	0
0	0	0	0	0	0	0	0	0	0	0	0	0	0	0	0	0	0.000820318	0	0	0	0	0.029345221	0	0	0	0	0.014146805	0	0	0	0	0	0	0	0	0	0	0	0	0	0	0	0	0	0	0	0	0	0
0	0	0	0	0	0	0	0.021287843	0	0	0	0	0	0	0	0	0	0	0	0	0	0	0	0	0	0	0	0	0	0	0	0	0	0	0	0	0	0	0	0	0	0	0	0	0	0	0	0	0	0
0	0	0	0	0	0	0	0	0	0	0	0	0	0	0	0	0	0	0.009946669	0	0	0	0	0	0	0	0	0.094158153	0	0	0	0	0	0	0	0	0	0	0	0	0	0	0	0	0	0	0	0	0	0
0	0	0	0	0	0	0.007957267	0	0	0	0	0	0	0	0	0	0	0	0	0	0	0	0	0	0	0	0	0	0	0.209282624	0	0	0	0	0	0	0	0	0	0	0.0419439	0	0	0	0	0	0	0	0	0
0	0	0	0	0	0	0.043578224	0	0	0	0	0	0	0	0	0	0	0	0	0	0	0	0	0	0	0	0	0.862592834	0	0	0	0	0	0	0	0	0	0	0	0	0	0	0	0	0	0	0	0	0	0
0	0	0	0	0	0	0	0	0	0	0	0	0	0	0	0	0	0	0	0	0	0	0	0	0	0	0	0	0	0	0	0	0	0	0	0	0	0	0	0	0	0	0	0	0	0	0	0	0	0
0	0	0	0	0	0	0.008228486	0	0	0	0.000868435	0	0	0	0	0	0	0	0.051967552	0	0	0	0	0	0	0	0.006834309	0	0	0	0	0	0	0	0	0	0	0	0	0	0	0	0	0	0	0	0	0	0	0
0	0	0	0	0	0	0	0	0	0	0	0	0	0	0	0	0	0.021976927	0.082520513	0	0	0	0	0	0	0	0	0	0	0.093140913	0	0	0	0	0	0	0	0	0	0	0	0	0	0	0	0	0	0	0	0
0	0	0	0	0	0	0	0	0	0	0	0	0	0	0	0	0	0	0	0	0	0	0	0	0	0	0	0.050405182	0	0	0	0	0	0	0	0	0	0	0	0	0	0	0	0	0	0	0	0	0	0
0	0	0	0	0	0	0	0	0	0	0	0	0	0	0	0	0	0	0	0	0	0.051710929	0	0	0	0	0.005713366	0	0	0.016617707	0	0	0	0	0	0	0	0	0	0	0	0	0	0	0	0	0	0	0	0
0	0	0	0	0	0.028492821	0	0	0	0	0.095343281	0	0	0	0	0	0	0	0.015228811	0	0	0	0	0	0	0	0	0.318396468	0	0	0	0	0	0	0	0	0	0	0	0	0	0	0	0	0	0	0	0	0	0
0	0	0	0	0	0	0.062504846	0	0	0	0	0	0	0	0	0	0	0	0	0	0	0	0.016857882	0	0	0	0.077616507	0.111773624	0	0	0	0	0	0	0	0	0	0	0	0	0.035101504	0	0	0	0	0	0	0	0	0
0	0	0	0	0	0	0	0	0	0	0	0	0	0	0	0	0	0	0	0	0	0	0	0	0	0	0	0.111762203	0	0	0	0	0	0	0	0	0	0	0	0	0	0	0	0	0	0	0	0	0	0
0	0	0	0	0	0.032722777	0	0	0	0	0	0.064167033	0	0	0	0	0	0	0	0	0	0	0	0	0	0	0	0	0	0	0	0	0	0	0	0	0	0	0	0	0	0	0	0	0	0	0	0	0	0
0	0	0	0	0	0	0	0	0	0	0	0	0.018841288	0	0	0	0	0	0	0	0	0	0	0	0	0	0	0	0	0	0	0	0	0	0	0	0	0	0	0	0	0	0	0	0	0	0	0	0	0
0	0.346915421	0	0	0	0	0	0	0	0	0	0	0	0	0	0	0	0	0	0	0	0	0	0	0	0	0	0.088494035	0	0	0	0	0	0	0	0	0	0	0	0	0	0	0	0	0	0	0	0	0	0
0	0	0	0	0	0	0.023153904	0	0	0	0	0	0.047303425	0	0	0	0	0	0	0	0	0	0	0	0.315399404	0	0	0.912215929	0	0.007986707	0	0	0	0	0	0	0	0	0	0	0.02390763	0	0	0	0	0	0	0	0	0
0	0	0	0	0	0	0	0	0	0	0	0	0	0	0	0	0	0	0	0	0	0	0.00992885	0	0	0	0.069908742	0.020800461	0	0.020249938	0	0	0	0	0	0	0	0	0	0	0	0	0	0	0	0	0	0	0	0
0	0.002166313	0	0	0	0.024087821	0	0	0	0	0	0	0	0	0	0	0	0.051291326	0.000130979	0	0	0	0	0	0	0	0	0	0	0	0	0	0	0	0	0	0	0	0	0	0	0	0	0	0	0	0	0	0	0
0	0	0	0	0	0	0	0	0	0	0	0	0.001215744	0	0	0	0	0	0.021324707	0	0	0.301060266	0	0	0	0	0	0.04782143	0	0	0	0	0	0	0	0	0	0	0	0	0	0	0	0	0	0	0	0	0	0
0	0	0	0.003792359	0	0.006927419	0	0	0	0	0	0	0	0	0	0	0	0	0	0	0	0	0	0	0	0	0	0	0	0	0	0	0	0	0	0	0	0	0	0	0	0	0	0	0	0	0	0	0	0
0	0	0	0	0	0	0	0	0	0	0	0	0	0	0	0	0	0	0.00193622	0	0	0	0.183773428	0	0	0	0	0	0	0	0	0	0	0	0	0	0	0	0	0	0	0	0	0	0	0	0	0	0	0
0	0	0	0	0	0	0	0	0	0	0	0	0	0	0	0	0	0.214496312	0	0	0	0	0	0	0	0	0	0.002293402	0	0	0	0	0	0	0	0	0	0	0	0	0	0	0	0	0	0	0	0	0	0
0	0	0	0	0	0	0	0	0	0	0	0	0	0	0	0	0	0	0	0	0	0	0	0	0	0	0	0	0	0	0	0	0	0	0	0	0	0	0	0	0	0	0	0	0	0	0	0	0	0
0.183758723	0	0	0	0	0	0	0	0	0	0	0	0.200215427	0	0	0	0	0	0.000623546	0	0	0	0	0	0	0	0	0	0	0	0	0	0	0	0	0	0	0	0	0	0.011214886	0	0	0	0	0	0	0	0	0
0	0	0	0	0	0	0	0	0	0	0	0	0	0	0	0	0	0	0	0	0	0	0	2.03E-05	0	0	0	0	0	0	0	0	0	0	0	0	0	0	0	0	0.016974845	0	0	0	0	0	0	0	0	0
0	0	0	0	0	0	0	0.135874977	0	0	0	0.137624326	0	0	0	0	0	0	0.031194034	0	0	0	0	0	0	0	0	0	0	0	0	0	0	0	0	0	0	0	0	0	0	0	0	0	0	0	0	0	0	0
0.042112018	0.001966904	0	0	0	0.025375315	0	0.181403853	0	0	0	0	0.210912218	0	0	0	0	0	0	0	0	0	0	0	0	0	0	0	0	0	0	0	0	0	0	0	0	0	0	0	0	0	0	0	0	0	0	0	0	0
0	0	0	0	0	0	0.000134102	0	0	0	0	0	0	0	0	0	0	0	0	0	0	0	0	0	0	0	0	0.06718081	0	0	0	0	0	0	0	0	0	0	0	0	0	0	0	0	0	0	0	0	0	0
0	0	0	0	0	0	0	0	0	0	0	0	0	0	0	0	0	0	0	0	0	0	0	0	0	0	0	0	0	0	0	0	0	0	0	0	0	0	0	0	0	0	0	0	0	0	0	0	0	0
0	0	0	0	0	0	0	0	0	0	0	0	0.078852443	0	0.127101415	0	0	0	0	0	0.038686345	0	0	0	0	0	0	0	0	0	0	0	0	0	0	0	0	0	0	0	0	0	0	0	0	0	0	0	0	0
0	0	0	0	0	0	0	0	0.01940225	0	0	0	0	0	0	0	0	0	0	0	0.81843839	0	0	0	0	0	0	0	0	0	0	0	0	0	0	0	0	0	0	0	0	0	0	0	0	0	0	0	0	0
0	0	0	0	0	0	0	0	0	0	0.017546251	0	0	0	0	0	0	0	0	0	0	0	0	0	0	0	0	0	0	0	0	0	0	0	0	0	0	0	0	0	0	0	0	0	0	0	0	0	0	0
0	0	0	0	0	0	0	0	0	0	0	0	0.252503935	0	0	0	0	0	0.011504486	0	0	0	0	0	0	0	0	0	0	0	0	0	0	0	0	0	0	0	0	0	0	0	0	0	0	0	0	0	0	0
0	0	0	0	0	0	0	0	0	0	0	0.026157186	0	0	0	0	0	0	0	0	0	0	0	0	0	0	0	0	0	0	0	0	0	0	0	0	0	0	0	0	0.051006311	0	0	0	0	0	0	0	0	0
0	0	0	0	0	0	0	0	0	0	0	0	0	0	0	0	0	0	0	0	0	0	0	0	0	0	0	0	0	0.01586503	0	0	0	0	0	0	0	0	0	0	0	0	0	0	0	0	0	0	0	0
0.327638953	0.021843995	0	0	0	0.028123783	0	0	0	0	0	0	0.009294215	0	0.032786909	0	0	0	0	0	0	0	0	0	0	0	0	0	0	0	0	0	0	0	0	0	0	0	0	0	0	0	0	0	0	0	0	0	0	0
0	0	0	0	0	0	0	0	0	0	0	0	0	0	0	0	0	0	0	0	0	0	0	0.049855896	0	0	0.007263627	0	0	0	0	0	0	0	0	0	0	0	0	0	0	0	0	0	0	0	0	0	0	0
0	0	0	0	0	0	0	0	0	0	0	0	0	0	0	0	0	0	0	0	0	0	0	0	0	0	0	0.013817187	0	0	0	0	0	0	0	0	0	0	0	0	0	0	0	0	0	0	0	0	0	0
0	0	0	0	0	0	0	0	0	0	0	0	0	0	0	0	0	0	0	0	0	0	0.031684206	0	0	0	0	0	0	0	0	0	0	0	0	0	0	0	0	0	0	0	0	0	0	0	0	0	0	0
0.137724956	0	0	0	0	0	0	0	0.000302021	0	0	0	0	0	0	0	0	0	0	0	0	0	0	0	0	0	0	0	0	0	0	0	0	0	0	0	0	0	0	0	0	0	0	0	0	0	0	0	0	0
0	0	0	0	0	0	0	0	0	0	0	0	0	0	0	0	0	0	0	0	0	0	0	0	0	0	0	0	0	0	0	0	0	0	0	0	0	0.00681338	0	0	0	0	0	0	0	0	0	0	0	0
0	0	0	0	0	0	0	0	0	0	0	0.00725018	0	0	0	0	0	0	0	0	0	0	0	0	0	0	0	0.085815259	0	0	0	0	0	0	0	0	0	0	0	0	0	0	0	0	0	0	0	0	0	0
0	0	0	0	0	0	0	0	0	0	0	0	0.017207836	0	0	0	0	0	0	0	0	0	0	0	0	0	0	0	0	0	0	0	0	0	0	0	0	0	0	0	0.015414213	0	0	0	0	0	0	0	0	0
0	0	0	0	0	0.030752545	0	0	0	0	0	0	0	0	0	0	0	0	0	0	0	0	0	0	0	0	0	0	0	0	0	0	0	0	0	0	0	0	0	0	0	0	0	0	0	0	0	0	0	0
0	0	0	0	0	0	0	0	0	0	0	0	0.063071999	0	0	0	0	0	0	0	0	0	0	0	0	0	0	0	0	0	0	0	0	0	0	0	0	0	0	0	0	0	0	0	0	0	0	0	0	0
0.042636671	0	0	0	0	0	0	0	0	0	0	0	0	0	0	0	0	0	0	0	0.023504788	0	0	0	0	0	0	0.059131147	0	0	0	0	0	0	0	0	0	0	0	0	0	0	0	0	0	0	0	0	0	0
0	0	0	0	0	0	0	0	0	0	0	0	0	0	0	0	0	0	0	0	0	0	0	0	0	0	0	0.048244226	0	0	0	0	0	0	0	0	0	0	0	0	0.052100784	0	0	0	0	0	0	0	0	0
0	0	0	0	0.006444447	0	0	0.086499799	0	0	0	0	0	0	0	0	0	0	0	0	0	0	0	0	0	0	0	0	0	0	0	0	0	0	0	0	0	0	0	0	0	0	0	0	0	0	0	0	0	0
0	0	0	0	0	0	0	0	0	0	0	0	0	0	0	0	0	0	0.002357996	0	0	0	0	0	0	0	0	0.047256822	0	0	0	0	0	0	0	0	0	0	0	0	0	0	0	0	0	0	0	0	0	0
0	0	0	0	0	0	0	0	0	0	0	0	0	0	0	0	0	0.04213039	9.75E-05	0	0	0	0	0	0	0	0	0	0	0	0	0	0	0	0	0	0	0.194125356	0	0	0	0	0	0	0	0	0	0	0	0
0	0	0	0.157431104	0	0	0	0.05824548	0	0	0	0	0	0	0	0	0	0	0	0	0	0	0.016768398	0	0	0	0.03273858	0	0	0	0	0	0	0	0	0	0	0	0	0	0	0	0	0	0	0	0	0	0	0
0	0	0	0	0.001144483	0	0	0	0	0	0	0	0	0	0	0	0	0	0.005941212	0	0	0	0	0	0	0	0	0	0	0	0	0	0	0	0	0	0	0	0	0	0	0	0	0	0	0	0	0	0	0
0.9510286	0.037564311	0	0	0.165972442	0.024416284	0.964504871	0.168561211	0	0.063488609	0	0	0	0.469425326	0.118069991	0	0	0.451597389	0.977139496	0	0	0	0.597809017	0	0	0	0.911370311	0	0	0.384499251	0	0	0	0	0	0	0	0	0	0	0	0	0	0	0	0	0	0	0	0
0	0.993824364	0	0	0	0.022768353	0.727751417	0.988131598	0	0.174651614	0.077094295	0	0	0	0	0.969096976	0.940659452	0	0.00390409	0	0	0	0	0.690460585	0	0	0	0.095000672	0	0.936706126	0	0	0	0	0	0	0	0	0	0	0	0	0	0	0	0	0	0	0	0
0	0	0	0	0	0.616704595	0	0	0.901704262	0.590099834	0.014772472	0.987306164	0.063071999	0	0.003317488	0	0	0.610205673	0	0.004268307	0	0	0.011945231	0	0	0.473436296	0	0.84959043	0	0.162054032	0	0	0	0	0	0	0	0	0	0	0	0	0	0	0	0	0	0	0	0
0	0	0.988328829	0.504851612	0.372738142	0	0	0.186573769	0	0.958011107	0.060286245	0	0	0	0.673921676	0	0	0	0.006462439	0.026391295	0	0.776594301	0	0.640970952	0	0	0	0.982353105	0.874387166	0	0	0	0	0	0	0	0	0	0	0	0	0	0	0	0	0	0	0	0	0
0	0	0	0.392244332	0.975793434	0.015954632	0.110171085	0	0	0.966762887	0.99677248	0	0.447028585	0	0	0	0	0	0.004920744	0	0	0.946392279	0.051034789	0.852926868	0.907340205	0.110944868	0.839356606	0	0	0	0	0	0	0	0	0	0	0.087527495	0	0	0.037112733	0	0	0	0	0	0	0	0	0
0.798800892	0	0	0	0.892991385	0.022966038	0.994631562	0	0	0.465415314	0	0	0	0	0.674407827	0	0	0.666639438	0	0.022383885	0.970304108	0	0	0	0	0.999352056	0	0	0	0	0	0	0	0	0	0	0	0	0	0	0	0	0	0	0	0	0	0	0	0
0	0	0	0	0	0.029810804	0.716482048	0	0	0.278856797	0.976817966	0	0.034935408	0.825709343	0.810810038	0	0.996748253	0.251184715	0	0.407035971	0.603395634	0	0	0	0	0	0.412045462	0.022673121	0	0.056391262	0	0	0	0	0	0	0	0.061575896	0	0	0	0	0	0	0	0	0	0	0	0
0	0.44218107	0	0.848510003	0	0.025844777	0.595665689	0.033843051	0.01315447	0	0	0	0.360281717	0	0.056302689	0	0	0	0	0.139785604	0.074520243	0	0	0	0	0	0.025380843	0.662497733	0	0.444644524	0	0	0	0	0	0	0	0	0	0	0	0	0	0	0	0	0	0	0	0
0	0	0.547595725	0	0	0	0	0.494633005	0.797702694	0	0	0	0.489967656	0	0	0	0	0.275140288	0.730773274	0.451770732	0	0	0.008895172	0	0	0	0	0.075469021	0	0	0	0	0	0	0	0	0	0	0	0	0	0	0	0	0	0	0	0	0	0
0.98164521	0	0.982534862	0	0.730892561	0.020421306	0.111667706	0.158761478	0.044732321	0	0.983170102	0	0.043891743	0	0.138831302	0.071157106	0	0	0.001203964	0.859508534	0.939768958	0	0.050746553	0.416286798	0	0	0.99884717	0.043893593	0.893038012	0	0	0	0	0	0	0	0	0	0	0	0	0	0	0	0	0	0	0	0	0
0	0.356257443	0	0.045134699	0.941247161	0.401848286	0.532891467	0.198717631	0.905017746	0	0	0.198177143	0	0.94977164	0	0	0	0.963355553	0	0.253203641	0.230566731	0	0	0.278252025	0	0.956299462	0.209664855	0	0	0.124183289	0	0	0	0	0	0	0	0	0	0	0	0	0	0	0	0	0	0	0	0
0	0	0	0	0	0.030008036	0.339470597	0	0.149526383	0.887207909	0	0	0	0	0	0	0	0	0	0	0	0	0.659703923	0.909485885	0	0	0.676734717	0.058090771	0	0	0	0	0	0	0	0	0	0	0	0	0	0	0	0	0	0	0	0	0	0
0.654041603	0.942224726	0.016963451	0.514490908	0	0.135534493	0	0	0	0	0	0.000152005	0.943114168	0.037528963	0.065480501	0.707233819	0.807893056	0	0.00173621	0.971881479	0	0.186160484	0	0.505021794	0	0	0.998449236	0.998051069	0	0	0	0	0	0	0	0	0	0	0	0	0	0	0	0	0	0	0	0	0	0
0	0	0.996710478	0.807688687	0	0.901076021	0	0.086120178	0.426356683	0	0	0	0.954500548	0	0.968916224	0	0.414129753	0	0	0	0.062817481	0	0.936154693	0.991371747	0	0	0	0.222372321	0.979162135	0	0	0	0	0	0	0	0	0	0	0	0	0	0	0	0	0	0	0	0	0
0.724587758	0.983689478	0	0.699202057	0	0.023094724	0.041407949	0	0.4117204	0	0.624372121	0	0.1702894	0.987012249	0.96715535	0.890485529	0.63939061	0	0.124741743	0	0	0.921863407	0.199531383	0	0.519113965	0	0	0.384399378	0	0.041017853	0	0	0	0	0	0	0	0	0	0	0.027023592	0	0	0	0	0	0	0	0	0
0	0.675648203	0.942960943	0	0	0	0	0	0	0.19333579	0	0	0.03776587	0.459887205	0	0.991293493	0	0.062270411	0.088861719	0	0.408137902	0	0.213304883	0.957714822	0	0	0.032614932	0	0.95637374	0	0	0	0	0	0	0	0	0	0	0	0	0	0	0	0	0	0	0	0	0
0.997531025	0	0.381961204	0	0	0.026308563	0.428782081	0	0.466669208	0	0.660484613	0	0.613674541	0	0	0	0.013485084	0	0.536377261	0	0.465810863	0	0.190186413	0.811239255	0.983729222	0.792907372	0	0	0	0	0	0	0	0	0	0	0	0	0	0	0	0	0	0	0	0	0	0	0	0
0.065500772	0.969102591	0.964464879	0	0	0.023082146	0.639354771	0.93733445	0	0	0	0	0.082673854	0	0	0	0.998158441	0	0.00917605	0	0	0.243469915	0	0	0	0	0.9989648	0.092222431	0	0.277783914	0	0	0	0	0	0	0	0	0	0	0	0	0	0	0	0	0	0	0	0
0.003673678	0.990166366	0.779249426	0	0.624581564	0.513189941	0.002593432	0.294735738	0.187743743	0.98537067	0	0	0	0	0	0.059200243	0.145927366	0	0.832622165	0.889653139	0	0	0	0.139656018	0.257746079	0.997709859	0.812641159	0	0	0.984359436	0	0	0	0	0	0	0	0	0	0	0	0	0	0	0	0	0	0	0	0
0.103314891	0	0	0.823074567	0.680491409	0.041900784	0.064522649	0	0.551231084	0	0	0	0	0	0	0	0	0.367850414	0.965605367	0.663865111	0.958325092	0.901488929	0.430183291	0	0.178346589	0.109939676	0.85722333	0.033364278	0	0	0	0	0	0	0	0	0	0	0	0	0	0	0	0	0	0	0	0	0	0
0.987930183	0	0	0	0.822517926	0.93792257	0	0	0	0	0	0	0	0.633497141	0.471195428	0	0.991154455	0.057593979	0.234739386	0.677688704	0.280407251	0.529811702	0.374526211	0.701122674	0	0.476310633	0.115479939	0.092363707	0	0.044410876	0	0	0	0	0	0	0	0	0	0	0	0	0	0	0	0	0	0	0	0
0	0.166926438	0.788358353	0.908952467	0.59001714	0	0.091411246	0.999029569	0.083634609	0	0	0	0.52222777	0	0.999151929	0	0	0	0	0.081496226	0.969949005	0.639423148	0.026762797	0.999600828	0.221917564	0	0.004954394	0.06842227	0.417322747	0	0	0	0	0	0	0	0	0	0	0	0	0	0	0	0	0	0	0	0	0
0	0	0	0	0	0	0	0	0	0	0	0	0	0	0	0	0	0	0	0	0	0	0	0	0	0	0.334059089	0	0	0	0	0	0	0	0	0	0	0	0	0	0.052049846	0	0	0	0	0	0	0	0	0
3.03E-05	0	0	0	0	0	0	0	0	0	0	0	0	0	0	0	0	0	0.02752484	0	0	0	0	0	0	0	0	0.030925733	0	0	0	0	0	0	0	0	0	0	0	0	0	0	0	0	0	0	0	0	0	0
0	0	0	0	0	0	0	0.156632942	0	0	0	0	0	0	0	0	0	0	0	0	0	0	0	0	0	0	0	0	0	0	0	0	0	0	0	0	0	0	0	0	0	0	0	0	0	0	0	0	0	0
0	0	0	0	6.26E-05	0.032508703	0	0	0	0	0	0	0	0	0	0	0	0	0	0	0	0	0	0	0	0	0	0	0	0	0	0	0	0	0	0	0	0	0	0	0	0	0	0	0	0	0	0	0	0
0	0	0	0	0	0	0	0	0	0	0	0	0	0	0.298255055	0	0	0	0	0	0	0	0	0	0	0	0	0	0	0	0	0	0	0	0	0	0	0	0	0	0	0	0	0	0	0	0	0	0	0
0	0	0	0	0	0	0	0	0	0	0	0	0	0	0	0	0	0	0	0	0	0	0	0	0	0.186924416	0	0	0	0	0	0	0	0	0	0	0	0.128877591	0	0	0.032242172	0	0	0	0	0	0	0	0	0
0	0	0	0	0	0	0	0	0	0	0	0	0	0.029713668	0	0	0	0.042746144	0	0	0	0	0	0	0	0	0	0	0	0	0	0	0	0	0	0	0	0	0	0	0	0	0	0	0	0	0	0	0	0
0	0	0	0	0	0	0	0	0	0	0	0	0.050350241	0	0	0	0	0	0	0	0	0	0	0	0	0	0	0	0	0.016728235	0	0	0	0	0	0	0	0	0	0	0	0	0	0	0	0	0	0	0	0
0	0	0	0	0	0.025684871	0.385660779	0	0	0	0	0	0.069224647	0	0	0	0	0	0	0.076114148	0	0	0	0	0	0	0	0	0	0.006422254	0	0	0	0	0	0	0	0	0	0	0	0	0	0	0	0	0	0	0	0
0	0	0	0.108306078	0.032774169	0	0	0	0	0	0	0	0	0.031689553	0	0	0	0	0	0	0.084302899	0	0	0	0	0	0	0	0	0	0	0	0	0	0	0	0	0	0	0	0	0	0	0	0	0	0	0	0	0
0	0	0	0	0	0	0	0	0	0	0	0	0.077122449	0	0	0	0	0	0	0	0	0	0	0	0	0	0.139114376	0	0	0	0	0	0	0	0	0	0	0	0	0	0	0	0	0	0	0	0	0	0	0
0	0	0	0	0	0	0	0	0	0	0	0.001333167	0	0	0	0	0	0	0.008583038	0	0.017906904	0	0.026979855	0	0	0	0	0	0	0	0	0	0	0	0	0	0	0	0	0	0	0	0	0	0	0	0	0	0	0
0	0	0	0	0	0	0	0.091223228	0	0	0	0	0	0	0	0	0	0	0	0	0	0	0	0	0	0	0	0.020966676	0	0	0	0	0	0	0	0	0	0	0	0	0	0	0	0	0	0	0	0	0	0
0	0	0	0	0	0	0	0	0	0	0	0	0	0	0	0	0	0	0	0	0	0	0	0	0	0	0	0	0	0.032105295	0	0	0	0	0	0	0	0	0	0	0	0	0	0	0	0	0	0	0	0
0	0	0	0	0	0.02865451	0	0	0	0	0	0	0	0	0	0	0	0	0	0	0	0	0	0	0	0	0	0	0	0	0	0	0	0	0	0	0	0	0	0	0.010143504	0	0	0	0	0	0	0	0	0
0	0	0	0.330300813	0	0	0	0	0	0	0	0	0	0	0	0	0	0	0	0	0	0	0	0	0	0	0	0	0	0.091834112	0	0	0	0	0	0	0	3.39E-05	0	0	0	0	0	0	0	0	0	0	0	0
0.039862063	0	0	0.429167504	0	0	0	0	0	0	0	0	0	0	0.059398799	0	0	0	0.136398641	0	0	0	0	0	0	0	0	0.091724388	0	0	0	0	0	0	0	0	0	0	0	0	0	0	0	0	0	0	0	0	0	0
0.165233115	0.000302588	0	0	0	0	0	0	0	0	0	0	0	0	0	0	0	0	0.000862901	0	0	0	0.018441752	0	0	0	0	0.226648242	0	0	0	0	0	0	0	0	0	0	0	0	0	0	0	0	0	0	0	0	0	0
0	0	0	0	0	0	0	0.138285664	0	0	0	0	0	0	0	0	0	0	0	0	0	0	0	0	0	0	0	0	0	0	0	0	0	0	0	0	0	0	0	0	0	0	0	0	0	0	0	0	0	0
0	0	0	0	0	0	0	0	0	0	0	0	0	0	0.410025579	0	0	0	0	0	0	0	0	0	0	0	0	0	0	0	0	0	0	0	0	0	0	0	0	0	0	0	0	0	0	0	0	0	0	0.005837719
0	0	0	0	0	0	0	0	0	0	0	0	0	0	0	0	0	0	0	0	0	0	0	0	0	0	0	0.067416176	0	0	0	0	0	0	0	0	0	0	0	0	0	0	0	0	0	0	0	0	0	0
0.043625441	0	0	0.202472267	0	0	0	0.160295011	0	0	0	0	0	0	0	0	0	0	0	0	0	0	0	0	0.08952435	0	0	0	0	0	0	0	0	0	0	0	0	0	0	0	0	0	0	0	0	0	0	0	0	0
0	0	0	0	0	0	0	0	0	0	0	0	0	0	0	0	0	0	0	0	0	0	0	0	0	0	0.004563232	0.033579581	0	0	0	0	0	0	0	0	0	0	0	0	0	0	0	0	0	0	0	0	0	0
0	0	0	0	0	0	0	0.074404791	0	0	0	0	0	0	0	0	0	0	0	0	0	0	0	0	0	0	0	0	0	6.69E-05	0	0	0	0	0	0	0	0	0	0	0	0	0	0	0	0	0	0	0	0
0	0	0	0	0	0	0	0.385193607	0	0	0	0	0	0	0	0	0	0	0	0	0	0.060162149	0	0	0	0	0	0	0	0	0	0	0	0	0	0	0	0	0	0	0	0	0	0	0	0	0	0	0	0
0	0	0	0	0	0.014723502	0	0	0	0	0	0	0.031240762	0	0	0	0	0	0	0	0	0	0.006011577	0	0	0	0	0	0	0	0	0	0	0	0	0	0	0	0	0	0	0	0	0	0	0	0	0	0	0
0	0.005119996	0	0	0.502005157	0	0	0	0	0	0	0	0	0	0	0	0	0	0	0	0	0.216841962	0	0	0	0	0	0	0	0	0	0	0	0	0	0	0	0	0	0	0	0	0	0	0	0	0	0	0	0
0	0	0	0	0	0	0	0	0	0	0	0	0	0	0	0.016854494	0	0	0	0	0	0	0	0	0	0	0.086014623	0	0	0	0	0	0	0	0	0	0	0	0	0	0	0	0	0	0	0	0	0	0	0
0	0	0	0	0	0	0	0	0	0	0	0	0.420593305	0	0.003670843	0	0	0	0	0	0	0	0	0.003646948	0	0	0	0	0	0	0	0	0	0	0	0	0	0	0	0	0	0	0	0	0	0	0	0	0	0
0	0	0	0	0	0	0	0	0	0	0	0	0	0	0	0	0	0	0.022565227	0	0	0	0	0	0	0	0	0	0	0	0	0	0	0	0	0	0	0	0	0	0	0	0	0	0	0	0	0	0	0
0	0	0	0	0	0	0	0.1025853	0	0	0	0	0	0	0	0	0	0	0.064398538	0	0	0	0	0	0	0	0	0	0	0	0	0	0	0	0	0	0	0	0	0	0	0	0	0	0	0	0	0	0	0
0	0	0	0	0	0.032289596	0	0	0	0	0	0	0	0	0	0	0	0	0	0	0.007550356	0	0	0	0	0	0	0	0	0	0	0	0	0	0	0	0	0	0	0	0	0	0	0	0	0	0	0	0	0
0	0.002223516	0	0	0	0	0	0	0	0	0	0	0	0	0	0	0	0	0	0	0	0	0	0	0	0	0	0	0	0.027848232	0	0	0	0	0	0	0	0	0	0	0	0	0	0	0	0	0	0	0	0
0.032132976	0	0	0	0	0	0	0	0	0	0	0	0	0	0	0	0	0.032086442	0	0	0	0	0	0	0	0.015698024	0	0	0	0	0	0	0	0	0	0	0	0	0	0	0	0	0	0	0	0	0	0	0	0
0	0	0	0	0	0	0.124284704	0	0	0	0	0.007968893	0	0	0	0	0	0	0	0	0	0	0	0	0	0	0	0	0	0	0	0	0	0	0	0	0	0	0	0	0	0	0	0	0	0	0	0	0	0
0	0	0	0	0	0.022616232	0	0	0	0	0	0	0	0	0	0	0	0.012703453	0	0	0	0	0	0	0	0	0	0	0	0	0	0	0	0	0	0	0	0	0	0	0	0	0	0	0	0	0	0	0	0
0	0	0	0	0	0	0.001433017	0	0	0	0	0	0	0	0	0	0	0	0	0	0	0	0	0	0	0	7.38E-05	0	0	0	0	0	0	0	0	0	0	0	0	0	0	0	0	0	0	0	0	0	0	0
0	0	0	0	0	0	0	0	0	0	0	0	0	0	0	0	0	0	0	0	0	0	0	0	0	0	0	0.090420265	0	0	0	0	0	0	0	0	0	0	0	0	0	0	0	0	0	0	0	0	0	0
0	0	0	0	0	0	0	0	0	0	0	0	0	0	0	0	0	0	0	0	0	0	0	0	0	0	0.000779564	0	0	0	0	0	0	0	0	0	0	0	0	0	0	0	0	0	0	0	0	0	0	0
0	0	0	0	0	0	0	0	0	0	0	0	0	0	0	0	0	0	0.000923755	0	0	0	0.171911633	0.592748356	0	0	0	0	0	0	0	0	0	0	0	0	0	0	0	0	0	0	0	0	0	0	0	0	0	0
0	0	0	0	0	0.019279513	0	0	0	0	0	0	0	0	0	0	0	0	0	0	0	0	0	0	0	0	0.025112468	0	0	0	0	0	0	0	0	0	0	0	0	0	0.045514255	0	0	0	0	0	0	0	0	0
0	0	0	0	0	0	0	0.070660191	0	0	0	0	0	0	0	0	0	0	0	0	0	0	0	0	0	0	0	0	0	0	0	0	0	0	0	0	0	0	0	0	0.027164146	0	0	0	0	0	0	0	0	0
0	0	0	0	0	0	0	0	0	0	0	0	0.165621797	0	0.067901933	0	0	0	0	0	0	0	0	0	0	0	0.387410454	0	0	0	0	0	0	0	0	0	0	0	0	0	0.034079064	0	0	0	0	0	0	0	0	0
0	0	0	0	0	0	0	0.028299815	0	0	0	0.005936976	0	0	0.058893598	0	0	0.10937008	0.019945783	0	0	0	0	0	0	0	0.024768612	0	0	0	0	0	0	0	0	0	0	0	0	0	0	0	0	0	0	0	0	0	0	0
0	0	0	0	0	0	0	0	0	0	0	0	0	0	0	0	0	0	0	0	0	0.103097093	0	0	0	0	0	0.062370221	0	0	0	0	0	0	0	0	0	0	0	0	0.024211159	0	0	0	0	0	0	0	0	0
0	0	0	0	0	0.031291001	0	0	0	0	0	0	0	0	0	0	0	0	0	0	0	0	0	0	0	0.085536623	0	0	0	0	0	0	0	0	0	0	0	0	0	0	0.011408814	0	0	0	0	0	0	0	0	0
0	0	0	0	0	0	0	0.039120064	0	0	0	0	0	0	0	0	0	0	0	0	0	0	0	0	0	0	0	0	0	0	0	0	0	0	0	0	0	0	0	0	0	0	0	0	0	0	0	0	0	0
0	0	0	0	0	0	0	0	0.001714606	0	0	0	0	0	0	0	0	0	0	0	0	0	0	0	0	0	0	0	0	0.038511802	0	0	0	0	0	0	0	0	0	0	0	0	0	0	0	0	0	0	0	0
0	0	0	0	0	0	0	0	0	0	0	0	0	0	0	0	0	0	3.71E-05	0	0	0	0	0	0	0	0	0	0	0	0	0	0	0	0	0	0	0	0	0	0	0	0	0	0	0	0	0	0	0
0	0	0	0	0	0.022587161	0	0	0	0	0	0	0.08943067	0	0	0	0	0	0	0	0	0.014319074	0	0	0	0	0	0	0	0.075305731	0	0	0	0	0	0	0	0	0	0	0	0	0	0	0	0	0	0	0	0
0	0	0	0	0	0	0.362404349	0	0	0	0	0	0	0.015265268	0.196923846	0	0	0	0.005116158	0	0	0	0	0	0	0	0	0.030337177	0	0	0	0	0	0	0	0	0	0	0	0	0.031169959	0	0	0	0	0	0	0	0	0
0	0	0	0	0	0	0	0	0	0	0	0	0	0	0	0	0	0	0	0	0	0	0	0	0	0	0	0	0	0	0	0	0	0	0	0	0	0	0	0	0	0	0	0	0	0	0	0	0	0
0	0.003473651	0	0	0	0	0	0	0	0	0	0	0	0	0	0	0.128048171	0	0	0	0	0	0	0.144060753	0	0	0	0	0	0	0	0	0	0	0	0	0	0	0	0	0	0	0	0	0	0	0	0	0	0
0	0	0	0	0	0	0	0	0	0	0	0	0	0	0	0	0.834146573	0	0	0	0	0	0	0	0	0	0	0	0	0	0	0	0	0	0	0	0	0	0	0	0	0	0	0	0	0	0	0	0	0
0.028856077	0	0	0	0	0	0	0	0	0	0	0	0	0	0	0	0	0	0	0	0	0	0	0	0	0	0	0	0	0.053430321	0	0	0	0	0	0	0	0	0	0	0	0	0	0	0	0	0	0	0	0
0	0	0	0	0	0	0	0	0	0	0	0	0	0	0.039133514	0	0	0.009221033	0	0	0	0	0	0.00174981	0	0	0.008793943	0.081183285	0	0	0	0	0	0	0	0	0	0	0	0	0	0	0	0	0	0	0	0	0	0
0	0	0	0	0	0	0	0	0	0	0	0	0	0	0	0	0	0.043101467	0	0	0	0	0	0	0	0	0.027880088	0	0	0	0	0	0	0	0	0	0	0	0	0	0	0	0	0	0	0	0	0	0	0
0	0	0	0	0	0	0	0	0	0	0	0	0	0	0	0	0	0	0	0	0	0.214655243	0	0	0	0	0	0	0	0	0	0	0	0	0	0	0	0	0	0	0	0	0	0	0	0	0	0	0	0
0	0	0	0	0	0	0	0	0	0	0	0	0.007322899	0	0	0	0	0.017918177	0	0	0	0	0	0	0	0	0	0	0	0.067533348	0	0	0	0	0	0	0	0	0	0	0	0	0	0	0	0	0	0	0	0
0	0	0	0	0	0	0	0.114825765	0	0	0.031805742	0	0	0	0	0	0	0	0	0	0.012779009	0	0	0.230514679	0	0	0.079797352	0	0	0	0	0	0	0	0	0	0	0	0	0	0	0	0	0	0	0	0	0	0	0
0.595933958	0.56260162	0	0.623729515	0.676250055	0.023322427	0	0	0	0	0	0	0.241427108	0.998036464	0	0	0	0	0.07514125	0.920356474	0	0.02754102	0	0	0	0	0	0	0	0	0	0	0	0	0	0	0	0	0	0	0	0	0	0	0	0	0	0	0	0
0	0	0	0.945066581	0	0.988666012	0	0.502675634	0	0	0.742048111	0	0	0	0.242065465	0	0	0	0	0.299066289	0	0.78981848	0	0	0.059768817	0	0.020492414	0	0.514116882	0	0	0	0	0	0	0	0	0	0	0	0	0	0	0	0	0	0	0	0	0
0	0.002000931	0.59518974	0.017041573	0	0.770381454	0.003209327	0.069000496	0	0	0.010879888	0	0.494497422	0	0	0	0	0.006465807	0	0	0	0	0.296132279	0.101832919	0.961135992	0.129061061	0.965633732	0	0	0	0	0	0	0	0	0	0	0	0	0	0	0	0	0	0	0	0	0	0	0
0	0	0	0	0.897066032	0	0	0.592579276	0	0	0.125120607	0	0.127923112	0	0.125291195	0.117241611	0	0	0	0	0	0.425870094	0	0.246131107	0	0	0.910754838	0.053251612	0	0.129033374	0	0	0	0	0	0	0	0	0	0	0	0	0	0	0	0	0	0	0	0
0	0.003189626	0.003887247	0.990961051	0.106467728	0	0.818214469	0	0	0	0	0.04546545	0.755581933	0	0.830765112	0	0	0	0	0	0	0	0	0.621347394	0	0.881223439	0.995598472	0.825162579	0.327497996	0.082893317	0	0	0	0	0	0	0	0.001518411	0	0	0	0	0	0	0	0	0	0	0	0
0.636641817	0.030122171	0	0	0	0.573429168	0	0.040753963	0	0	0	0	0.066655681	0.582996746	0	0	0	0.523035588	0	0	0	0	0.032237114	0	0.13666977	0.997973728	0	0.025307031	0	0.169655886	0	0	0	0	0	0	0	0	0	0	0.035078638	0	0	0	0	0	0	0	0	0
0	0	0	0.318738268	0.000768014	0.213152468	0	0.050884629	0	0	0	0.647094482	0.998760118	0	0	0	0.718873306	0	0	0	0.021659595	0.985626339	0.765848539	0	0.085836503	0	0.084885024	0.865572238	0	0.513129192	0	0	0	0	0	0	0	0	0	0	0	0	0	0	0	0	0	0	0	0
0	0.847160614	0	0	0.280103621	0	0	0.811632689	0.631212453	0	0.153583997	0.112080249	0.913692124	0	0	0	0.976107764	0	0	0.966361578	0.787986352	0.70600885	0.054709988	0.997535645	0.826676176	0.962069336	0	0	0.93857193	0	0	0	0	0	0	0	0	0	0	0	0	0	0	0	0	0	0	0	0	0
0	0.059845646	0	0	0.999643323	0	0	0	0.975561441	0.979603063	0	0	0	0.988996477	0.814046057	0	0	0.731408169	0.360097243	0	0	0	0.942460425	0.553206897	0.047544349	0	0	0.266809236	0	0.058551864	0	0	0	0	0	0	0	0	0	0	0	0	0	0	0	0	0	0	0	0
0	0	0	0	0	0.036516479	0.653330466	0.974757918	0.562022438	0	0.943478502	0	0.3161397	0.458177542	0.136448443	0	0.45196959	0.454554026	0.649398261	0	0	0	0.036046109	0	0.00609924	0	0.053952274	0.501117612	0	0.677459144	0	0	0	0	0	0	0	0	0	0	0.047243585	0	0	0	0	0	0	0	0	0
0.715033553	0	0	0	0	0.977327772	0	0.957695415	0	0	0.008367008	0	0	0.999087146	0	0.994839342	0.976251913	0.986299267	0	0	0	0.041633333	0.031197724	0	0	0	0.24125122	0	0	0.996640208	0	0	0	0	0	0	0	0	0	0	0	0	0	0	0	0	0	0	0	0
0	0.961474394	0.519267681	0.19809927	0	0.122040653	0.001679597	0	0.671957359	0.738457619	0.190527078	0	0	0	0.814786571	0	0	0.994568457	0	0	0	0.974647511	0	0.039486073	0	0	0	0	0.163240461	0.889663844	0	0	0	0	0	0	0	0	0	0	0.05009135	0	0	0	0	0	0	0	0	0
0.716536837	0.67393863	5.33E-05	0	0	0.154857909	0	0.980861941	0	0	0	0.99645689	0.260589255	0	0	0	0	0.99903511	0.003600655	0	0.882156983	0.99592965	0	0	0.341286896	0	0.991646077	0	0	0	0	0	0	0	0	0	0	0.013879255	0	0	0	0	0	0	0	0	0	0	0	0
0	0	0.682658852	0	0.974636076	0	0	0	0	0	0.199567768	0	0.332996342	0	0.103962443	0	0.303260344	0	0.999225137	0	0.875160866	0.092288024	0.076916925	0	0	0.019910781	0.056008829	0.974211594	0.985116261	0.995202339	0	0	0	0	0	0	0	0	0	0	0.01700044	0	0	0	0	0	0	0	0	0
0	0	0.601569627	0	0.076388434	0.287094274	0	0	0	0	0.030383482	0	0	0	0.492243377	0	0.889248864	0	0	0	0.998601605	0.423481664	0	0	0.810825642	0	0.971455141	0.763052509	0.007074143	0.139529865	0	0	0	0	0	0	0	0	0	0	0	0	0	0	0	0	0	0	0	0
0	0.005521749	0	0.042062517	0	0	0	0	0.278002255	0	0.00064015	0.31940309	0.076817873	0	0.225234666	0.740817125	0	0.999622053	0	0.961016026	0.965999363	0.894184982	0	0.955892527	0	0.994759379	0.070697143	0.239710804	0	0	0	0	0	0	0	0	0	0	0	0	0	0	0	0	0	0	0	0	0	0
0.030082626	0	0	0	0	0	0.072619626	0	0	0.898764814	0	0	0.076964069	0.198555968	0	0	0.988703147	0.285160965	0.001370249	0	0.095081107	0	0	0.971295481	0	0	0	0.166054329	0	0.958587622	0	0	0	0	0	0	0	0	0	0	0	0	0	0	0	0	0	0	0	0
0.074973307	0	0	0	0.685890214	0	0	0	0	0	0	0.623699377	0.268844485	0	0.996215551	0.199098632	0.623175637	0.131859538	0	0	0	0.058934073	0	0.762593995	0	0.512276033	0.214448573	0	0.992286223	0	0	0	0	0	0	0	0	0	0	0	0	0	0	0	0	0	0	0	0	0
0	0	0.897897997	0	0	0.639228416	0	0.327487497	0	0.624517223	0	0	0.692771325	0	0	0.825314398	0.980152751	0.519716326	0	0	0	0	0.091944535	0.010512933	0	0	0	0.003357773	0.136685456	0.87965896	0	0	0	0	0	0	0	0	0	0	0	0	0	0	0	0	0	0	0	0
0.633459061	0	0	0	0.943743291	0	0.625573642	0	0.85899882	0	0	0	0.929918748	0	0.246708201	0.534260271	0	0	0.81137802	0.950131828	0	0	0	0	0.45238082	0.025188527	0.232403503	0.645199038	0	0	0	0	0	0	0	0	0	0	0	0	0	0	0	0	0	0	0	0	0	0
0	0.065596825	0.390403821	0.981932668	0.355450839	0	0	0.100404442	0	0	0	0	0	0.975091215	0.352511077	0	0	0	0.611376656	0	0	0	0	0.991102731	0	0.125389828	0.218754388	0	0	0	0	0	0	0	0	0	0	0	0	0	0	0	0	0	0	0	0	0	0	0
0	0	0	0	0	0	0	0	0	0	0	0	0	0	0	0	0	0.415576666	0	0	0	0	0.005532644	0	0	0	0	0	0	0	0	0	0	0	0	0	0	0	0	0	0	0	0	0	0	0	0	0	0	0
0	0	0	0	0	0.022854779	0.00033377	0	0	0	0	0	0	0	0	0	0	0	0.010135906	0	0	0	0	0	0	0	0	0.113508814	0	0	0	0	0	0	0	0	0	0	0	0	0	0	0	0	0	0	0	0	0	0
0	0	0	0	0	0	0	0	0	0	0	0	0	0	0	0	0	0	0	0	0	0	0	0	0	0	0	0	0	0	0	0	0	0	0	0	0	0	0	0	0	0	0	0	0	0	0	0	0	0
0	0	0	0	0	0	0	0.060827198	0	0	0	0	0.057550869	0	0	0	0	0	0	0	0	0	0	0	0	0	0.003057458	0	0	0	0	0	0	0	0	0	0	0	0	0	0	0	0	0	0	0	0	0	0	0
0	0	0	0	0	0	0	0.033204104	0	0	0	0	0	0	0	0	0	0	0	0	0	0	0	0	0	0	0	0.104710855	0	0	0	0	0	0	0	0	0	0	0	0	0	0	0	0	0	0	0	0	0	0
0	0	0	0	0	0	0.008424886	0	0	0	0	0	0	0	0	0	0	0.069820686	0.001145485	0	0	0.009115482	0	0.070013011	0	0	0	0	0	0	0	0	0	0	0	0	0	0	0	0	0	0	0	0	0	0	0	0	0	0
0	0	0	0	0	0	0	0	0	0	0	0	0	0	0	0	0	0	0	0	0	0	0.009907341	0	0	0	0	0	0	0	0	0	0	0	0	0	0	0	0	0	0	0	0	0	0	0	0	0	0	0
0	0	0	0	0	0.022709284	0	0	0	0	0	0	0	0	0	0	0	0	0	0	0	0	0	0	0	0	0.072349031	0	0	0	0	0	0	0	0	0	0	0	0	0	0.048127245	0	0	0	0	0	0	0	0	0
0	0	0	0	0	0	0.007414829	0	0	0	0	0	0	0	0	0	0	0	0	0	0	0	0	0.012932097	0	0	0	0	0	0	0	0	0	0	0	0	0	0	0	0	0	0	0	0	0	0	0	0	0	0
0	0.03964339	0	0	0.265678125	0	0	0.052467121	0	0	0	0	0	0	0	0	0	0	0.034513324	0	0	0	0	0	0	0	0	0	0	0	0	0	0	0	0	0	0	0	0	0	0	0	0	0	0	0	0	0	0	0
0	0	0	0.3178727	0	0	0	0	0	0	0	0	0	0	0	0	0	0	0	0	0	0	0	0	0	0	0	0	0	0	0	0	0	0	0	0	0	0	0	0	0	0	0	0	0	0	0	0	0	0
0	0	0	0	0	0	0	0	0	0	0	0	0	0	0.103797141	0	0	0	0	0	0	0	0	0	0	0	0	0	0	0	0	0	0	0	0	0	0	0	0	0	0	0	0	0	0	0	0	0	0	0
0	0.001447685	0	0	0	0	0	0	0	0	0	0	0	0	0	0	0	0	0	0	0	0	0.158874808	0	0	0	0	0	0	0	0	0	0	0	0	0	0	0.021743812	0	0	0.040709023	0	0	0	0	0	0	0	0	0
0	0	0	0	0	0	0	0	0	0	0	0	0	0	0	0	0	0.090423149	0	0	0	0.615732574	0	0	0	0	0	0	0	0	0	0	0	0	0	0	0	0	0	0	0	0	0	0	0	0	0	0	0	0
0	0	0	0	0	0.032712746	0	0	0	0	0	0	0	0	0	0	0	0.130969325	0	0	0	0	0	0	0	0	0	0	0	0	0	0	0	0	0	0	0	0	0	0	0	0	0	0	0	0	0	0	0	0
0	0	0	0.259194308	0.030422076	0	0	0	0	0	0	0	0	0	0	0	0	0	0	0	0	0	0	0	0	0	0	0	0	0	0	0	0	0	0	0	0	0	0	0	0	0	0	0	0	0	0	0	0	0
0	0	0	0	0	0	0	0	0	0	0	0	0.00618354	0	0	0	0	0	0	0	0	0	0	0	0	0	0	0	0	0	0	0	0	0	0	0	0	0	0	0	0	0	0	0	0	0	0	0	0	0
0	0	0	0	0	0	0	0	0	0	0	0.097948847	0	0	0	0	0	0	0.014101724	0	0	0	0.006787587	0	0	0	0	0.109529413	0	0	0	0	0	0	0	0	0	0	0	0	0	0	0	0	0	0	0	0	0	0
0	0	0	0	0	0	0	0	0	0	0	0	0	0	0	0	0	0.231394641	0	0	0	0	0	0	0	0	0	0.017838906	0	0	0	0	0	0	0	0	0	0	0	0	0.036424076	0	0	0	0	0	0	0	0	0
0	0	0	0	0	0.032101739	0	0	0	0	0	0	0	0	0	0	0	0	0	0	0	0	0	0	0	0	0	0.131212845	0	0	0	0	0	0	0	0	0	0	0	0	0.051913758	0	0	0	0	0	0	0	0	0
0	0	0	0	0	0	0	0	0	0	0	0	0	0	0	0	0	0	0	0	0	0	0.000807173	0.046787769	0.1342027	0	0	0	0	0	0	0	0	0	0	0	0	0	0	0	0	0	0	0	0	0	0	0	0	0
0	0	0	0	0	0	0	0	0	0	0	0	0.032132256	0	0	0	0	0	0	0	0	0	0	0	0	0	0	0	0	0	0	0	0	0	0	0	0	0	0	0	0	0	0	0	0	0	0	0	0	0
0	0	0	0	0	0	0	0	0	0	0	0	0	0	0	0	0	0	0	0	0	0	0	0	0	0	0	0.020687411	0	0	0	0	0	0	0	0	0	0	0	0	0	0	0	0	0	0	0	0	0	0
0	0	0	0	0	0	0	0	0	0	0	0	0	0	0	0	0	0	0	0	0	0	0	0	0	0	0	0	0	0	0	0	0	0	0	0	0	0	0	0	0	0	0	0	0	0	0	0	0	0
0	0	0	0	0	0	0	0	0	0	0	0	0	0	0.041578488	0	0	0	0.045708097	0	0	0	0	0	0	0	0	0	0	0.055911551	0	0	0	0	0	0	0	0.009774054	0	0	0	0	0	0	0	0	0	0	0	0
0	0.00078632	0	0	0	0.032719503	0	0.16643109	0	0	0	0	0	0	0	0	0	0	0	0	0	0	0	0	0	0	0	0	0	0	0	0	0	0	0	0	0	0	0	0	0	0	0	0	0	0	0	0	0	0
0.009292668	0	0	0	0	0	0	0.079204764	0	0	0	0	0	0	0	0	0	0	0	0	0	0	0.016361948	0	0	0	0	0	0	0	0	0	0	0	0	0	0	0	0	0	0.021275424	0	0	0	0	0	0	0	0	0
0	0	0	0	0.098214534	0	0	0.115204347	0	0	0	0	0	0	0	0	0	0	0	0	0	0	0	0	0	0	0	0	0	0	0	0	0	0	0	0	0	0	0	0	0	0	0	0	0	0	0	0	0	0
0	0	0	0	0	0	0	0.080761145	0	0	0	0	0	0	0	0	0	0	0	0	0	0.081915635	0	0	0	0	0	0	0	0	0	0	0	0	0	0	0	0	0	0	0.039490448	0	0	0	0	0	0	0	0	0
0.001170965	0	0	0	0	0	0	0	0	0	0	0	0	0	0	0	0	0.062985757	0	0	0	0	0	0	0.17359226	0	0	0	0	0	0	0	0	0	0	0	0	0	0	0	0	0	0	0	0	0	0	0	0	0
0	0	0	0	0	0	0	0	0	0	0	0.00467701	0	0	0	0	0	0	0.019477403	0	0	0	0	0.008560585	0	0	0	0	0	0	0	0	0	0	0	0	0	0	0	0	0.016715241	0	0	0	0	0	0	0	0	0
0	0	0	0.269940728	0	0	0	0	0	0	0	0	0.120325039	0	0	0	0	0	0	0	0	0.021229063	0	0.006614356	0	0	0	0	0	0	0	0	0	0	0	0	0	0	0	0	0	0	0	0	0	0	0	0	0	0
0	0	0	0	0	0	0	0	0	0	0	0	0	0	0	0	0.081996131	0	0.005037966	0	0	0	0	0	0	0	0	0.025245015	0	0	0	0	0	0	0	0	0	0	0	0	0.019119315	0	0	0	0	0	0	0	0	0
0	0.012265434	0	0	0	0	0	0	0	0	0	0	0	0	0	0	0	0	0.060671578	0	0	0	0	0	0	0	0	0	0	0	0	0	0	0	0	0	0	0.029206165	0	0	0	0	0	0	0	0	0	0	0	0
0	0	0	0	0	0	0	0	0.111814895	0	0	0	0	0	0	0	0	0	0	0	0	0	0	0	0	0	0	0	0	0	0	0	0	0	0	0	0	0	0	0	0	0	0	0	0	0	0	0	0	0
0	0	0	0	0	0	0	0	0	0	0	0	0.00927236	0	0	0	0	0	0	0	0	0	0.015322844	0	0	0	0.01281725	0	0	0	0	0	0	0	0	0	0	0	0	0	0	0	0	0	0	0	0	0	0	0
0	0	0	0	0	0	0	0	0	0	0	0	0	0	0	0	0	0	0	0	0	0	0	0	0	0	0	0	0	0	0	0	0	0	0	0	0	0	0	0	0	0	0	0	0	0	0	0	0	0
0	0	0	0	0	0	0	0	0	0	0	0	0	0.061621081	0	0	0	0	0.265669679	0	0	0	0.083494865	0	0	0	0	0.069975037	0	0	0	0	0	0	0	0	0	0	0	0	0.019078924	0	0	0	0	0	0	0	0	0
0	0.007496829	0	0	0	0	0	0	0	0	0	0	0	0	0	0	0	0	0	0	0	0	0	0	0	0	0	0	0	0	0	0	0	0	0	0	0	0	0	0	0	0	0	0	0	0	0	0	0	0
0	0	0	0	0	0	0	0	0	0	0.009404528	0	0	0	0	0	0	0	0	0	0	0	0	2.34E-05	0	0	0.289007956	0	0	0	0	0	0	0	0	0	0	0	0	0	0	0	0	0	0	0	0	0	0	0
0	0	0	0	0	0	0	0	0	0	0	0	0	0	0	0	0	0	0	0	0	0	0	0.006552837	0	0	0	0	0	0	0	0	0	0	0	0	0	0	0	0	0	0	0	0	0	0	0	0	0	0
0	0	0	0	0	0.025830218	0.103229791	0	0	0	0	0	0.014057474	0	0.011435203	0	0	0	0	0	0	0.07347155	0	0	0	0	0	0	0	0.196158409	0	0	0	0	0	0	0	0	0	0	0	0	0	0	0	0	0	0	0	0
0	0	0	0	0	0	0.027106923	0	0	0	0	0	0	0	0	0	0	0	0	0	0	0	0	0	0	0.2498254	0	0	0	0	0	0	0	0	0	0	0	0	0	0	0	0	0	0	0	0	0	0	0	0
0	0	0	0	0	0.086901381	0	0	0	0	0	0	0	0	0.138161123	0	0	0	0.001747346	0	0	0.000998789	0	0	0.023181535	0	0	0	0	0	0	0	0	0	0	0	0	0	0	0	0	0	0	0	0	0	0	0	0	0
0	0	0	0	0	0	0	0.033597302	0	0	0	0	0	0	0.15036703	0	0	0	0	0	0	0	0	0	0	0	0	0	0	0	0	0	0	0	0	0	0	0	0	0	0	0	0	0	0	0	0	0	0	0
0	0	0	0	0	0.026401468	0	0	0	0	0	0	0	0	0	0	0	0.026816951	0	0	0	0	0	0	0	0	0	0	0	0	0	0	0	0	0	0	0	0	0	0	0	0	0	0	0	0	0	0	0	0
0	0	0.125505882	0	0	0	0	0.0297145	0	0	0	0	0	0	0	0	0	0	0	0	0	0	0	0	0	0	0	0	0	0.027401809	0	0	0	0	0	0	0	0	0	0	0	0	0	0	0	0	0	0	0	0
0	0	0.480724953	0.00437888	0	0	0	0	0	0	0	0	0.000190989	0	0	0	0	0	0	0	0	0	0	0	0	0.185306762	0	0	0	0	0	0	0	0	0	0	0	0	0	0	0	0	0	0	0	0	0	0	0	0
0	0	0	0.06847065	0	0	0	0	0	0	0	0	0	0	0	0	0	0	0	0	0	0	0	0	0	0	0	0	0	0	0	0	0	0	0	0	0	0	0	0	0.026288386	0	0	0	0	0	0	0	0	0
0	0.000986541	0	0	0	0.027888207	0	0	0	0	0	0	0	0	0	0	0	0	0	0	0	0	0	0	0	0	0	0.012196942	0	0.008709386	0	0	0	0	0	0	0	0	0	0	0	0	0	0	0	0	0	0	0	0
0	0	0	0	0	0	0	0	0.005634536	0	0	0	0	0	0	0	0	0	0	0	0	0	0	0	0	0	0.599769133	0	0	0	0	0	0	0	0	0	0	0	0	0	0	0	0	0	0	0	0	0	0	0
0	0	0	0	0	0	0	0	0	0	0	0	0	0	0	0	0	0	0	0	0	0	0.013088603	0	0	0	0	0	0	0	0	0	0	0	0	0	0	0	0	0	0	0	0	0	0	0	0	0	0	0
0	0	0	0	0	0	0	0.381359204	0	0	0	0	0	0	0	0	0	0.064427432	0	0	0	0	0.038744324	0.038059643	0	0	0.126635802	0	0	0	0	0	0	0	0	0	0	0	0	0	0	0	0	0	0	0	0	0	0	0
0.004773542	0	0	0	0	0	0	0	0	0	0	0	0	0	0	0	0	0	0	0	0	0	0	0	0	0	0	0	0	0	0	0	0	0	0	0	0	0	0	0	0	0	0	0	0	0	0	0	0	0
0	0	0	0.380635175	0	0	0.003328365	0	0	0	0	0	0	0	0	0	0	0	0.024078445	0	0	0	0	0	0	0	0	0	0	0	0	0	0	0	0	0	0	0	0	0	0	0	0	0	0	0	0	0	0	0
0.037594935	0	0	0	0	0	0	0	0	0	0	0	0	0	0	0	0	0	0	0	0	0	0	0	0	0	0	0	0	0	0	0	0	0	0	0	0	0	0	0	0	0	0	0	0	0	0	0	0	0
0	0	0	0	0	0	0.002180011	0	0	0	0	0	0	0	0	0	0	0	0.001812718	0	0	0	0	0	0	0	0	0	0	0	0	0	0	0	0	0	0	0	0	0	0	0	0	0	0	0	0	0	0	0
0.001424443	0	0	0	0	0	0	0	0	0	0	0	0	0	0	0	0	0.013722777	0.008555945	0	0	0	0.102184919	0	0	0	0	0.028846801	0	0	0	0	0	0	0	0	0	0	0	0	0	0	0	0	0	0	0	0	0	0
0	0	0	0	0	0	0	0	0	0.113721667	0	0	0	0	0	0	0	0	0	0	0	0	0	0	0	0	0.036547311	0	0	0	0	0	0	0	0	0	0	0	0	0	0	0	0	0	0	0	0	0	0	0
0.013588968	0	0	0	0	0	0	0	0	0	0	0	0	0	0	0	0	0	0.041607826	0	0.307089127	0	0	0	0	0	0	0	0	0	0	0	0	0	0	0	0	0	0	0	0.018619936	0	0	0	0	0	0	0	0	0
0.523500127	0	0.677578056	0	0.934198106	0	0.167172566	0.252243351	0	0	0	0.041602831	0	0.134218573	0	0.181568217	0.998636826	0.055268869	0.056266	0	0.468788297	0	0.413449868	0	0	0	0	0	0.003241656	0	0	0	0	0	0	0	0	0	0	0	0.022235329	0	0	0	0	0	0	0	0	0
0.019510293	0.09850287	0	0.239594538	0	0.032780595	0.974192531	0.934548232	0.976997568	0	0	0	0	0	0.211365415	0.76497031	0	0	0.835908314	0	0	0	0	0	0	0	0	0	0.946950832	0	0	0	0	0	0	0	0	0	0	0	0	0	0	0	0	0	0	0	0	0
0.192140687	0	0.898079392	0	0.007197639	0	0	0.233181649	0	0	0	0	0.174015404	0	0	0	0	0	0.030040257	0.069291184	0.989937948	0.605535313	0.259558203	0	0	0	0	0	0.23873131	0.908671454	0	0	0	0	0	0	0	0	0	0	0	0	0	0	0	0	0	0	0	0
0.933582628	0.807702127	0	0	0	0	0	0.352992429	0.188026696	0	0.36815806	0	0	0.000503269	0	0.136881772	0	0	0	0.033054439	0.977169797	0	0.043099377	0.667611344	0	0	0.006122043	0	0	0	0	0	0	0	0	0	0	0	0	0	0	0	0	0	0	0	0	0	0	0
0	0.512964833	0	0.026995189	0	0.917242303	0	0.457530445	0	0	0	0.372491851	0.138078709	0.530244571	0	0	0	0.011015289	0.808551965	0	0	0	0.755709092	0.375497843	0.827028886	0.95047196	0.962579327	0	0.006501606	0	0	0	0	0	0	0	0	0	0	0	0	0	0	0	0	0	0	0	0	0
0.092182976	0.012922925	0.991790156	0.86070499	0	0.026744545	0	0	0	0.265326017	0.837165992	0.680589441	0.727211209	0.333983999	0	0.81362313	0	0.983789606	0	0.750834343	0.915825411	0.99037639	0.619384204	0.199717134	0	0	0	0	0	0.787517845	0	0	0	0	0	0	0	0	0	0	0	0	0	0	0	0	0	0	0	0
0	0	0.723476726	0.285882396	0	0	0	0.949734648	0	0.998422586	0	0	0.426867619	0.119976043	0.437733473	0.834285095	0	0	0	0	0.243285292	0	0	0.839249174	0.569973747	0	0	0.49046406	0	0	0	0	0	0	0	0	0	0	0	0	0	0	0	0	0	0	0	0	0	0
0	0	0.927219562	0.288280952	0.142363467	0.96646174	0.739651621	0	0	0	0	0	0.994706971	0.561883219	0	0.388645225	0	0.720904134	0	0	0.859511123	0	0.008098094	0.831949195	0	0	0.710403119	0.107697065	0	0	0	0	0	0	0	0	0	0	0	0	0.051722944	0	0	0	0	0	0	0	0	0
0	0	0	0	0.118957804	0.933846474	0.25113622	0.99593792	0	0	0.799082343	0	0	0	0.8910924	0	0	0.991466805	0	0.729360518	0	0	0.024045463	0.069012967	0.184358227	0	0	0	0	0	0	0	0	0	0	0	0	0	0	0	0	0	0	0	0	0	0	0	0	0
0.001380877	0.016475166	0.998076926	0.088334683	0	0	0	0	0.914960567	0	0.977485218	0	0.187116248	0	0	0	0	0.993720968	0	0.030577732	0	0.347312049	0.14923091	0.21684352	0	0.996788451	0.793215443	0.925800811	0	0	0	0	0	0	0	0	0	0.030043357	0	0	0	0	0	0	0	0	0	0	0	0
0	0	0	0.757081043	0.951917122	0.032282231	0	0	0	0	0.63239203	0	0.670576552	0	0	0.966603493	0	0.81583486	0	0.69929867	0.99618879	0.304249012	0.816055664	0	0	0	0.256833375	0.955809983	0.771920029	0	0	0	0	0	0	0	0	0	0	0	0	0	0	0	0	0	0	0	0	0
0.976903756	0.433756493	0	0	0	0	0.363917814	0	0.571625233	0	0.107510482	0.945466267	0	0	0.231082142	0.902345537	0.825355697	0	0	0	0.004044474	0	0.046091644	0	0.95362436	0.031153946	0.939752518	0.454137897	0	0.956283845	0	0	0	0	0	0	0	0	0	0	0	0	0	0	0	0	0	0	0	0
0.998264646	0	0	0	0	0.029839277	0.065958133	0.300927307	0.429530722	0	0	0	0.25142566	0	0.856489694	0	0.334177583	0	0.035561047	0	0	0.786371104	0.940909658	0.116553159	0.249202777	0	0.962448766	0.90575258	0.984195461	0	0	0	0	0	0	0	0	0	0	0	0	0	0	0	0	0	0	0	0	0
0	0.000573703	0	0	0.072097704	0.031563541	0.056655592	0	0	0	0	0.972439949	0.310113547	0	0.349242363	0	0.993069462	0	0.063799847	0	0.22617588	0.948376787	0.120550355	0.820152559	0.588935566	0.807254764	0.017442527	0.698555194	0	0.101728014	0	0	0	0	0	0	0	0.026825276	0	0	0.038735798	0	0	0	0	0	0	0	0	0
0.842698067	0	0	0.7664539	0	0.022802336	0.873752537	0	0.286043471	0.952054027	0	0.901662454	0.614222518	0.461596868	0.097779363	0	0.668081383	0	0.526838603	0	0	0	0.094870255	0	0	0	0	0	0	0	0	0	0	0	0	0	0	0	0	0	0	0	0	0	0	0	0	0	0	0
0.040830654	0	0	0.03290306	0.553984993	0	0	0.552454078	0.645632875	0	0.225852163	0.97130474	0.022453656	0	0	0.462029289	0	0	0	0	0	0	0.043112263	0.913494796	0	0	0.780614444	0	0.713031909	0.135101827	0	0	0	0	0	0	0	0	0	0	0.052186354	0	0	0	0	0	0	0	0	0
0	0	0	0.1608579	0	0.03961854	0.005967721	0	0	0.994540402	0.979007679	0	0	0	0	0	0	0.026430875	0.989235478	0	0.174129312	0	0	0	0.53805071	0	0.038043473	0.082040167	0	0.457990021	0	0	0	0	0	0	0	0	0	0	0	0	0	0	0	0	0	0	0	0
0.122583203	0.851091702	0	0.009899827	0.969933718	0	0	0	0.968103821	0	0.857094056	0	0.993776578	0	0	0	0	0.061477451	0.006026406	0.85481713	0	0	0	0.781434161	0	0	0.609359933	0.965993514	0.974681046	0.082080896	0	0	0	0	0	0	0	0	0	0	0.049061825	0	0	0	0	0	0	0	0	0
0	0.326641975	0	0	0	0.150713792	0	0	0.652745501	0	0	0.012275943	0.029792043	0	0.996230001	0	0	0	0	0	0	0	0	0.00840525	0.054220753	0	0.977029509	0	0.449677901	0.999764827	0	0	0	0	0	0	0	0	0	0	0	0	0	0	0	0	0	0	0	0
0	0.401572683	0.576506594	0	0	0	0	0	0.011649278	0	0	0.074107206	0	0	0	0.985216129	0	0.996081734	0	0.801346254	0.003090874	0.456608505	0	0	0.863109344	0	0.728334132	0	0	0.019231363	0	0	0	0	0	0	0	0	0	0	0.052097305	0	0	0	0	0	0	0	0	0
0	0	0	0	0	0	0	0	0	0	0	0	0.068773831	0.022342009	0	0	0	0	0	0	0	0	0	0	0	0	0	0.084249325	0	0	0	0	0	0	0	0	0	0	0	0	0	0	0	0	0	0	0	0	0	0
0.137461897	0	0	0	0	0	0	0	0	0	0	0	0.006915492	0	0	0	0	0	0.000144897	0	0	0	0	0	0	0	0	0.082726614	0	0	0	0	0	0	0	0	0	0	0	0	0	0	0	0	0	0	0	0	0	0
0	0	0	0	0	0	0	0	0	0	0	0	0	0.017396475	0	0	0	0	0	0	0	0	0	0	0	0	0.021221853	0	0	0	0	0	0	0	0	0	0	0	0	0	0	0	0	0	0	0	0	0	0	0
0	0	0	0	0	0	0	0.004316804	0	0	0	0	0	0	0	0	0	0.002188231	0	0	0	0	0	0	0	0.137891011	0	0	0	0	0	0	0	0	0	0	0	0	0	0	0	0	0	0	0	0	0	0	0	0
0	0	0	0	0	0	0	0.202281665	0	0	0	0	0.094657613	0	0	0	0	0	0	0	0	0	0	0.018854896	0	0	0.018531772	0	0	0	0	0	0	0	0	0	0	0	0	0	0.036945516	0	0	0	0	0	0	0	0	0
0.05204637	0	0	0	0	0	0	0	0	0	0	0	0	0	0	0	0	0	0.01971052	0	0	0	0	0	0	0	0	0	0	0	0	0	0	0	0	0	0	0	0	0	0	0	0	0	0	0	0	0	0	0
0	0	0	0	0.004157954	0	0	0	0	0	0	0	0	0	0	0	0	0.006728723	0	0	0	0	0	0	0	0	0	0.048948886	0	0	0	0	0	0	0	0	0	0	0	0	0	0	0	0	0	0	0	0	0	0
0.11913784	0	0	0	0	0	0	0	0.106241579	0	0	0	0	0	0	0	0	0	0	0	0	0	0	0.056813567	0.19433808	0	0	0	0	0	0	0	0	0	0	0	0	0	0	0	0	0	0	0	0	0	0	0	0	0
0	0	0.010212138	0	0	0	0	0	0	0	0	0	0	0	0	0	0	0	0	0	0	0	0	0	0	0	0.030804385	0	0	0	0	0	0	0	0	0	0	0	0	0	0.016161259	0	0	0	0	0	0	0	0	0
0	0	0	0	0	0	0	0	0	0	0	0	0	0	0.001162021	0	0	0	0	0	0	0	0	0	0	0	0	0	0	0	0	0	0	0	0	0	0	0	0	0	0	0	0	0	0	0	0	0	0	0
0	0	0	0	0	0	0	0	0	0	0	0	0	0	0	0	0	0.018810682	0	0	0	0	0.007363291	0	0	0	0	0	0	0	0	0	0	0	0	0	0	0	0	0	0	0	0	0	0	0	0	0	0	0
0.059142631	0	0	0	0	0.017398827	0	0	0	0	0.071613559	0	0.003638141	0	0.028320688	0	0	0	0	0	0	0	0.094229227	0	0	0	0	0	0	0	0	0	0	0	0	0	0	0	0	0	0	0	0	0	0	0	0	0	0	0
0	0	0	0	0	0	0	0.08756836	0	0	0	0	0.00075752	0	0	0	0	0	0.000152436	0	0	0	0	0	0	0	0	0	0	0	0	0	0	0	0	0	0	0	0	0	0.04632151	0	0	0	0	0	0	0	0	0
0	0	0	0	0	0	0	0	0	0	0	0	0	0	0	0	0	0.062480645	0	0	0	0	0	0	0	0.05255566	0	0	0	0	0	0	0	0	0	0	0	0	0	0	0	0	0	0	0	0	0	0	0	0
0	0	0	0	0	0	0	0	0	0	0	0	0	0	0	0	0	0	0	0	0	0	0	0	0	0	0	0.013396008	0	0	0	0	0	0	0	0	0	0	0	0	0	0	0	0	0	0	0	0	0	0
0	0	0	0	0	0	0	0	0	0	0	0	0	0	0	0	0.056795475	0	0.004340625	0	0	0	0	0	0	0	0	0	0	0	0	0	0	0	0	0	0	0	0	0	0	0	0	0	0	0	0	0	0	0
0.053083984	0	0	0	0	0	0	0	0	0	0	0	0	0	0	0	0	0.06524824	0	0	0	0	0	0	0	0	0	0	0	0	0	0	0	0	0	0	0	0	0	0	0	0	0	0	0	0	0	0	0	0
0	0	0	0	0	0	0.258185834	0	0	0	0	0	0	0	0	0	0	0.229362651	0	0	0	0	0	0	0	0	0	0	0.606681649	0	0	0	0	0	0	0	0	0.119734746	0	0	0	0	0	0	0	0	0	0	0	0
0	0	0	0	0	0	0	0	0	0	0	0	0	0	0	0	0	0.05150895	0	0	0	0	0	0.323431627	0.00598665	0	0	0	0	0	0	0	0	0	0	0	0	0	0	0	0	0	0	0	0	0	0	0	0	0
0	0	0	0	0	0.016952968	0	0.325027226	0	0	0.013261502	0	0.073928171	0	0	0	0	0	0	0	0	0	0.028706284	0	0	0	0	0	0	0	0	0	0	0	0	0	0	0.081980293	0	0	0	0	0	0	0	0	0	0	0	0
0	0	0.389523548	0	0	0	0	0	0	0	0	0	0	0	0	0	0	0	0.010391637	0	0	0	0	0	0	0	0	0	0	0	0	0	0	0	0	0	0	0	0	0	0	0	0	0	0	0	0	0	0	0
0	0	0	0	0.049176641	0	0.099042425	0.082323971	0	0	0	0	0	0	0	0	0	0.050155898	0	0	0	0	0	0	0.654460472	0	0	0	0	0	0	0	0	0	0	0	0	0	0	0	0	0	0	0	0	0	0	0	0	0
0	0	0	0	0	0	0	0	0	0	0	0	0	0	0	0	0	0	0	0	0	0	0	0	0	0	0	0	0	0.002249678	0	0	0	0	0	0	0	0	0	0	0	0	0	0	0	0	0	0	0	0
0	0	0	0	0	0.017547672	0	0	0	0	0	0	0	0	0	0	0	0	0	0	0.002065468	0	0	0	0	0	0	0	0	0	0	0	0	0	0	0	0	0	0	0	0	0	0	0	0	0	0	0	0	0
0	0	0	0	0	0	0	0	0	0	0	0	0	0	0	0	0	0	0	0	0	0	0	0	0	0	0	0	0	0	0	0	0	0	0	0	0	0	0	0	0.045539162	0	0	0	0	0	0	0	0	0
0	0	0	0.223097336	0	0	0	0	0	0	0	0	0	0	0	0	0	0.249998814	0	0	0	0	0	0	0	0	0	0	0	0	0	0	0	0	0	0	0	0	0	0	0	0	0	0	0	0	0	0	0	0
0	0	0	0	0	0	0	0	0	0	0	0	0	0	0.003550702	0	0	0	0	0	0	0	0	0	0	0	0	0.00640205	0	0	0	0	0	0	0	0	0	0	0	0	0	0	0	0	0	0	0	0	0	0
0	0	0	0	0	0	0.054346939	0	0	0	0	0	0.086750834	0	0	0	0	0	0	0	0	0.077195197	0	0.596197212	0	0	0.647231857	0	0	0	0	0	0	0	0	0	0	0	0	0	0.023112976	0	0	0	0	0	0	0	0	0
0	0	0	0	0	0	0	0	0	0	0	0	0	0	0	0	0	0	0	0	0.024670473	0	0	0	0	0	0	0	0	0	0	0	0	0	0	0	0	0.042714168	0	0	0	0	0	0	0	0	0	0	0	0
0	0	0	0	0	0	0	0.008255423	0	0	0	0	0	0	0	0	0	0.072618312	0	0	0	0	0	0	0	0	0	0.096877035	0	0	0	0	0	0	0	0	0	0	0	0	0	0	0	0	0	0	0	0	0	0
0	0	0	0	0	0	0.002955723	0	0	0	0	0	0	0	0	0	0	0	0	0	0	0	0	0	0	0	0	0	0	0	0	0	0	0	0	0	0	0	0	0	0	0	0	0	0	0	0	0	0	0
0.067271123	0	0	0	0	0.031679331	0	0	0	0	0	0	0	0	0	0	0	0	0	0.010348166	0	0	0	0	0	0	0	0	0	0	0	0	0	0	0	0	0	0	0	0	0	0	0	0	0	0	0	0	0	0
0	0	0	0	0	0	0	0	0	0	0	0	0	0	0	0	0	0	0	0.04214725	0	0	0	0	0	0	4.82E-05	0	0	0.014120519	0	0	0	0	0	0	0	0	0	0	0	0	0	0	0	0	0	0	0	0
0	0.008930066	0	0	0	0	0	0	0	0	0	0	0	0	0	0	0	0.176068408	0	0	0	0	0	0	0	0	0	0	0	0.011541423	0	0	0	0	0	0	0	0	0	0	0	0	0	0	0	0	0	0	0	0
0	0	0.291766232	0	0	0	0	0.138122531	0	0	0	0	0	0	0	0	0	0	0	0	0	0	0	0	0	0	0	0.078999991	0	0.101824468	0	0	0	0	0	0	0	0	0	0	0	0	0	0	0	0	0	0	0	0
0	0	0	0	0	0	0	0	0	0	0	0	0	0	0	0	0	0	0.096285163	0	0.10857128	0	0	0.020721982	0	0	0	0	0	0	0	0	0	0	0	0	0	0.13484758	0	0	0	0	0	0	0	0	0	0	0	0
0	0	0	0	0	0	0	0	0	0	0	0.613160932	0	0	0	0	0	0	0	0	0.120271511	0	0	0	0	0	0	0	0	0	0	0	0	0	0	0	0	0	0	0	0	0	0	0	0	0	0	0	0	0
0	0.012826854	0	0	0.127290961	0	0.104234759	0	0	0	0	0	0	0	0	0	0	0	0	0	0	0	0	0	0	0	0	0.083431711	0	0	0	0	0	0	0	0	0	0	0	0	0	0	0	0	0	0	0	0	0	0
0	0	0	0	0	0	0	0	0	0	0	0	0	0	0	0	0	0	0	0	0	0	0	0	0	0	0	0	0	0	0	0	0	0	0	0	0	0	0	0	0.043606598	0	0	0	0	0	0	0	0	0
0	0	0	0	0	0	0	0	0	0	0	0	0	0	0	0	0	0	0	0	0	0	0	0	0	0.005392807	0	0	0	0	0	0	0	0	0	0	0	0	0	0	0	0	0	0	0	0	0	0	0	0
0	0	0	0.057448108	0	0.020685989	0	0	0	0	0	0	0	0	0	0	0	0	0	0	0	0	0.00923464	0	0	0	0	0.069479987	0	0	0	0	0	0	0	0	0	0	0	0	0	0	0	0	0	0	0	0	0	0
0	0	0	0	0	0	0	0.067274351	0	0	0	0	0	0	0	0	0	0	0.199499032	0	0	0	0	0	0	0	0	0	0	0	0	0	0	0	0	0	0	0	0	0	0	0	0	0	0	0	0	0	0	0
0	0	0	0	0	0	0	0	0	0	0	0	0	0	0	0	0	0	0	0	0	0	0	0	0	0	0	0	0	0	0	0	0	0	0	0	0	0	0	0	0	0	0	0	0	0	0	0	0	0
0	0	0	0	0	0	0	0	0	0	0	0	0	0	0.042547669	0	0	0	0	0	0	0	0.02093448	0	0	0	0	0	0	0	0	0	0	0	0	0	0	0	0	0	0	0	0	0	0	0	0	0	0	0
0	0	0	0	0	0	0	0	0	0	0	0	0	0	0	0	0	0	0	0	0	0	0	0	0	0	0.090672671	0	0	0	0	0	0	0	0	0	0	0	0	0	0	0	0	0	0	0	0	0	0	0
0	0	0	0	0	0	0	0	0	0	0	0	0	0	0	0	0	0	0.003067495	0	0	0	0	0	0	0	0	0	0	0	0	0	0	0	0	0	0	0	0	0	0	0	0	0	0	0	0	0	0	0
0	0	0	0.093516286	0	0	0	0	0	0	0	0	0	0	0	0	0	0	0.268747503	0	0	0	0	0	0	0	0.014624232	0.021469353	0	0	0	0	0	0	0	0	0	0	0	0	0	0	0	0	0	0	0	0	0	0
0	0	0	0	0	0	0	0.017373504	0.294848576	0	0	0	0	0	0	0	0.017075076	0	5.44E-05	0	0	0.2616826	0	0	0	0	0	0	0	0	0	0	0	0	0	0	0	0	0	0	0	0	0	0	0	0	0	0	0	0
0	0	0	0	0	0	0	0	0	0	0	0	0	0	0	0	0	0	0	0	0	0	0	0	0	0	0.023518421	0	0	0	0	0	0	0	0	0	0	0	0	0	0	0	0	0	0	0	0	0	0	0
0	0	0	0	0	0	0	0	0	0	0	0	0	0	0	0	0	0	0	0	0	0.006652644	0	0	0	0	0	0	0	0	0	0	0	0	0	0	0	0	0	0	0	0	0	0	0	0	0	0	0	0
0	0	0	0	0	0	0	0	0	0	0	0	0	0	0	0	0	0.17708296	0	0	0	0	0	0	0	0	0	0	0	0.023636198	0	0	0	0	0	0	0	0	0	0	0	0	0	0	0	0	0	0	0	0
0	0	0	0	0	0	0	0	0	0	0	0	0	0	0	0	0	0	0.002166934	0	0	0	0.014488432	0	0.257092426	0	0	0	0	0	0	0	0	0	0	0	0	0	0	0	0	0	0	0	0	0	0	0	0	0
0	0	0	0	0	0	0	0	0	0	0	0	0	0	0	0	0	0	0.000232675	0	0	0	0	0	0	0	0	0.000408684	0	0	0	0	0	0	0	0	0	0	0	0	0	0	0	0	0	0	0	0	0	0
0	0	0	0	0	0	0	0	0	0	0	0	0	0	0.150022349	0	0	0	0.016154929	0	0	0	0	0	0	0	0	0	0	0	0	0	0	0	0	0	0	0	0	0	0	0	0	0	0	0	0	0	0	0
0	0	0	0	0	0.011779563	0	0	0	0	0	0	0	0	0	0	0	0.016738305	0	0	0	0	0	0	0	0	0	0	0	0	0	0	0	0	0	0	0	0	0	0	0	0	0	0	0	0	0	0	0	0
0	0	0	0	0	0.016109713	0	0.08951826	0	0	0.100339898	0	0	0	0	0	0	0	0	0	0	0	0	0	0	0	0	0	0	0	0	0	0	0	0	0	0	0	0	0	0	0	0	0	0	0	0	0	0	0
0.108279103	0	0	0	0	0	0	0	0	0	0	0	0.076696042	0	0	0	0	0	0.029710433	0	0	0	0.01793039	0	0	0.001071557	0	0	0	0.017495427	0	0	0	0	0	0	0	0	0	0	0	0	0	0	0	0	0	0	0	0
0	0	0	0.322813649	0	0.015387616	0	0	0	0	0	0	0.011916741	0	0	0	0	0	0	0	0.466443322	0	0	0	0	0	0	0	0	0	0	0	0	0	0	0	0	0	0	0	0	0	0	0	0	0	0	0	0	0
0	0	0	0	0	0	0	0	0	0	0	0.543186971	0	0	0	0	0	0	0	0	0	0	0	0	0	0.080898396	0	0	0	0	0	0	0	0	0	0	0	0	0	0	0	0	0	0	0	0	0	0	0	0
0	0	0	0	0	0	0.040539811	0	0	0	0	0	0	0.211931436	0	0	0	0	0	0	0	0	0	0	0	0	0	0	0	0	0	0	0	0	0	0	0	0	0	0	0	0	0	0	0	0	0	0	0	0
0.575177593	0	0	0	0.491003154	0	0.940945658	0	0	0.930294422	0.017918905	0	0.998630242	0.170098443	0	0.462301217	0.065127618	0	0.109928761	0.361277144	0	0	0	0	0	0.883966637	0	0.141640115	0	0	0	0	0	0	0	0	0	0	0	0	0	0	0	0	0	0	0	0	0	0
0	0.856750097	0	0.640221879	0	0	0.04068758	0	0	0	0	0.55704182	0.337271484	0.81242401	0	0	0	0	0.633163736	0	0	0	0.041062772	0	0.5188234	0	0.293992617	0	0	0.026116316	0	0	0	0	0	0	0	0	0	0	0	0	0	0	0	0	0	0	0	0
0.019689311	0.994977298	0	0	0	0	0.046696678	0.2065142	0	0.991759699	0.860543427	0	0	0	0.327028813	0	0	0	0.983384129	0	0.087639554	0.983402938	0.016749417	0	0	0	0.000288754	0.379446744	0.679176689	0	0	0	0	0	0	0	0	0	0	0	0	0	0	0	0	0	0	0	0	0
0.10328276	0.001085459	0	0	0.963902807	0.059822408	0.992606247	0.063826643	0	0	0	0	0.518182535	0	0.976422984	0	0	0.978262292	0.009385791	0	0	0	0.019495545	0.192453474	0	0.981335618	0.351974784	0.04030802	0	0.062546593	0	0	0	0	0	0	0	0	0	0	0	0	0	0	0	0	0	0	0	0
0.633681114	0	0.723346667	0	0	0.954344817	0.050367015	0.819907067	0	0	0	0	0	0	0.721110316	0	0.134282884	0.065858584	0	0	0.220696389	0.129985434	0	0	0	0.993804841	0.997304707	0	0	0	0	0	0	0	0	0	0	0.02396864	0	0	0	0	0	0	0	0	0	0	0	0
0	0	0	0.000993112	0.199238869	0.033305952	0	0.250987701	0.00320565	0	0	0	0	0.996713574	0.234163591	0.841564652	0	0	0.96933323	0.004185117	0	0.004816459	0	0.704690535	0	0.165710906	0	0	0	0	0	0	0	0	0	0	0	0	0	0	0	0	0	0	0	0	0	0	0	0
0	0	0.84616149	0.423193375	0.990887285	0.973018056	0.968956653	0	0.526608563	0.046203368	0	0	0.36555015	0	0.351542569	0	0	0	0	0	0	0.410716473	0	0	0	0	0.99698333	0	0	0	0	0	0	0	0	0	0	0	0	0	0	0	0	0	0	0	0	0	0	0
0	0.057092829	0	0	0	0.045271152	0	0.97747976	0	0	0	0.000419385	0	0.990526021	0	0	0	0	0.000218546	0.13377896	0	0	0	0	0.954757313	0.781601587	0	0	0	0.208219766	0	0	0	0	0	0	0	0	0	0	0	0	0	0	0	0	0	0	0	0
0.016381354	0	0	0	0	0	0.631357488	0.727946901	0	0.798892623	0.856456597	0.412619178	0.363118565	0	0.87510398	0	0	0	0	0.086660533	0.941298322	0	0	0	0	0.973709755	0	0.660932962	0	0.550138344	0	0	0	0	0	0	0	0	0	0	0	0	0	0	0	0	0	0	0	0
0.102322039	0	0	0.690252177	0	0.887744059	0	0	0	0	0	0	0	0	0	0	0.861567069	0	0.113221121	0	0	0.996364479	0.967094454	0	0.876539316	0	0	0	0.74894858	0.116998534	0	0	0	0	0	0	0	0	0	0	0	0	0	0	0	0	0	0	0	0
0.233134261	0	0	0	0.503028599	0.012157312	0	0	0	0	0	0.986976502	0	0	0.489290314	0	0	0	0.110717978	0.907318245	0	0	0.992801771	0	0.936247904	0.965481132	0	0	0	0.035157251	0	0	0	0	0	0	0	0	0	0	0	0	0	0	0	0	0	0	0	0
0	0	0	0.021360578	0.091301285	0.39932252	0.993037174	0	0.298111379	0	0.175063837	0	0	0	0.478277782	0	0.164838204	0	0	0	0	0	0	0.930290503	0.752590974	0	0	0.571794596	0	0.454421707	0	0	0	0	0	0	0	0	0	0	0	0	0	0	0	0	0	0	0	0
0	0	0.008311016	0	0.993842477	0	0	0.986296749	0	0	0	0	0.612921072	0	0	0	0	0.042946582	0	0.199540543	0.603437389	0.246364887	0	0.781237917	0.526123849	0	0.275076061	0.329746153	0	0	0	0	0	0	0	0	0	0	0	0	0	0	0	0	0	0	0	0	0	0
0.076927772	0	0.038609281	0.998243477	0	0.965405095	0.992620969	0.795766026	0	0.251537641	0.998604048	0.553192394	0.974647199	0	0.37799951	0	0	0.97827744	0.980770754	0	0.929969717	0.026375603	0	0.089405368	0	0.036679684	0.599732386	0.718620461	0	0.157899227	0	0	0	0	0	0	0	0	0	0	0.030947981	0	0	0	0	0	0	0	0	0
0.534026001	0	0	0.740547416	0.933664973	0.031116699	0.001749704	0.092146752	0.088940288	0	0.814962515	0.043456265	0.111947288	4.85E-05	0	0	0	0	0.970998274	0	0	0.976527406	0	0	0.60771862	0	0.03800453	0.767473412	0	0	0	0	0	0	0	0	0	0	0	0	0.034510253	0	0	0	0	0	0	0	0	0
0.007092095	0.931502302	0.043378476	0	0.227468914	0	0	0	0	0.238448826	0	0.460389182	0.954323514	0.895181266	0.974576808	0	0	0.890322891	0	0.135378809	0.03753295	0	0.004415134	0	0	0	0.379953851	0	0	0.13133665	0	0	0	0	0	0	0	0	0	0	0	0	0	0	0	0	0	0	0	0
0.15524193	0	0.443997197	0	0	0.969252092	0	0	0	0	0.167373344	0.37186371	0	0	0.977276219	0	0	0	0.527783875	0	0	0.91977233	0	0.731119538	0.798674704	0.98583671	0	0.676691595	0.449077385	0	0	0	0	0	0	0	0	0	0	0	0	0	0	0	0	0	0	0	0	0
0	0	0	0.526142113	0	0	0	0.212007918	0	0	0	0	0	0	0	0	0.989956441	0	0.989632795	0	0.99892772	0.81282946	0	0.882959678	0.506640986	0.377023704	0	0.098203581	0	0.613830041	0	0	0	0	0	0	0	0	0	0	0	0	0	0	0	0	0	0	0	0
0	0	0.214059467	0	0	0	0.935328829	0.085951458	0.955019466	0	0.887969551	0	0.077256463	0	0.707824165	0.997852237	0.039106262	0.858414297	0.00543294	0	0.63021521	0.460087207	0.489212936	0	0.974379029	0.022034439	0	0.07941211	0	0.048334674	0	0	0	0	0	0	0	0	0	0	0.036991965	0	0	0	0	0	0	0	0	0
0	0	0	0	0	0	0	0	0	0	0	0	0	0	0	0	0	0	0	0	0	0	0.009909211	0	0	0	0	0	0	0	0	0	0	0	0	0	0	0	0	0	0	0	0	0	0	0	0	0	0	0
0	0	0	0	0	0	0	0	0	0	0	0	0.154193703	0	0	0	0	0	0	0	0	0	0	0	0	0	0.0013217	0	0	0	0	0	0	0	0	0	0	0	0	0	0	0	0	0	0	0	0	0	0	0
0	0	0	0	0	0	0	0	0	0	0	0	0	0	0	0	0	0	0	0	0	0	0	0	0	0	0	0	0	0	0	0	0	0	0	0	0	0	0	0	0	0	0	0	0	0	0	0	0	0
0	0	0	0	0	0	0.000520846	0	0	0	0	0	0.130676101	0	0	0	0	0	0	0	0	0	0	0	0	0	0	0	0	0	0	0	0	0	0	0	0	0	0	0	0	0	0	0	0	0	0	0	0	0
0	0	0	0	0	0	0	0	0	0	0	0	0	0	0	0	0	0	0	0	0	0	0.024719865	0	0	0	0	0	0	0	0	0	0	0	0	0	0	0	0	0	0	0	0	0	0	0	0	0	0	0
0	0	0	0	0	0	0	0	0	0	0.060684759	0	0	0	0	0	0	0	0	0	0	0	0	0	0	0	0.006629971	0	0	0	0	0	0	0	0	0	0	0	0	0	0.025010458	0	0	0	0	0	0	0	0	0
0	0	0	0	0	0	0	0	0	0	0	0	0.058448197	0	0	0	0	0	0	0	0	0	0	0	0	0	0	0	0	0	0	0	0	0	0	0	0	0	0	0	0	0	0	0	0	0	0	0	0	0
0	0	0	0	0.200232148	0	0	0	0	0	0	0	0	0	0	0	0	0	0	0	0	0	0	0	0	0	0	0	0	0	0	0	0	0	0	0	0	0	0	0	0	0	0	0	0	0	0	0	0	0
0.038661414	0	0	0	0	0	0	0	0	0	0	0	0	0	0	0	0	0	0	0	0	0	0	0	0	0	0	0	0	0	0	0	0	0	0	0	0	0	0	0	0	0	0	0	0	0	0	0	0	0
0	0	0	0	0	0	0	0	0	0	0	0	0.001054671	0	0	0	0	0	0	0	0	0	0	0	0	0	0.419143555	0	0	0	0	0	0	0	0	0	0	0	0	0	0	0	0	0	0	0	0	0	0	0
0	0	0	0	0	0	0.056395571	0	0	0	0	0	0	0	0	0	0	0.092322808	0	0	0	0	0	0	0	0	0	0	0	0	0	0	0	0	0	0	0	0	0	0	0	0	0	0	0	0	0	0	0	0
0	0	0	0	0.030521636	0	0	0.038453937	0	0	0	0	0	0	0	0	0	0	0	0	0	0	0	0	0	0	0	0	0	0	0	0	0	0	0	0	0	0	0	0	0	0	0	0	0	0	0	0	0	0
0	0	0	0	0	0	0	0	0	0	0	0	0	0	0.045997448	0	0	0	0	0	0	0	0.007468624	0.001048651	0	0	0	0	0	0	0	0	0	0	0	0	0	0.030294514	0	0	0	0	0	0	0	0	0	0	0	0
0	0	0	0	0	0	0	0	0	0	0	0	0	0	0.023888107	0	0	0	0	0	0	0	0	0.018875875	0.437466222	0	0	0	0	0.000199223	0	0	0	0	0	0	0	0	0	0	0	0	0	0	0	0	0	0	0	0
0	0	0	0	0	0	0	0	0	0	0	0	0	0	0	0	0	0.022995295	0	0	0	0	0	0	0	0	0	0	0	0	0	0	0	0	0	0	0	0	0	0	0.031737723	0	0	0	0	0	0	0	0	0
0	0.175280093	0	0	0	0	0	0	0	0	0	0	0	0	0	0	0	0	0	0	0	0	0	0	0	0	0	0	0	0	0	0	0	0	0	0	0	0	0	0	0	0	0	0	0	0	0	0	0	0
0	0	0	0	0	0.001281762	0	0	0	0	0.006402216	0	0	0	0	0	0	0	0.000488302	0	0	0	0	0	0	0	0	0.075624329	0	5.13E-05	0	0	0	0	0	0	0	0	0	0	0	0	0	0	0	0	0	0	0	0
0.02779011	0	0	0	0	0	0	0	0	0	0	0	0	0	0	0	0	0	0.003598957	0	0	0	0.249004225	0	0	0	0	0	0	0	0	0	0	0	0	0	0	0	0	0	0.043577517	0	0	0	0	0	0	0	0	0
0	0	0	0.012993784	0	0	0	0.06469195	0	0	0	0	0.066392343	0	0	0	0	0	0	0	0	0	0	0	0	0.000831849	0	0	0	0	0	0	0	0	0	0	0	0	0	0	0	0	0	0	0	0	0	0	0	0
0	0	0.07803398	0	0	0	0	0	0	0	0	0	0	0	0	0	0	0	0	0	0	0	0	0	0	0	0	0.094162482	0	0.056972452	0	0	0	0	0	0	0	0	0	0	0	0	0	0	0	0	0	0	0	0
0	0	0	0	0	0	0	0	0	0	0	0	0	0	0	0	0	0	0	0	0	0.010994088	0.053823522	0	0	0	0.036463775	0	0	0	0	0	0	0	0	0	0	0	0	0	0	0	0	0	0	0	0	0	0	0
0	0	0	0	0	0	0	0.04143266	0	0	0	0	0	0	0	0	0	0	0	0	0.023313211	0	0	0	0	0	0	0.00336463	0	0	0	0	0	0	0	0	0	0	0	0	0	0	0	0	0	0	0	0	0	0
0	0	0	0	0	0	0	0	0	0	0	0	0	0	0	0	0	0	0	0	0	0	0	0	0	0	0.050201402	0	0	0	0	0	0	0	0	0	0	0	0	0	0	0	0	0	0	0	0	0	0	0
0	0	0	0	0	0	0.027813839	0	0	0	0	0	0	0	0.00604228	0	0	0	0	0	0	0	0	0	0	0	0	0.006742343	0	0	0	0	0	0	0	0	0	0.074106174	0	0	0	0	0	0	0	0	0	0	0	0
0	0	0	0	0	0	0	0	0	0	0	0	0	0	0	0	0	0	0.129869309	0	0	0	0.040723487	0	0	0	0	0	0	0	0	0	0	0	0	0	0	0	0	0	0	0	0	0	0	0	0	0	0	0
0	0	0	0	0	0	0	0	0	0	0	0	0	0	0.015460323	0	0	0	0.006002284	0	0	0	0	0	0	0	0	0	0	0	0	0	0	0	0	0	0	0	0	0	0	0	0	0	0	0	0	0	0	0
0	0	0	0	0.188041949	0	0.268743707	0	0	0	0	0	0	0	0.004962412	0	0	0	0	0	0	0	0	0	0	0	0	0	0	0	0	0	0	0	0	0	0	0	0	0	0	0	0	0	0	0	0	0	0	0
0	0	0	0	0.0523089	0	0	0.095887127	0	0	0	0	0	0	0	0	0	0	0	0	0	0	0	0	0	0	0	0	0	0.003659757	0	0	0	0	0	0	0	0	0	0	0.049498969	0	0	0	0	0	0	0	0	0
0	0	0	0.125073288	0	0.049354065	0.102299265	0	0	0	0	0	0	0	0	0	0	0	0	0	0	0	0	0	0	0	0	0	0	0	0	0	0	0	0	0	0	0	0	0	0	0	0	0	0	0	0	0	0	0
0.029029991	0	0	0.059157266	0	0	0.008350067	0	0	0	0	0.01043301	0	0	0	0	0	0.017100311	0	0	0.069315014	0	0	0.013310135	0	0	0	0	0	0	0	0	0	0	0	0	0	0	0	0	0	0	0	0	0	0	0	0	0	0
0	0	0	0	0	0.031667481	0.002008372	0	0	0	0	0	0	0	0	0	0	0	0	0	0	0	0	0	0	0	0	0	0	0	0	0	0	0	0	0	0	0	0	0	0	0	0	0	0	0	0	0	0	0
0	0	0	0	0	0	0	0.083715914	0	0	0	0	0	0	0	0	0	0	0	0	0	0.035833095	0	0	0	0	0.125115145	0	0	0	0	0	0	0	0	0	0	0	0	0	0	0	0	0	0	0	0	0	0	0
0	0	0	0	0	0	0	0	0	0	0	0	0	0	0	0	0	0	0	0	0	0	0	0	0.02878645	0	0	0	0	0	0	0	0	0	0	0	0	0	0	0	0	0	0	0	0	0	0	0	0	0
0	0	0	0	0	0	0.006123428	0	0	0	0	0	0	0	0	0	0	0	0	0	0	0.033133652	0	0	0	0	0	0.111659199	0	0	0	0	0	0	0	0	0	0	0	0	0	0	0	0	0	0	0	0	0	0
0	0.038688711	0	0	0	0	0	0	0	0	0	0	0	0	0	0	0	0	0	0	0	0	0	0	0	0.859077186	0	0.033751041	0	0	0	0	0	0	0	0	0	0	0	0	0	0	0	0	0	0	0	0	0	0
0	0	0	0.023046651	0	0	0	0.195404919	0	0	0	0	0	0	0	0	0	0	0	0	0	0	0	0	0	0	0	0	0	0.043536362	0	0	0	0	0	0	0	0	0	0	0	0	0	0	0	0	0	0	0	0
0	0	0	0	0	0	0	0	0	0	0.142472909	0	0.070181897	0	0	0	0	0	0	0	0	0	0	0	0	0	0	0	0	0	0	0	0	0	0	0	0	0	0	0	0	0	0	0	0	0	0	0	0	0
0	0	0	0	0	0	0	0	0	0	0	0	0	0	0	0	0	0	0	0	0	0	0	1.68E-05	0	0	0	0	0	0	0	0	0	0	0	0	0	0	0	0	0	0	0	0	0	0	0	0	0	0
0	0.081191392	0	0	0	0.025515701	0	0	0	0	0	0	0	0	0	0	0	0	0	0	0	0	0.014438982	0	0	0	0	0	0	0.474053203	0	0	0	0	0	0	0	0	0	0	0	0	0	0	0	0	0	0	0	0
0	0	0	0	0	0	0	0	0	0	0	0	0	0	0	0	0	0	0.00669318	0	0	0	0.023050297	0	0.004492283	0	0	0	0	0	0	0	0	0	0	0	0	0	0	0	0.046582648	0	0	0	0	0	0	0	0	0
0	0	0	0	0	0	0	0	0	0	0	0	0	0	0	0	0	0	0	0	0	0.047461152	0.105708411	0	0	0	0	0	0	0	0	0	0	0	0	0	0	0	0	0	0	0	0	0	0	0	0	0	0	0
0	0	0	0	0	0	0	0	0	0	0	0	0.01736072	0	0	0	0	0	0	0	0.091086693	0	0	0	0	0	0	0	0	0	0	0	0	0	0	0	0	0	0	0	0.009121823	0	0	0	0	0	0	0	0	0
0	0	0.256334642	0	0	0	0	0	0	0	0	0	0	0.121090211	0	0	0	0	0	0	0	0	0	0	0	0	0	0	0	0	0	0	0	0	0	0	0	0	0	0	0	0	0	0	0	0	0	0	0	0
0	0	0	0	0	0	0	0	0	0	0	0	0	0	0	0	0	0.073876996	0	0	0	0	0	0	0	0	0.055152857	0	0	0	0	0	0	0	0	0	0	0	0	0	0	0	0	0	0	0	0	0	0	0
0	0	0	0	0	0	0	0	0	0	0	0	0	0	0.499380031	0	0	0	0	0	0	0	0	0	0	0	0	0	0	0	0	0	0	0	0	0	0	0	0	0	0	0	0	0	0	0	0	0	0	0
0	0	0	0	0	0	0	0.160756706	0	0	0	0	0	0	0	0	0	0	0	0	0	0	0	0	0	0	0	0	0	0	0	0	0	0	0	0	0	0	0	0	0	0	0	0	0	0	0	0	0	0
0	0.056266984	0	0.221715319	0	0	0	0	0	0	0	0	0	0	0.205140268	0	0	0	0.026821787	0	0	0	0	0	0	0	0.041713809	0.088341762	0	0	0	0	0	0	0	0	0	0	0	0	0	0	0	0	0	0	0	0	0	0
0	0	0	0	0	0.026336359	0	0	0	0	0	0	0	0	0.040656014	0	0	0	0	0	0	0	0.049255962	0	0	0	0	0	0	0	0	0	0	0	0	0	0	0	0	0	0	0	0	0	0	0	0	0	0	0
0	0	0	0	0.139440368	0	0	0	0	0	0	0	0	0	0	0	0	0	0.064253882	0	0	0	0	0	0	0	0	0	0	0.102086273	0	0	0	0	0	0	0	0	0	0	0	0	0	0	0	0	0	0	0	0
0	0	0	0	0	0	0	0	0	0	0	0	0.043533531	0	0	0	0	0	0	0	0	0	0.04327334	0	0	0	0.036565874	0	0	0	0	0	0	0	0	0	0	0	0	0	0	0	0	0	0	0	0	0	0	0
0	0	0	0	0	0	0	0	0	0	0	0	0	0	0	0	0	0	0	0	0	0	0	0	0.007716432	0	0.047328695	0	0	0	0	0	0	0	0	0	0	0	0	0	0	0	0	0	0	0	0	0	0	0
0	0	0	0	0	0	0	0	0	0	0	0	0	0	0	0	0	0	0	0	0	0	0	0	0	0	0.007319842	0	0	0.014151671	0	0	0	0	0	0	0	0	0	0	0	0	0	0	0	0	0	0	0	0
0	0	0	0	0	0	0	0	0	0	0	0	0.045682804	0	0	0	0	0	0	0	0	0	0	0	0	0	0	0.062164629	0	0.065969864	0	0	0	0	0	0	0	0	0	0	0	0	0	0	0	0	0	0	0	0
0	0	0	0	0	0	0	0	0	0	0	0	0.601904245	0	0	0	0	0	0	0	0	0	0	0	0	0	0	0	0	0	0	0	0	0	0	0	0	0	0	0	0	0	0	0	0	0	0	0	0	0
0	0.179246873	0	0	0	0	0	0	0	0	0	0	0	0	0	0	0	0.011805175	0.011579376	0	0	0	0	0	0.277389258	0	0	0.000626152	0	0	0	0	0	0	0	0	0	0	0	0	0	0	0	0	0	0	0	0	0	0
0	0	0	0	0.231317407	0	0	0	0	0	0	0	0	0	0	0	0	0	0	0	0	0.015807269	0	0	0	0	0	0	0	0	0	0	0	0	0	0	0	0.107635386	0	0	0	0	0	0	0	0	0	0	0	0
0	1.94E-05	0	0	0	0	0	0	0	0	0.039168029	0	0.006887871	0	0	0	0	0	0	0	0	0.092474275	0	0	0	0	0	0	0	0	0	0	0	0	0	0	0	0	0	0	0.027333531	0	0	0	0	0	0	0	0	0
0	0	0	0	0	0	0	0	0	0	0	0.475094916	0	0	0	0	0	0	0	0.105818839	0	0	0	0	0	0	0	0	0	0	0	0	0	0	0	0	0	0	0	0	0	0	0	0	0	0	0	0	0	0
0.064744821	0	0	0	0	0	0	0	0	0	0	0	0	0	0	0	0	0	0.029037062	0	0	0	0	0	0	0	0	0	0	0	0	0	0	0	0	0	0	0.090235892	0	0	0.045739458	0	0	0	0	0	0	0	0	0
0	0	0	0	0	0	0	0	0	0	0	0	0.032674505	0	0	0	0	0	0.004081092	0	0	0	0	0.045285393	0	0	0	0	0	0	0	0	0	0	0	0	0	0	0	0	0	0	0	0	0	0	0	0	0	0
0	0	0	0.748855416	0.001675502	0.988363557	0.436676374	0.052807161	0	0.619391555	0	0	0.002450245	0	0.939501592	0	0	0.332045192	0	0.922222423	0	0	0	0.952979219	0	0.978660493	0.951277188	0	0.457734819	0	0	0	0	0	0	0	0	0	0	0	0.015478236	0	0	0	0	0	0	0	0	0
0	0.222324434	0	0.577097789	0	0.228361326	0	0.959800857	0.98349874	0	0	0	0.834853711	0	0.050028082	0	0.989249183	0.711651971	0.896921761	0.979626864	0.833548417	0.005971989	0.61639419	0.999517179	0	0	0	0.602549448	0	0.045669749	0	0	0	0	0	0	0	0	0	0	0	0	0	0	0	0	0	0	0	0
0.942182391	0.018431203	0	0.87130362	0	0.026136796	0	0	0	0	0	0.031552167	0.094218808	0	0.502688208	0.879489079	0.33502697	0	0	0	0	0.800226782	0.624285841	0	0	0.220354687	0.100192987	0.85406614	0	0.067088052	0	0	0	0	0	0	0	0	0	0	0	0	0	0	0	0	0	0	0	0
0	0	0	0	0.032313706	0.865785287	0	0	0	0	0	0	0	0.007374496	0	0.725357096	0.50801975	0	0	0	0	0.873851249	0.462108921	0.02991242	0	0.391816804	0.444297352	0	0	0	0	0	0	0	0	0	0	0	0	0	0.016623832	0	0	0	0	0	0	0	0	0
0	0	0	0	0.958253062	0.202721923	0	0.291874486	0	0	0	0.186964516	0.222290304	0	0.780989324	0	0	0.358267949	0.894434541	0	0	0	0	0	0.221124636	0.981396331	0.173970706	0	0	0.052937982	0	0	0	0	0	0	0	0	0	0	0	0	0	0	0	0	0	0	0	0
0	0	0	0.882632834	0.062927614	0.912676058	0	0	0.79265471	0	0.953613597	0.949847885	0.002580783	0	0.941828257	0.944353158	0	0.10492838	0	0	0	0	0	0	0	0	0.03898783	0.996916991	0.983118018	0.021895894	0	0	0	0	0	0	0	0.133751134	0	0	0	0	0	0	0	0	0	0	0	0
0.192523862	0	0.037349883	0.962310511	0.000740274	0.258293736	0.504770779	0	0.000251421	0	0	0	0.350246527	0	0.96824231	0	0.980768652	0	0.08902882	0	0	0.115632115	0	0	0	0	0.053440915	0	0	0	0	0	0	0	0	0	0	0	0	0	0	0	0	0	0	0	0	0	0	0
0.026929644	0.003572494	0.997177947	0	0	0.011637907	0.009442227	0.96993611	0.339811435	0.760801494	0.139244063	0	0	0	0.391415976	0	0	0	0	0	0	0	0.395659299	0	0.191771008	0	0.79395804	0.986996657	0.869780515	0.011982458	0	0	0	0	0	0	0	0	0	0	0.052302057	0	0	0	0	0	0	0	0	0
0	0.008183309	0	0	0	0.027759976	0.4988913	0.164509842	0	0.968777103	0.023094436	0	0.144811793	0.361235067	0.950369188	0	0.826110101	0.097723694	0.016986987	0.056081027	0.561600785	0	0	0.326168439	0.579889821	0.907140636	0	0	0	0	0	0	0	0	0	0	0	0	0	0	0	0	0	0	0	0	0	0	0	0
0.263047898	0	0	0	0.84932254	0.037521885	0	0	0.79986181	0.996762311	0.865847117	0.681303661	0.614256767	0	0.953908352	0.928369518	0	0.682573086	0	0.913120475	0.013056367	0	0.039671703	0.615613278	0.182800678	0	0.608000317	0	0	0	0	0	0	0	0	0	0	0	0	0	0	0	0	0	0	0	0	0	0	0
0	0.694910524	0	0.338846049	0.383857973	0.022935083	0	0	0	0	0.327990378	0.749443463	0	0.296242621	0.952725968	0	0	0.875543561	0	0	0	0.078756846	0.126811899	0.011993196	0.128336217	0.405311824	0.322679361	0.072441596	0	0.616991801	0	0	0	0	0	0	0	0	0	0	0	0	0	0	0	0	0	0	0	0
0	0.971920742	0	0	0.668885223	0.032779501	0	0	0	0.989304468	0	0	0.246892003	0.982668008	0.776620321	0	0	0	0.426553401	0	0.183148854	0	0.052807779	0	0	0.331189241	0	0.545197948	0.992162488	0	0	0	0	0	0	0	0	0	0	0	0	0	0	0	0	0	0	0	0	0
0.124260253	0.404276699	0	0	0	0.032361329	0.823985232	0	0.21957431	0	0.157818363	0	0.09336701	0	0.175779139	0.635316114	0	0	0	0	0.141552425	0	0.040593428	0	0	0.994487351	0.258534873	0	0	0.023593923	0	0	0	0	0	0	0	0	0	0	0	0	0	0	0	0	0	0	0	0
0.991426168	0.366018289	0	0.167763733	0.441513528	0.032062508	0.251599575	0	0.324393676	0	0	0	0.013298604	0	0.324473358	0.949524005	0	0.158163658	0	0	0.685639935	0	0	0.030517823	0	0	0.040214521	0	0.320374422	0.114682292	0	0	0	0	0	0	0	0	0	0	0	0	0	0	0	0	0	0	0	0
0.390439681	0	0	0	0	0.904496611	0.692040732	0.162290726	0	0	0.97048173	0	0.04812968	0	0.463752086	0	0	0	0.871426429	0	0	0	0	0.153933232	0	0.797870842	0	0.999687526	0	0.99968024	0	0	0	0	0	0	0	0	0	0	0	0	0	0	0	0	0	0	0	0
0.95221627	0.00232595	0.787932713	0	0	0	0	0	0	0.036488526	0.991395445	0	0.261758194	0	0	0	0	0	0.038042864	0	0	0	0.896746988	0	0	0.995953651	0.999452757	0.153240961	0.686848397	0	0	0	0	0	0	0	0	0	0	0	0	0	0	0	0	0	0	0	0	0
0	0	0	0.04012051	0	0.630766605	0	0.472786528	0.997578956	0	0	0	0.047055548	0	0.242115386	0.944441568	0.989326903	0.307107692	0	0	0	0.160054135	0.773455789	0.003898874	0	0.585788201	0.085691881	0.928132061	0	0.253685376	0	0	0	0	0	0	0	0	0	0	0	0	0	0	0	0	0	0	0	0
0	0.000948404	0.58894317	0	0.808228547	0	0	0.24724007	0.266647701	0	0.244693144	0.019495361	0	0	0.171155896	0	0	0	0	0.299914898	0	0.102296631	0.986545285	0.786069438	0	0	0.127263213	0.494226467	0	0.999675176	0	0	0	0	0	0	0	0	0	0	0	0	0	0	0	0	0	0	0	0
0	0	0	0	0	0	0.005953031	0	0	0	0	0	0	0	0.000188547	0	0	0	0	0	0	0	0	0	0	0	0	0	0	0.011320905	0	0	0	0	0	0	0	0	0	0	0	0	0	0	0	0	0	0	0	0
0.152789135	0.001462808	0	0	0	0	0	0	0	0	0	0	0	0	0	0	0	0	0.002133961	0	0	0	0	0	0	0	0.016735113	0	0	0	0	0	0	0	0	0	0	0	0	0	0	0	0	0	0	0	0	0	0	0
0.002416691	0	0	0	0	0	0	0	0	0	0.007816559	0	0	0	0	0	0	0	0	0	0	0	0	0.051268355	0	0	0	0	0	0	0	0	0	0	0	0	0	0	0	0	0	0	0	0	0	0	0	0	0	0
0	0	0	0	0	0	0	0	0	0	0	0	0	0	0	0	0	0	0	0	0	0	0.022307501	0	0	0	0	0	0	0	0	0	0	0	0	0	0	0	0	0	0	0	0	0	0	0	0	0	0	0
0	0	0	0	0	0	0	0	0	0	0	0	0	0	0	0	0	0	0	0	0	0	0	0	0	0	0.015814259	0	0	0.021787518	0	0	0	0	0	0	0	0	0	0	0	0	0	0	0	0	0	0	0	0
0	0	0	0	0	0	0	0	0.05709793	0	0	0	0	0	0	0	0	0	0	0.177175201	0	0	0	0	0	0	0	0	0	0	0	0	0	0	0	0	0	0	0	0	0.02967461	0	0	0	0	0	0	0	0	0
0	0	0	0	0.010973906	0.030579971	0	0	0	0	0	0	0	0	0	0	0	0	0	0	0	0	0	0	0	0	0.035127204	0	0	0	0	0	0	0	0	0	0	0	0	0	0	0	0	0	0	0	0	0	0	0
0	0	0	0	0	0	0	0	0	0	0	0	0	0	0	0	0	0	0	0	0	0	0.08248221	0	0.053844334	0	0.015063409	0	0	0	0	0	0	0	0	0	0	0	0	0	0	0	0	0	0	0	0	0	0	0
0	0	0	0	0	0	0	0	0	0	0	0	0	0	0	0	0	0	0.000952961	0	0	0	0	0	0	0	0	0	0	0	0	0	0	0	0	0	0	0	0	0	0	0	0	0	0	0	0	0	0	0
0	0	0	0	0	0	0	0	0	0	0	0	0.003742572	0	0	0	0	0	0.001390342	0	0	0	0.028167937	0	0	0	0	0	0	0	0	0	0	0	0	0	0	0	0	0	0	0	0	0	0	0	0	0	0	0
0.071379708	0.020721164	0	0	0	0	0	0	0	0	0	0	0	0	0	0	0	0	0	0	0	0	0	0	0	0	0.044698876	0	0	0	0	0	0	0	0	0	0	0	0	0	0	0	0	0	0	0	0	0	0	0
0	0	0	0	0	0.032791677	0	0	0	0	0	0	0	0	0	0	0	0	0	0	0	0	0	0.791893421	0	0	0.245868475	0.005642935	0	0	0	0	0	0	0	0	0	0	0	0	0	0	0	0	0	0	0	0	0	0
0	0	0	0	0	0	0	0	0	0	0	0	0	0	0	0	0	0	0	0	0	0	0	0	0	0	0	0	0	0	0	0	0	0	0	0	0	0	0	0	0	0	0	0	0	0	0	0	0	0
0	0	0	0	0	0	0	0	0	0	0	0	0	0	0	0	0	0	0	0.083518394	0	0	0	0	0	0	0	0	0	0	0	0	0	0	0	0	0	0	0	0	0	0	0	0	0	0	0	0	0	0
0.419137683	0	0	0	0	0	0	0	0	0	0	0	0	0	0	0	0	0	0.003881816	0	0	0	0	0	0	0	0.262556679	0	0	0	0	0	0	0	0	0	0	0	0	0	0	0	0	0	0	0	0	0	0	0
0	0.005378615	0	0	0	0	0	0	0	0	0	0	0	0	0	0	0	0	0	0	0	0	0	0	0	0	0	0	0	0	0	0	0	0	0	0	0	0	0	0	0	0	0	0	0	0	0	0	0	0
0	0	0	0	0	0	0	0	0	0	0	0	0	0	0	0	0	0	0.006091521	0	0	0	0	0	0	0	0	0.027356425	0	0	0	0	0	0	0	0	0	0	0	0	0	0	0	0	0	0	0	0	0	0
0	0	0	0	0.015710631	0	0	0	0	0	0	0	0	0	0	0	0	0	0	0	0	0	0	0	0	0	0	0	0	0	0	0	0	0	0	0	0	0	0	0	0	0	0	0	0	0	0	0	0	0
0	0	0	0	0	0	0	0	0	0	0	0	0	0	0.034867005	0	0	0	0.011463203	0	0	0	0	0	0	0	0.065144024	0	0	0	0	0	0	0	0	0	0	0	0	0	0	0	0	0	0	0	0	0	0	0
0	0	0	0	0.045193092	0	0	0	0	0	0	0	0	0	0	0	0	0	0.002662386	0	0	0	0	0	0	0	0	0	0	0	0	0	0	0	0	0	0	0	0	0	0	0	0	0	0	0	0	0	0	0
0	0	0	0	0	0	0	0.056435616	0	0	0	0	0	0	0	0	0	0	0	0	0	0	0	0	0	0	0	0	0	0	0	0	0	0	0	0	0	0	0	0	0	0	0	0	0	0	0	0	0	0
0	0	0	0	0	0	0	0	0	0	0	0	0	0	0	0	0	0	0	0	0	0	0.052195968	0	0	0	0	0	0	0	0	0	0	0	0	0	0	0	0	0	0	0	0	0	0	0	0	0	0	0
0	0.001769046	0	0	0	0	0	0	0	0	0	0	0	0	0	0	0	0	0	0	0	0	0	0	0	0	0	0	0.035591521	0.404814312	0	0	0	0	0	0	0	0	0	0	0	0	0	0	0	0	0	0	0	0
0	0	0	0	0.094190106	0	0	0	0	0.873177547	0	0	0	0	0	0	0	0	0	0	0	0	0	0	0	0	0	0	0	0	0	0	0	0	0	0	0	0	0	0	0	0	0	0	0	0	0	0	0	0
0	0	0	0	0	0	0	0	0	0	0	0	0	0	0	0	0	0	0.002154691	0	0	0	0	0	0	0	0.027938795	0	0	0.004633976	0	0	0	0	0	0	0	0	0	0	0	0	0	0	0	0	0	0	0	0
0.058992921	0	0	0	0	0	0	0.327435702	0.040249156	0	0	0	0	0	0	0	0	0	0	0	0	0	0	0.245688647	0	0	0	0.091753869	0	0	0	0	0	0	0	0	0	0	0	0	0.052303065	0	0	0	0	0	0	0	0	0
0	0	0	0	0	0	0	0	0	0	0	0	0	0	0	0	0	0	0.002073624	0	0.116371703	0	0	0	0	0	0	0.057127748	0	0	0	0	0	0	0	0	0	0	0	0	0	0	0	0	0	0	0	0	0	0
0	0	0	0	0	0	0	0.071181417	0	0	0	0	0.163710653	0	0	0	0	0	0	0	0	0	0	0	0	0	0	0	0	0	0	0	0	0	0	0	0	0	0	0	0	0	0	0	0	0	0	0	0	0
0	0	0	0	0	0	0	0	0	0	0	0.12046164	0.047757865	0	0	0	0	0	0	0	0	0.005101384	0.024341034	0	0	0	0	0	0	0	0	0	0	0	0	0	0	0	0	0	0	0	0	0	0	0	0	0	0	0
0	0	0	0	0	0	0	0.041231564	0	0	0	0	0	0	0	0	0	0	0	0	0	0	0	0	0	0	0	0	0	0	0	0	0	0	0	0	0	0	0	0	0	0	0	0	0	0	0	0	0	0
0	0.318408494	0	0	0	0	0	0	0	0	0	0	0	0	0.049747159	0	0	0	0	0	0	0	0	0	0	0	0	0	0	0	0	0	0	0	0	0	0	0	0	0	0	0	0	0	0	0	0	0	0	0
0.15829753	0	0	0	0	0.030136767	0	0	0	0	0	0	0.020490834	0	0	0	0	0	0	0	0	0	0.028073721	0	0	0	0	0	0	0	0	0	0	0	0	0	0	0	0	0	0	0	0	0	0	0	0	0	0	0
0	0	0	0	0	0	0	0	0	0	0	0	0	0	0	0	0	0	0	0	0	0	0	0	0	0	0	0	0	0	0	0	0	0	0	0	0	0	0	0	0.050517081	0	0	0	0	0	0	0	0	0
0	0	0.036957611	0	0	0	0	0	0	0	0	0	0.183589436	0	0	0	0	0	0.001141704	0	0	0	0.021293242	0	0	0	0	0	0	0	0	0	0	0	0	0	0	0	0	0	0	0	0	0	0	0	0	0	0	0
0	0.005004512	0	0	0	0	0	0	0	0	0	0	0	0	0	0	0	0	0	0	0	0	0	0.062194559	0	0	0	0	0	0	0	0	0	0	0	0	0	0	0	0	0	0	0	0	0	0	0	0	0	0
0.03061352	0	0	0	0	0	0	0	0	0	0	0	0	0	0	0	0	0	0	0	0	0	0	0	0	0	0	0.097524165	0	0	0	0	0	0	0	0	0	0	0	0	0	0	0	0	0	0	0	0	0	0
0	0	0	0	0	0	0.052633204	0	0.291341148	0	0	0	0	0	0	0	0	0	0.007851167	0	0	0.156540979	0	0	0	0	0	0	0	0	0	0	0	0	0	0	0	0	0	0	0	0	0	0	0	0	0	0	0	0
0	0	0	0	0	0	0	0.074528239	0	0	0	0	0.046745702	0	0	0	0	0	0	0	0	0	0	0	0	0	0.142943545	0	0	0	0	0	0	0	0	0	0	0	0	0	0	0	0	0	0	0	0	0	0	0
0	0	0	0	0	0	0	0	0	0	0	0	0.05351804	0	0	0	0	0	0	0	0	0	0	0	0	0	0	0.011291798	0	0	0	0	0	0	0	0	0	0	0	0	0	0	0	0	0	0	0	0	0	0
0	0.005570545	0	0	0	0	0	0	0	0	0	0	0	0	0	0	0.204898576	0	0	0	0	0	0	0	0	0	0	0.011175295	0	0	0	0	0	0	0	0	0	0.135903895	0	0	0	0	0	0	0	0	0	0	0	0
0	0	0	0	0.101811298	0	0.206457763	0.036337402	0	0	0	0	0	0	0.11307322	0	0	0	0	0	0	0.012344607	0.018607879	0	0	0	0.096067007	0	0	0	0	0	0	0	0	0	0	0	0	0	0.045036495	0	0	0	0	0	0	0	0	0
0	0	0	0	0	0	0	0	0	0	0	0	0	0	0	0	0	0	0	0	0	0	0	0	0	0	0.002220012	0	0	0	0	0	0	0	0	0	0	0	0	0	0	0	0	0	0	0	0	0	0	0
0	0.002184937	0	0	0	0	0.03229989	0	0	0	0	0	0	0	0	0	0	0	0	0	0	0	0	0.615787039	0	0.000536715	0	0.091445599	0	0	0	0	0	0.005785886	0	0	0	0	0	0	0	0	0	0	0	0	0	0	0	0
0	0	0	0	0	0	0	0	0	0	0	0	0.043264872	0	0	0	0	0	0	0	0	0	0.012284294	0	0	0	0	0	0	0	0	0	0	0	0	0	0	0	0	0	0	0	0	0	0	0	0	0	0	0
0.02795525	0	0	0	0	0	0	0.013524497	0	0	0	0	0.080655534	0	0	0.004904216	0	0	0	0	0	0	0	0	0	0	0	0.093673013	0	0	0	0	0	0	0	0	0	0	0	0	0.021341659	0	0	0	0	0	0	0	0	0
0	0	0	0	0	0	0	0.130156412	0	0	0	0	0	0	0	0	0	0	0	0	0	0	0.02376363	0	0	0	0	0.109246228	0	0	0	0	0	0	0	0	0	0	0	0	0	0	0	0	0	0	0	0	0	0
0	0	0	0	0	0	0	0	0	0	0	0	0	0	0	0	0	0.335407216	0	0	0	0	0.070899541	0	0	0	0	0	0	0.022078777	0	0	0	0	0	0	0	0	0	0	0	0	0	0	0	0	0	0	0	0
0	0	0	0	0	0	0	0.060348117	0	0	0	0	0	0	0	0	0	0	0	0	0	0	0	0	0	0	0	0	0	0	0	0	0	0	0	0	0	0	0	0	0	0	0	0	0	0	0	0	0	0
0	0	0	0	0	0	0	0	0	0	0	0	0	0	0	0	0	0.171146755	0.005747694	0	0	0	0	0	0	0	0	0	0	0	0	0	0	0	0	0	0	0	0	0	0	0	0	0	0	0	0	0	0	0
0.027285999	0	0	0	0	0.057705453	0	0	0	0	0	0	0.011006142	0	0	0	0	0	0	0	0	0	0.075353678	0	0	0	0	0	0	0	0	0	0	0	0	0	0	0	0	0	0	0	0	0	0	0	0	0	0	0
0	0	0	0	0	0	0	0.004030166	0	0	0	0	0	0	0	0	0	0	0	0	0	0.240727309	0.026231696	0	0	0	0	0	0	0.207129299	0	0	0	0	0	0	0	0	0	0	0.022793498	0	0	0	0	0	0	0	0	0
0	0	0	0	0	0	0	0	0	0	0	0	0	0	0	0	0	0	0	0	0	0	0	0.009168693	0	0	0	0	0	0	0	0	0	0	0	0	0	0	0	0	0	0	0	0	0	0	0	0	0	0
0	0	0	0	0	0	0	0	0	0	0	0	0	0	0.086255831	0	0	0	0	0	0	0	0	0	0	0	0.03959144	0	0	0	0	0	0	0	0	0	0	0	0	0	0	0	0	0	0	0	0	0	0	0
0	0	0	0	0	0	0	0	0	0	0	0	0	0	0	0	0	0.065037777	0	0	0	0	0	0.444326906	0	0	0	0	0	0	0	0	0	0	0	0	0	0	0	0	0	0	0	0	0	0	0	0	0	0
0	0.004885776	0	0	0	0	0	0	0	0	0	0	0	0	0	0	0	0	0	0	0	0	0	0	0	0	0.030133158	0	0	0	0	0	0	0	0	0	0	0	0	0	0	0	0	0	0	0	0	0	0	0
0	0.007360282	0	0	0	0	0	0	0	0	0	0	0.015406577	0	0.005513673	0	0	0	0	0	0	0	0.010491969	0	0	0	0.023399222	0.105118729	0	0	0	0	0	0	0	0	0	0	0	0	0	0	0	0	0	0	0	0	0	0
0	0	0	0	0	0.032034883	0	0	0	0	0	0	0	0	0	0	0	0	0	0	0	0	0	0	0	0	0	0	0	0	0	0	0	0	0	0	0	0	0	0	0	0	0	0	0	0	0	0	0	0
0	0	0	0.304368618	0	0	0	0	0	0	0	0	0	0	0	0	0	0	0.007455906	0	0	0	0	0.118878617	0	0	0	0	0	0	0	0	0	0	0	0	0	0	0	0	0	0	0	0	0	0	0	0	0	0
0	0	0	0	0	0	0	0	0	0	0	0	0	0	0	0	0	0	0	0	0	0	0	0	0	0	0	0	0	0	0	0	0	0	0	0	0	0	0	0	0	0	0	0	0	0	0	0	0	0
0	0	0	0	0	0.031024025	0	0	0.268223728	0	0	0	0.023178471	0	0	0	0	0	0	0	0	0	0	0	0	0	0	0	0	0	0	0	0	0	0	0	0	0	0	0	0.030382632	0	0	0	0	0	0	0	0	0
0	0.406439912	0	0	0.894165188	0.261265874	0.333133424	0.994070656	0	0	0.007975395	0	0.99907979	0	0.51380641	0	0	0.104495191	0	0	0	0	0.505882975	0	0	0	0.936886787	0	0	0	0	0	0	0	0	0	0	0	0	0	0	0	0	0	0	0	0	0	0	0
0	0	0	0.512087575	0	0	0.114102211	0.882053683	0.989335091	0	0	0	0.090630931	0	0.04044583	0	0	0	0.001963438	0.994416043	0	0.018026715	0	0	0.02791286	0	0	0.998738685	0.662973771	0	0	0	0	0	0	0	0	0	0	0	0	0	0	0	0	0	0	0	0	0
0	0.988103451	0.955314163	0	0	0	0.914176053	0.40662505	0.957611964	0	0	0.947957894	0.754917755	0	0	0.99923955	0.214548404	0.901695219	0.011352035	0.980458572	0	0	0	0.9205052	0.069098986	0	0.145839712	0	0	0	0	0	0	0	0	0	0	0	0	0	0	0	0	0	0	0	0	0	0	0
0.06305293	0.365493042	0	0.951715574	0	0.22883929	0	0	0.951984135	0.534259485	0	0	0	0.457727631	0.984283669	0	0.063033509	0	0.120892998	0	0	0.079058528	0.103875483	0.175713003	0	0.130232058	0	0.965515392	0	0.937589354	0	0	0	0	0	0	0	0	0	0	0	0	0	0	0	0	0	0	0	0
0.997683278	0	0.019460516	0	0	0	0	0	0.939397954	0	0	0	0.999577664	0.347525127	0	0.003076043	0.912709394	0.472317642	0	0.993831917	0	0.604031845	0.307773261	0.000106431	0.051072528	0	0.364319248	0.81290497	0	0	0	0	0	0	0	0	0	0	0	0	0	0	0	0	0	0	0	0	0	0
0	0.976680197	0	0.983912161	0.607916562	0.030319136	0.152962579	0.995777362	0	0.092938109	0	0.583617634	0.996209596	0	0	0	0	0.062543784	0	0.996919207	0	0.123323411	0.02536039	0	0.995947657	0.976205265	0.918445879	0.019588968	0.756945296	0	0	0	0	0	0	0	0	0	0	0	0	0	0	0	0	0	0	0	0	0
0	0.103772587	0	0.457499768	0	0	0	0	0	0	0.813302753	0.138153272	0	0.971100525	0.853562631	0.153028538	0.28944804	0.682140498	0	0	0.962782212	0	0	0.348977982	0	0.987993601	0.010785522	0	0	0.023889846	0	0	0	0	0	0	0	0	0	0	0	0	0	0	0	0	0	0	0	0
0	0	0	0.087876774	0	0	0	0.910446678	0.66320815	0.119850388	0	0	0.639842517	0.511694428	0	0.779427419	0	0.636365438	0	0.202561879	0	0.069538206	0	0.738186806	0.009839223	0	0	0	0	0	0	0	0	0	0	0	0	0	0	0	0	0	0	0	0	0	0	0	0	0
0	0.006259299	0	0	0	0	0.000799662	0	0.784201662	0.447097295	0.054885532	0	0	0	0	0	0	0	0	0.869837667	0	0.159250191	0.315925505	0.010736973	0.30899208	0.228968552	0.337821023	0.437138341	0	0.909437115	0	0	0	0	0	0	0	0	0	0	0	0	0	0	0	0	0	0	0	0
0	0.143394038	0	0	0.966104971	0.932598579	0	0	0.144994382	0.76835967	0.368561354	0.220743771	0	0	0.99113793	0	0	0.741154791	0.016654112	0.347298355	0	0	0.964100255	0.96573003	0	0	0	0	0	0	0	0	0	0	0	0	0	0.018117422	0	0	0	0	0	0	0	0	0	0	0	0
0	0.763594197	0	0	0	0	0.871576532	0	0.424492441	0	0.114781944	0	0	0	0	0	0.623737655	0	0.007038205	0	0	0	0	0.628491011	0	0	0	0	0.241816579	0.221941018	0	0	0	0	0	0	0	0	0	0	0	0	0	0	0	0	0	0	0	0
0	0	0	0.040922448	0	0	0	0	0	0.987534224	0	0	0	0	0.427065783	0.321045285	0	0	0.863240401	0	0	0	0	0.997705895	0.172893094	0.051218664	0.609359933	0	0	0.022546147	0	0	0	0	0	0	0	0	0	0	0	0	0	0	0	0	0	0	0	0
0.137273999	0.002300674	0	0.086045137	0	0	0.147884724	0.962872093	0	0.024897423	0.325817512	0	0	0	0.98261952	0	0.012817598	0.039826257	0.28570252	0.034940371	0	0	0	0.69600366	0	0	0.00198618	0	0	0	0	0	0	0	0	0	0	0	0	0	0	0	0	0	0	0	0	0	0	0
0	0	0.00457262	0.501233183	0	0.0202651	0	0.617506088	0	0.424007729	0.945100429	0.871083981	0.330799394	0.906697434	0.034782103	0.91687205	0	0.95842118	0.91140551	0	0	0	0.072134465	0	0	0	0	0	0	0.168410371	0	0	0	0	0	0	0	0	0	0	0	0	0	0	0	0	0	0	0	0
0	0	0	0	0	0	0.153106972	0	0.441992519	0	0.956883588	0	0	0	0.236056135	0	0	0	0.024224569	0.669631484	0.055972644	0.258836289	0.58565024	0.340078302	0	0.053090458	0.715421027	0	0	0.111273721	0	0	0	0	0	0	0	0	0	0	0	0	0	0	0	0	0	0	0	0
0.998404737	0.025594858	0.840645371	0.95688938	0	0.650125801	0	0.062663886	0.801064488	0	0	0.244751331	0.14172454	0	0	0	0	0	0	0.869066845	0	0	0	0.147114703	0.502589136	0.921456714	0.316790754	0	0	0.209379247	0	0	0	0	0	0	0	0	0	0	0	0	0	0	0	0	0	0	0	0
0.147025772	0	0	0.371444923	0.729550447	0	0	0.072237586	0	0	0	0	0.163435007	0	0	0	0	0	0.469164298	0	0.994625074	0	0.994561243	0.405983777	0.668076951	0	0.685086384	0.534930494	0.016103884	0	0	0	0	0	0	0	0	0	0	0	0	0	0	0	0	0	0	0	0	0
0	6.67E-05	0	0	0	0	0.001976945	0	0	0	0	0	0	0	0	0	0.004082957	0	0	0	0	0	0	0.010312897	0	0	0	0	0	0	0	0	0	0	0	0	0	0	0	0	0.047592343	0	0	0	0	0	0	0	0	0
0	0	0	0	0	0	0	0	0	0	0	0	0	0	0	0	0	0	0	0	0	0	0.01897388	0	0	0	0	0	0	0	0	0	0	0	0	0	0	0	0	0	0	0	0	0	0	0	0	0	0	0
0	0.004786268	0	0	0	0	0	0	0	0	0	0	0.045045982	0	0	0	0	0	0	0	0	0	0	0	0	0	0	0.058072519	0	0	0	0	0	0	0	0	0	0	0	0	0	0	0	0	0	0	0	0	0	0
0	0	0	0	0	0	0	0	0	0	0	0	0	0	0	0	0	0	0.0028345	0	0	0	0	0	0	0	0.407778228	0	0	0	0	0	0	0	0	0	0	0	0	0	0	0	0	0	0	0	0	0	0	0
0.064840815	0	0	0	0	0.036839957	0	0	0	0	0	0	0.058115854	0	0	0	0	0	0.193167001	0	0	0	0	0	0	0	0	0	0	0	0	0	0	0	0	0	0	0.134358366	0	0	0	0	0	0	0	0	0	0	0	0
0	0	0	0	0	0	0	0.00308522	0	0	0	0	0	0	0.242589644	0	0	0	0	0	0	0	0.009857465	2.73E-05	0	0	0.005929381	0	0	0	0	0	0	0	0	0	0	0	0	0	0	0	0	0	0	0	0	0	0	0
0.006574691	0	0	0	0	0.023874291	0	0	0	0	0	0	0	0	0	0	0	0	0	0	0	0	0.015638236	0	0	0	0	0.088626439	0	0	0	0	0	0	0	0	0	0	0	0	0	0	0	0	0	0	0	0	0	0
0	0	0	0	0	0	0	0	0	0	0	0	0.145485451	0	0	0	0	0	0.00154763	0	0	0.000277703	0	0	0.04733511	0	0	0.109842343	0	0.040480842	0	0	0	0	0	0	0	0	0	0	0	0	0	0	0	0	0	0	0	0
0	0	0	0	0	0.01122868	0	0.048000338	0	0	0	0	0.03869426	0	0	0	0	0.000760844	0	0	0	0	0	0	0	0	0	0	0	0	0	0	0	0	0	0	0	0	0	0	0	0	0	0	0	0	0	0	0	0
0	0	0.137022258	0	0	0	0	0	0	0	0	0	0	0.130141926	0	0	0	0	0	0	0	0	0	0	0	0	0	0	0	0	0	0	0	0	0	0	0	0	0	0	0	0	0	0	0	0	0	0	0	0
0	0	0	0	0	0	0	0	0	0	0	0	0	0	0	0	0	0	0	0	0	0	0.003162967	0	0	0	0	0.104036613	0	0	0	0	0	0	0	0	0	0	0	0	0	0	0	0	0	0	0	0	0	0
0	0	0	0	0	0	0	0	0	0	0	0	0	0	0.00445646	0	0	0	0	0	0	0	0	0	0	0	0	0	0	0	0	0	0	0	0	0	0	0	0	0	0.029737988	0	0	0	0	0	0	0	0	0
0	0	0	0	0	0.024364669	0	0	0	0	0	0	0	0.000130016	0	0	0	0	0.312090592	0	0	0	0.024682398	0	0	0	0	0	0	0	0	0	0	0	0	0	0	0	0	0	0	0	0	0	0	0	0	0	0	0.091374814
0	0	0	0	0	0	0	0	0	0	0	0	0	0	0	0	0	0.00968621	0	0	0	0.064305227	0	0	0	0	0	0	0	0	0	0	0	0	0	0	0	0	0	0	0	0	0	0	0	0	0	0	0	0
0	0	0	0	0	0.03212906	0	0	0	0	0	0	0	0	0	0	0	0	0	0	0	0	0	0	0	0	0	0	0	0	0	0	0	0	0	0	0	0	0	0	0	0	0	0	0	0	0	0	0	0
0	0	0	0	0	0.026151335	0	0	0	0	0	0	0.045354443	0	0	0	0	0.079849687	0	0	0	0	0.019594281	0	0	0	0	0	0	0	0	0	0	0	0	0	0	0	0	0	0	0	0	0	0	0	0	0	0	0
0	0	0.113076498	0	0	0	0	0	0	0	0	0	0	0	0	0	0	0.011550344	0	0	0	0	0.028035526	0	0	0	0	0	0	0	0	0	0	0	0	0	0	0	0	0	0	0	0	0	0	0	0	0	0	0
0	0.213030229	0	0	0	0.010457443	0	0	0	0	0	0	0	0	0	0	0	0	0.006078275	0	0.006335848	0	0	0	0	0	0	0	0	0	0	0	0	0	0	0	0	0	0	0	0	0	0	0	0	0	0	0	0	0
0	0	0	0	0	0	0	0	0	0	0	0	0	0	0	0	0	0	0	0	0	0	0	0	0	0	0	0.102427416	0	0	0	0	0	0	0	0	0	0	0	0	0	0	0	0	0	0	0	0	0	0
0	0	0	0	0	0	0	0	0	0	0.223908593	0	0	0	0	0	0	0	0.015395098	0.157552445	0	0	0	0	0	0	0	0	0	0	0	0	0	0	0	0	0	0	0	0	0	0	0	0	0	0	0	0	0	0
0	0	0	0	0	0	0	0	0	0	0	0	0	0	0	0	0	0	0	0	0	0	0	0	0	0	0.008893882	0.016156549	0	0	0	0	0	0	0	0	0	0	0	0	0.018596048	0	0	0	0	0	0	0	0	0
0	0	0	0	0	0	0	0	0	0	0	0	0	0	0	0	0	0	0	0	0	0	0	0	0	0	0	0	0	0	0	0	0	0	0	0	0	0	0	0	0	0	0	0	0	0	0	0	0	0
0	0	0	0	0	0	0.003258495	0	0	0	0	0	0.188799499	0	0	0	0	0	0	0	0	0	0	0	0	0	0	0	0	0.080320649	0	0	0	0	0	0	0	0	0	0	0	0	0	0	0	0	0	0	0	0
0	0.045598175	0	0	0	0.030304117	0	0	0	0	0	0	0	0	0	0	0	0	0	0	0	0	0	0	0	0	0	0	0	0	0	0	0	0	0	0	0	0	0	0	0	0	0	0	0	0	0	0	0	0
0	0	0	0	0	0	0	0	0	0	0.02079519	0	0	0	0	0	0	0.214396678	0.020583013	0	0	0	0.012963023	0	0	0	0	0	0	0	0	0	0	0	0	0	0	0	0	0	0.047132582	0	0	0	0	0	0	0	0	0
0	0	0	0.024990434	0	0	0.034328694	0	0	0	0	0	0	0	0	0	0	0	0	0	0.254555498	0	0	0	0	0	0	0	0	0	0	0	0	0	0	0	0	0	0	0	0	0	0	0	0	0	0	0	0	0
0	0	0	0	0	0	0	0	0	0	0	0	0	0	0	0	0	0	0	0	0	0	0	0	0	0	0	0	0	0.008675243	0	0	0	0	0	0	0	0	0	0	0	0	0	0	0	0	0	0	0	0
0	0	0	0	0	0	0	0.058205557	0	0	0	0	0	0	0.149256393	0.350021208	0	0.104509165	0.009053057	0	0	0	0	0	0	0	0	0	0	0	0	0	0	0	0	0	0	0	0	0	0	0	0	0	0	0	0	0	0	0
0	0	0	0.106609627	0	0	0	0	0	0	0	0	0	0	0	0	0.361193032	0.030045748	0	0	0	0	0	0	0	0	0	0.106983666	0	0	0	0	0	0	0	0	0	0	0	0	0	0	0	0	0	0	0	0	0	0
0	0	0	0	0	0	0.0183579	0	0	0	0.040018242	0	0	0	0	0	0	0	0	0	0	0	0	0	0	0	0	0	0	0	0	0	0	0	0	0	0	0	0	0	0.031553667	0	0	0	0	0	0	0	0	0
0	0	0	0.01881614	0	0.032835336	0	0	0	0	0	0	0	0	0	0	0	0	0.005368676	0	0	0	0	0	0	0	0	0	0	0	0	0	0	0	0	0	0	0	0	0	0	0	0	0	0	0	0	0	0	0
0	0	0	0	0	0	0	0	0	0	0	0	0.139014365	0	0	0	0	0	0	0	0	0	0	0	0	0	0	0.029539779	0	0	0	0	0	0	0	0	0	0	0	0	0	0	0	0	0	0	0	0	0	0
0	0	0	0	0	0	0	0.14252711	0	0	0	0	0	0	0	0	0	0	0	0.811573413	0	0.096302924	0	0	0	0	0.106073874	0	0	0	0	0	0	0	0	0	0	0	0	0	0.023889345	0	0	0	0	0	0	0	0	0
0.045723171	0	0	0	0	0	0	0	0	0	0	0	0	0	0	0	0	0	0	0.039145096	0	0	0.007377525	0	0	0	0	0	0	0	0	0	0	0	0	0	0	0	0	0	0	0	0	0	0	0	0	0	0	0
0	0	0	0.076479297	0	0	0	0	0	0	0	0	0	0	0	0	0	0	0.001227696	0	0	0	0	0	0	0	0	0	0	0	0	0	0	0	0	0	0	0	0	0	0	0	0	0	0	0	0	0	0	0
0	0	0	0	0	0	0	0.006004783	0	0	0	0	0	0	0	0	0	0	0.012918097	0	0	0	0.023910062	0	0	0	0	0	0	0	0	0	0	0	0	0	0	0	0	0	0	0	0	0	0	0	0	0	0	0
0	0	0	0	0	0	0	0	0	0	0	0	0	0	0	0	0.042332579	0	0	0	0	0	0	0	0	0	0	0	0	0	0	0	0	0	0	0	0	0	0	0	0	0	0	0	0	0	0	0	0	0
0	0	0	0	0	0	0	0	0.230529092	0	0	0	0	0	0	0	0	0	0	0	0	0	0	0	0	0	0	0	0	0	0	0	0	0	0	0	0	0	0	0	0.031775215	0	0	0	0	0	0	0	0	0
0	0	0	0	0	0	0	0	0	0	0	0	0	0	0	0	0	0.076659689	0	0	0	0	0	0	0	0	0	0	0	0	0	0	0	0	0	0	0	0	0	0	0	0	0	0	0	0	0	0	0	0
0	0	0	0	0	0	0	0	0	0	0	0	0	0	0	0	0	0	0	0	0	0	0	0	0	0	0	0	0	0	0	0	0	0	0	0	0	0	0	0	0	0	0	0	0	0	0	0	0	0
0	0	0	0	0	0.030400666	0	0.184079512	0	0	0	0	0	0	0	0	0	0	0	0	0.231002187	0.058676329	0	0	0	0	0	0	0	0	0	0	0	0	0	0	0	0	0	0	0	0	0	0	0	0	0	0	0	0
0	0	0	0	0	0	0	0	0	0	0	0	0	0	0	0	0	0	0	0	0	0	0	0	0	0	0.034347537	0	0	0.15053404	0	0	0	0	0	0	0	0	0	0	0	0	0	0	0	0	0	0	0	0
0	0	0	0	0	0	0	0	0	0	0	0	0	0.037447985	0	0	0	0	0	0	0	0	0	0.019746482	0	0	0	0.089877442	0	0	0	0	0	0	0	0	0	0	0	0	0	0	0	0	0	0	0	0	0	0
0	0	0	0	0	0	0	0	0	0	0	0	0	0	0	0	0	0.003014051	0.010772779	0	0	0	0	0.109087102	0	0	0.019455753	0	0	0	0	0	0	0	0	0	0	0	0	0	0	0	0	0	0	0	0	0	0	0
0	0	0	0	0	0	0	0	0	0	0	0	0	0	0	0	0	0	0	0	0	0	0.002652106	0	0	0	0	0	0	0	0	0	0	0	0	0	0	0	0	0	0	0	0	0	0	0	0	0	0	0
0	0	0	0.080413132	0	0	0.072870389	0	0	0	0	0	0	0	0	0	0	0	0	0	0	0	0	0	0	0	0	0.106973071	0	0	0	0	0	0	0	0	0	0	0	0	0	0	0	0	0	0	0	0	0	0
0	0	0	0	0	0	0	0	0	0	0	0	0	0	0	0	0	0	0	0	0	0	0	0	0	0.045584184	0	0.031172547	0	0	0	0	0	0	0	0	0	0	0	0	0.016459294	0	0	0	0	0	0	0	0	0
0	0	0	0	0	0	0.024130702	0	0	0	0	0	0	0	0	0	0	0	0	0	0	0	0.745739137	0.157382021	0	0	0	0	0	0	0	0	0	0	0	0	0	0	0	0	0	0	0	0	0	0	0	0	0	0
0	0	0	0	0	0	0.288964293	0	0	0	0	0	0	0	0	0	0	0	0	0	0	0.170455156	0	0	0	0	0	0	0.063747596	0	0	0	0	0	0	0	0	0	0	0	0	0	0	0	0	0	0	0	0	0
0.006031418	0	0	0	0	0	0	0	0	0	0	0	0	0	0	0	0.574390106	0	0.000493456	0	0.002889845	0	0	0.12537578	0	0	0	0	0	0	0	0	0	0	0	0	0	0	0	0	0	0	0	0	0	0	0	0	0	0
0	0	0	0	0	0	0	0	0	0	0	0	0	0	0	0	0	0	0	0	0	0.015515282	0	0	0	0	0	0	0	0	0	0	0	0	0	0	0	0	0	0	0	0	0	0	0	0	0	0	0	0
0	0	0	0	0	0	0	0	0	0	0	0	0	0	0	0	0	0	0	0	0	0.074045515	0	0	0	0	0	0	0	0	0	0	0	0	0	0	0	0	0	0	0	0	0	0	0	0	0	0	0	0
0	0	0	0	0	0	0	0.204579829	0	0	0	0	0	0	0	0	0	0	0	0	0	0	0	0	0	0	0.128765696	0	0	0	0	0	0	0	0	0	0	0	0	0	0	0	0	0	0	0	0	0	0	0
0	0	0	0	0	0	0	0	0	0	0	0	0	0	0	0	0	0	0	0	0	0	0	0	0	0	0	0	0	0	0	0	0	0.047840795	0	0	0	0	0	0	0	0	0	0	0	0	0	0	0	0
0	0	0	0.056105198	0	0	0	0	0	0	0	0	0	0	0	0	0	0	0	0	0	0	0	0.00094114	0	0	0	0	0	0	0	0	0	0	0	0	0	0	0	0	0	0	0	0	0	0	0	0	0	0
0	0	0	0	0	0	0	0	0	0	0	0	0	0	0	0	0	0	0	0	0	0	0	0	0	0	0	0	0	0	0	0	0	0	0	0	0	0	0	0	0	0	0	0	0	0	0	0	0	0
0	0	0	0	0	0	0	0	0	0	0	0	0	0	0	0	0	0	0	0	0	0	0	0	0	0	0	0	0	0	0	0	0	0	0	0	0	0	0	0	0	0	0	0	0	0	0	0	0	0
0	0	0	0	0	0	0	0	0	0	0.058073994	0	0	0	0	0	0	0	0	0	0	0	0	0	0	0	0	0	0	0	0	0	0	0	0	0	0	0	0	0	0	0	0	0	0	0	0	0	0	0
0	0	0	0	0	0	0	0	0	0	0	0	0.031893299	0	0	0	0	0	0	0	0	0	0	0	0	0	0	0	0	0.013615857	0	0	0	0	0	0	0	0.115751046	0	0	0	0	0	0	0	0	0	0	0	0
0	0	0	0	0	0	0	0	0	0	0	0	0	0	0	0	0	0	0.000644546	0	0	0	0	0	0	0	0.852367618	0.109293104	0	0	0	0	0	0	0	0	0	0	0	0	0	0	0	0	0	0	0	0	0	0
0.234574294	0.111715691	0	0.16617925	0	0	0	0	0	0	0.801063142	0	0	0	0	0.917283713	0	0	0.147033478	0	0	0.732081839	0.747284873	0.996228768	0	0	0	0.701552785	0.538627896	0.311236747	0	0	0	0	0	0	0	0	0	0	0.015648992	0	0	0	0	0	0	0	0	0
0	0.868232779	0.000189381	0	0.217697052	0	0.333541078	0	0.736269917	0	0	0	0	0	0	0	0	0	0	0	0.013603157	0	0.90926542	0.004374097	0.953346466	0.206875893	0.998151533	0.878938772	0	0.508184688	0	0	0	0	0	0	0	0	0	0	0	0	0	0	0	0	0	0	0	0
0	0	0	0.988904104	0	0.024420255	0	0.216777398	0	0	0.254062493	0	0.071387323	0.293191421	0.057667323	0	0	0	0.000921212	0	0.390811288	0	0	0.966309412	0	0	0	0	0	0.243288889	0	0	0	0	0	0	0	0	0	0	0	0	0	0	0	0	0	0	0	0
0.031940756	0.006486777	0	0.023521817	0	0.045922756	0	0	0	0	0.174350964	0	0.243485633	0	0.7980119	0.931306922	0.472998537	0.920998358	0.114844454	0	0	0	0	0.974366092	0.945371142	0.16146362	0	0	0.981231901	0	0	0	0	0	0	0	0	0	0	0	0.036357196	0	0	0	0	0	0	0	0	0
0	0	0.917704346	0	0	0.50048816	0	0	0.08159077	0	0.986945105	0.991027598	0	0.86208409	0	0.547968846	0	0	0.026214902	0	0	0.009020253	0.645115099	0	0	0.96641052	0.323176391	0.973424219	0	0	0	0	0	0	0	0	0	0	0	0	0	0	0	0	0	0	0	0	0	0
0.013471558	0	0.810073659	0	0	0.304829185	0.037703075	0	0.873081708	0.975281438	0.859346411	0.998374822	0	0.99225273	0.210289746	0	0.133207934	0.305975119	0.018379995	0.89221709	0	0	0.810106449	0.501836935	0.142585828	0.86522864	0.854187313	0	0.55121354	0.991348206	0	0	0	0	0	0	0	0.05519929	0	0	0	0	0	0	0	0	0	0	0	0
0	0	0	0.195784154	0	0.543400432	0.018053461	0	0	0.287341853	0.17420839	0.974095899	0	0.26008722	0	0.756519019	0	0.005968552	0	0.098760805	0.151863472	0	0.328413539	0	0	0	0	0	0	0	0	0	0	0	0	0	0	0	0	0	0.019446615	0	0	0	0	0	0	0	0	0
0	0	0	0.973719185	0	0.042968067	0	0	0	0	0	0	0	0	0.607466863	0	0	0	0	0	0	0	0.198248343	0	0.234403389	0.62372007	0.95527763	0.109855699	0	0	0	0	0	0	0	0	0	0	0	0	0.050207899	0	0	0	0	0	0	0	0	0
0	0	0.567219308	0.762393853	0.999339526	0.979583039	0.002119575	0.325752358	0.072307261	0	0.036576905	0.241997555	0	0	0.099970889	0	0	0.063133082	0	0	0.096118196	0.190072298	0.08422035	0	0	0.613747904	0.433535303	0	0	0.061145101	0	0	0	0	0	0	0	0	0	0	0	0	0	0	0	0	0	0	0	0
0	0.96072733	0	0	0.597559568	0	0	0	0	0.164999389	0	0	0	0	0	0	0	0.090586453	0.028913921	0	0.387166786	0.994861081	0	0.878099419	0.216550053	0	0.024802159	0	0.887867614	0	0	0	0	0	0	0	0	0	0	0	0.050557163	0	0	0	0	0	0	0	0	0
0.952558046	0	0.581316988	0	0.68173846	0	0	0.137264619	0	0.041547142	0	0.988869408	0.739601144	0	0	0	0	0	0	0	0.086623089	0.034936433	0	0.569191401	0.455718646	0	0.382674909	0.084820407	0	0.081234623	0	0	0	0	0	0	0	0	0	0	0	0	0	0	0	0	0	0	0	0
0.014366809	0.007904602	0	0	0.400407493	0.942219319	0.931373741	0.771612301	0.766732037	0	0	0	0.660212482	0.962302289	0	0	0.94782736	0.791837911	0	0.975283803	0	0	0.108451035	0	0	0	0.409374104	0	0.922864876	0	0	0	0	0	0	0	0	0	0	0	0	0	0	0	0	0	0	0	0	0
0.039962958	0	0	0	0	0.920175276	0	0.008000633	0	0.600856664	0	0.635567004	0.418843102	0	0.190878699	0	0	0.953881954	0.006691688	0	0	0	0.390882565	0	0	0.662416298	0.673373433	0	0	0.99963644	0	0	0	0	0	0	0	0	0	0	0	0	0	0	0	0	0	0	0	0
0	0	0	0.58365052	0.007099006	0.031819903	0.662825337	0.393506871	0	0.989097712	0.001067821	0.102632062	0	0	0	0	0	0.044759641	0	0	0	0.999611234	0.04019194	0.637104883	0	0	0.144498894	0	0.626064674	0	0	0	0	0	0	0	0	0	0	0	0	0	0	0	0	0	0	0	0	0
0	0.029679269	0.153250717	0	0	0.026382418	0	0	0.029298946	0	0	0	0.451203728	0	0.961903888	0	0.045057025	0.222413735	0.474307818	0	0	0	0	0.376103803	0	0	0.464375399	0	0.756257054	0.925965927	0	0	0	0	0	0	0	0	0	0	0	0	0	0	0	0	0	0	0	0
0.736479919	0.014679933	0	0	0	0	0	0.99759419	0.039269031	0	0	0	0.286279293	0	0.093732239	0	0.208286738	0.454364498	0	0.900032621	0	0.946018008	0	0.000352166	0.409192107	0.005477787	0.958181484	0	0.312963992	0	0	0	0	0	0	0	0	0	0	0	0	0	0	0	0	0	0	0	0	0
0	0.001702254	0	0	0	0.019132122	0	0	0	0	0	0	0	0	0	0	0	0	0	0	0	0	0	0	0	0	0	0	0	0	0	0	0	0	0	0	0	0	0	0	0.040759609	0	0	0	0	0	0	0	0	0
0	0	0	0	0.139202717	0	0	0.067531239	0	0	0	0	0	0	0	0	0	0	0.008848381	0	0	0	0	0	0	0.009152459	0	0.034332099	0	0	0	0	0	0	0	0	0	0	0	0	0	0	0	0	0	0	0	0	0	0
0	0	0	0	0	0	0	0.032122809	0	0	0.000686226	0	0	0	0	0	0	0.006585834	0	0	0	0	0	0	0	0	0	0	0	0	0	0	0	0	0	0	0	0	0	0	0	0	0	0	0	0	0	0	0	0
0	0	0	0	0	0	0	0	0	0	0.014028791	0	0	0	0	0	0	0	0	0	0	0	0	0	0	0	0	0.106685975	0	0	0	0	0	0	0	0	0	0	0	0	0	0	0	0	0	0	0	0	0	0
0.021550813	0	0	0	0	0	0	0	0	0	0	0	0	0	0	0	0.400321824	0	0.000213356	0	0	0	0	0	0	0	0	0	0	0	0	0	0	0	0	0	0	0	0	0	0	0	0	0	0	0	0	0	0	0
0	0	0	0	0	0	0	0	0	0	0	0	0	0.047027767	0	0	0	0	0	0	0	0	0	0	0	0	0	0	0	0.023530511	0	0	0	0	0	0	0	0	0	0	0	0	0	0	0	0	0	0	0	0
0	0	0	0	0	0	0	0	0	0	0	0	0	0	0	0	0	0	0	0	0	0	0	0	0	0	0	0.000405483	0	0	0	0	0	0	0	0	0	0	0	0	0.028981754	0	0	0	0	0	0	0	0	0
0	0.0115509	0	0	0	0	0	0	0	0	0	0	0	0	0	0	0	0.005160836	0	0	0	0	0	0.141917115	0	0	0	0.019430717	0	0	0	0	0	0.080360665	0	0	0	0	0	0	0	0	0	0	0	0	0	0	0	0
0	0	0	0	0	0	0	0	0	0	0	0	0	0	0.023151454	0	0	0	0	0	0	0	0	0	0	0	0.012450872	0	0	0	0	0	0	0	0	0	0	0	0	0	0	0	0	0	0	0	0	0	0	0
0	0	0	0	0	0	0	0	0	0	0	0	0	0	0	0	0	0	0	0	0	0	0.018979071	0	0	0	0	0.324732809	0	0	0	0	0	0	0	0	0	0.018549025	0	0	0.047033827	0	0	0	0	0	0	0	0	0
0	0	0	0	0	0	0	0	0	0	0	0	0	0	0	0	0	0	0	0	0	0	0	0	0	0	0	0	0	0	0	0	0	0	0	0	0	0	0	0	0	0	0	0	0	0	0	0	0	0
0.2617309	0	0	0	0	0.031599898	0	0	0	0	0	0	0	0	0	0	0	0	0	0	0	0	0	0	0	0	0	0	0	0	0	0	0	0	0	0	0	0	0	0	0	0	0	0	0	0	0	0	0	0
0	0	0	0	0	0	0	0	0	0	0	0	0	0	0.132767405	0	0	0	0	0	0	0	0	0	0	0	0	0	0	0	0	0	0	0	0	0	0	0	0	0	0	0	0	0	0	0	0	0	0	0
0	0	0	0	0.089257289	0	0	0	0	0	0	0	0	0	0	0	0	0	0	0	0	0	0	0	0	0	0	0.013936216	0	0	0	0	0	0	0	0	0	0	0	0	0	0	0	0	0	0	0	0	0	0
0.018825351	0	0	0	0	0	0	0	0	0	0	0	0.160966193	0	0	0	0	0	0	0	0	0	0	0	0.130904881	0	0	0	0	0	0	0	0	0	0	0	0	0	0	0	0	0	0	0	0	0	0	0	0	0
0	0	0	0	0	0	0	0.001569283	0	0	0	0	0	0	0	0	0	0	0	0	0	0	0	0	0	0	0	0	0	0	0	0	0	0	0	0	0	0	0	0	0	0	0	0	0	0	0	0	0	0
0	0	0	0	0	0	0	0	0	0	0	0	0	0	0	0	0	0.008846474	0	0	0	0	0	0	0	0	0	0.10863683	0	0	0	0	0	0	0	0	0	0	0	0	0	0	0	0	0	0	0	0	0	0
0	0	0	0.053785626	0	0	0.025697153	0	0	0	0	0	0	0	0	0	0	0	0	0	0	0	0	0	0	0	0.007363566	0	0	0	0	0	0	0	0	0	0	0	0	0	0	0	0	0	0	0	0	0	0	0
0	0	0	0	0	0	0	0	0	0	0	0	0.565382205	0	0	0	0	0	0	0	0	0	0	0	0	0	0	0	0	0.057018578	0	0	0	0	0	0	0	0	0	0	0	0	0	0	0	0	0	0	0	0
0.010679434	0	0	0	0	0	0	0	0	0	0	0	0.11189017	0	0	0	0	0	0	0	0	0	0	0	0	0	0	0.018564995	0	0	0	0	0	0	0	0	0	0	0	0	0	0	0	0	0	0	0	0	0	0
0	0	0	0	0	0	0.276115363	0	0	0	0	0	0	0	0	0	0	0.091490901	0	0	0	0	0	0.012001198	0.013627184	0	0	0.109497685	0	0	0	0	0	0	0	0	0	0	0	0	0	0	0	0	0	0	0	0	0	0
0	0	0	0	0	0	0	0	0	0	0	0	0	0	0	0	0	0	0	0	0	0	0	0	0	0	0	0	0	0.000180567	0	0	0	0	0	0	0	0	0	0	0	0	0	0	0	0	0	0	0	0
0	0	0	0	0	0	0.018134328	0	0.564417512	0	0	0	0	0	0	0	0	0	0.001997581	0	0	0	0.007566366	0	0	0	0	0.11099274	0	0	0	0	0	0	0	0	0	0	0	0	0	0	0	0	0	0	0	0	0	0
0.031730229	0.484316736	0	0	0	0	0	0	0	0	0	0	0	0	0	0	0	0	0	0	0	0	0	0	0	0	0	0	0	0.542127707	0	0	0	0	0	0	0	0	0	0	0.038585567	0	0	0	0	0	0	0	0	0
0	0	0	0	0	0	0	0	0	0	0	0	0	0	0	0	0	0	0	0	0	0	0	0	0	0	0	0	0	0	0	0	0	0	0	0	0	0	0	0	0	0	0	0	0	0	0	0	0	0
0	0	0	0	0	0	0	0	0	0	0.036678121	0	0	0	0	0	0	0	0	0	0	0	0	0.527823307	0.09172858	0	0	0	0	0	0	0	0	0	0	0	0	0	0	0	0	0	0	0	0	0	0	0	0	0
0	0	0	0	0	0.02282052	0.001725529	0	0	0	0	0	0	0	0.133582004	0	0	0	0	0	0	0	0	0	0	0	0	0	0	0.080693009	0	0	0	0	0	0	0	0	0	0	0	0	0	0	0	0	0	0	0	0
0	0	0	0	0	0	0	0	0	0	0	0	0	0	0	0	0	0	0	0	0	0	0	0	0	0	0	0	0	0.000900412	0	0	0	0	0	0	0	0	0	0	0.024995922	0	0	0	0	0	0	0	0	0
0	0	0	0	0	0	0	0	0	0	0.06774988	0	0.051505643	0	0	0	0	0	0	0	0	0	0	0	0	0	0	0	0	0	0	0	0	0	0	0	0	0	0	0	0	0	0	0	0	0	0	0	0	0
0	0	0	0	0	0	0.062166288	0	0	0	0	0	0	0	0	0	0	0	0.003113904	0	0	0	0	0	0	0	0	0	0	0	0	0	0	0	0	0	0	0.11539409	0	0	0	0	0	0	0	0	0	0	0	0
0	0	0	0	0	0.018022086	0	0.015377944	0	0	0	0	0	0.003161254	0	0	0	0	0	0	0	0	0	0	0	0	0.194130981	0	0	0	0	0	0	0	0	0	0	0	0	0	0	0	0	0	0	0	0	0	0	0
0	0.00194674	0	0	0.275027882	0	0	0	0	0	0	0	0.010539915	0	0	0	0	0	0	0	0	0	0	0	0	0	0	0	0	0	0	0	0	0	0	0	0	0	0	0	0	0	0	0	0	0	0	0	0	0
0	0	0	0.038694841	0	0	0	0	0.200895601	0	0	0	0	0	0	0	0	0	0	0	0	0	0	0	0	0	0	0	0	0	0	0	0	0	0	0	0	0	0	0	0.031550258	0	0	0	0	0	0	0	0	0
0	0	0	0	0	0	0	0	0	0	0	0	0	0	0	0	0	0	0	0	0	0	0	0	0	0	0	0	0	0	0	0	0	0	0	0	0	0	0	0	0	0	0	0	0	0	0	0	0	0
0	0	0	0	0.000522318	0	0	0	0	0	0	0	0	0	0	0	0	0	0	0	0	0	0	0	0.102009325	0	0	0	0	0	0	0	0	0	0	0	0	0	0	0	0	0	0	0	0	0	0	0	0	0
0	0	0	0	0	0	0	0.002540015	0	0	0	0	0	0	0	0.114789189	0	0	0	0	0	0	0	0	0	0	0	0	0	0	0	0	0	0	0	0	0	0	0	0	0	0	0	0	0	0	0	0	0	0
0	0	0	0	0	0	0	0	0	0	0	0	0	0	0	0	0	0	0	0	0	0.001190125	0	0	0	0	0	0	0	0	0	0	0	0	0	0	0	0	0	0	0.052272239	0	0	0	0	0	0	0	0	0
0	0	0	0.058058521	0	0	0	0	0	0	0	0	0	0	0	0	0	0	0	0	0	0	0	0	0	0	0	0	0	0	0	0	0	0	0	0	0	0	0	0	0	0	0	0	0	0	0	0	0	0
0	0	0	0	0	0	0	0	0	0	0	0	0	0	0	0	0	0	0	0	0	0	0	0	0	0	0	0	0	0	0	0	0	0	0	0	0	0	0	0	0.043611584	0	0	0	0	0	0	0	0	0
0	0.035155068	0	0	0	0	0	0	0	0	0	0.00018197	0	0	0	0	0	0	0	0	0	0	0	0	0	0	0	0	0	0	0	0	0	0	0	0	0	0	0	0	0	0	0	0	0	0	0	0	0	0
0	0	0	0	0	0	0.031032561	0	0	0	0	0	0	0	0	0	0	0	0	0	0.331849885	0	0	0	0	0	0	0.075059446	0	0	0	0	0	0	0	0	0	0	0	0	0	0	0	0	0	0	0	0	0	0
0	0.000452207	0	0.467321133	0	0	0	0	0	0	0	0	0	0	0	0	0	0	0.00275701	0	0	0	0	0	0	0	0	0	0	0	0	0	0	0	0	0	0	0	0	0	0	0	0	0	0	0	0	0	0	0
0	0	0	0	0.278907427	0.032154173	0	0	0	0	0	0	0	0	0.021075431	0	0	0	0	0	0	0	0	0	0.156198628	0.009184765	0	0	0	0	0	0	0	0	0	0	0	0	0	0	0.015376509	0	0	0	0	0	0	0	0	0
0	0.000512955	0	0	0	0	0	0	0	0	0	0	0.011261109	0	0	0	0	0	0	0	0	0	0	0	0	0	0	0.502186928	0	0	0	0	0	0	0	0	0	0.100684761	0	0	0	0	0	0	0	0	0	0	0	0
0	0.024638641	0	0	0	0.025543576	0.014088956	0.099873837	0	0	0	0	0	0	0	0	0	0	0	0	0	0	0	0	0	0	0	0.289933178	0	0	0	0	0	0	0	0	0	0	0	0	0	0	0	0	0	0	0	0	0	0
0	0	0	0	0	0	0.000569414	0	0	0	0	0	0.020748324	0	0.076595809	0	0	0	0	0	0	0	0	0	0	0	0	0	0	0	0	0	0	0	0	0	0	0	0	0	0	0	0	0	0	0	0	0	0	0
0	0	0	0	0	0	0	0	0	0	0	0	0	0	0	0	0	0	0	0	0	0	0	0	0	0	0	0	0	0	0	0	0	0	0	0	0	0	0	0	0	0	0	0	0	0	0	0	0	0
0	0	0	0	0	0	0.003341304	0	0	0	0	0	0.022192386	0	0	0	0	0	0	0	0	0	0	0	0	0	0	0.099584243	0	0	0	0	0	0	0	0	0	0	0	0	0	0	0	0	0	0	0	0	0	0
0	7.71E-05	0	0	0	0	0	0	0	0	0	0	0	0	0	0	0	0	0	0	0	0	0	0	0	0	0	0	0	0	0	0	0	0	0	0	0	0	0	0	0	0	0	0	0	0	0	0	0	0
0	0	0	0	0	0	0	0	0	0	0	0	0	0	0	0	0	0	0.007241189	0	0	0	0	0	0	0	0	0	0	0.015609584	0	0	0	0	0	0	0	0	0	0	0.006411179	0	0	0	0	0	0	0	0	0
0	0	0	0	0	0	0	0.039836466	0	0	0	0	0	0	0	0	0	0.00423308	0	0	0	0	0	0	0	0	0	0	0	0	0	0	0	0	0	0	0	0	0	0	0	0	0	0	0	0	0	0	0	0
0	0.042532071	0	0	0	0.032862964	0	0	0	0	0	0	0	0	0	0	0	0	0	0	0	0	0	0.404084789	0.115994814	0	0.217017788	0	0	0	0	0	0	0	0	0	0	0	0	0	0	0	0	0	0	0	0	0	0	0
0	0	0	0	0	0.053168817	0	0	0	0	0	0	0	0	0	0	0	0	0	0	0	0.094187786	0	0	0	0	0	0	0	0	0	0	0	0	0	0	0	0	0	0	0	0	0	0	0	0	0	0	0	0
0	0	0	0	0.001326773	0	0	0	0	0	0.105610583	0	0	0	0.004116071	0	0	0	0	0	0	0	0	0	0	0	0	0	0	0	0	0	0	0	0	0	0	0	0	0	0.036604889	0	0	0	0	0	0	0	0	0
0	0	0	0	0	0.016400491	0	0	0	0	0	0	0	0	0	0	0	0	0	0	0	0	0	0	0	0	0	0.485592734	0	0	0	0	0	0	0	0	0	0	0	0	0	0	0	0	0	0	0	0	0	0
0	0	0	0	0	0	0	0	0	0	0	0	0	0	0	0	0	0	0	0	0	0.002067611	0	0	0	0	0.095597813	0	0	0	0	0	0	0	0	0	0	0	0	0	0	0	0	0	0	0	0	0	0	0
0	0	0	0	0	0	0	0	0	0	0	0	0	0	0	0	0	0	0	0	0	0	0	0	0	0	0	0	0	0	0	0	0	0	0	0	0	0	0	0	0.004775937	0	0	0	0	0	0	0	0	0
0	0	0	0	0	0	0	0	0	0	0	0	0	0	0.000551343	0	0	0	0	0	0.559650957	0	0	0.354691879	0	0	0	0	0	0.192660864	0	0	0	0	0	0	0	0	0	0	0.052292422	0	0	0	0	0	0	0	0	0
0	0	0	0	0	0	0.050276819	0	0	0	0	0.350311877	0	0	0	0	0	0	0.012191055	0	0	0	0	0	0	0	0	0	0	0	0	0	0	0	0	0	0	0	0	0	0	0	0	0	0	0	0	0	0	0
0	0	0	0	0	0.031748006	0	0	0	0	0.112410212	0	0.142740856	0	0	0	0	0	0	0	0.393433552	0	0	0	0.095140898	0.055853357	0.118643708	0.075142057	0	0	0	0	0	0	0	0	0	0	0	0	0	0	0	0	0	0	0	0	0	0
0	0	0	0	0	0.118007607	0.025530382	0	0.54175205	0	0.734139721	0	0.217910934	0.138236563	0.527420885	0	0	0.536319008	0.835908314	0.852328448	0	0.102843288	0.253477512	0.003463729	0	0.001474471	0.634940964	0	0	0	0	0	0	0	0	0	0	0	0	0	0	0	0	0	0	0	0	0	0	0
0	0.098107641	0	0.850829681	0	0.670579045	0	0	0	0	0.997756174	0	0.962458166	0	0.499482346	0	0.554397742	0.99385893	0	0	0	0.983753317	0.1045873	0.997658814	0	0.869968495	0.35324842	0	0	0	0	0	0	0	0	0	0	0	0	0	0	0	0	0	0	0	0	0	0	0
0	0	0.39088397	0	0.043323078	0.328946933	0.94846031	0	0.875967134	0.046088399	0.466427655	0	0.676262579	0	0.229844709	0	0	0	0.080859892	0	0	0	0.063596979	0	0.952612541	0.703312341	0.019711162	0	0	0.00297935	0	0	0	0	0	0	0	0	0	0	0	0	0	0	0	0	0	0	0	0
0	0	0.371078284	0	0.920592594	0	0	0.070811072	0.857500929	0	0	0	0.274527061	0.99349385	0.380384038	0	0.816442559	0.361240612	0	0.869273651	0	0	0	0	0.638550529	0	0	0.068305338	0	0	0	0	0	0	0	0	0	0	0	0	0	0	0	0	0	0	0	0	0	0
0	0	0	0.341791428	0	0	0	0	0.717394419	0.984648922	0.82117405	0	0	0	0.542659552	0	0.983149683	0	0.134731077	0	0	0	0.034463223	0	0.454764982	0.696055414	0.536763383	0	0.645285843	0.995726984	0	0	0	0	0	0	0	0	0	0	0	0	0	0	0	0	0	0	0	0
0	0	0	0.253322419	0	0.873475899	0	0	0	0	0.040483834	0	0.033584381	0.316767296	0.627708141	0	0.925085561	0	0.518528939	0.509127619	0	0.903952608	0	0.984255812	0.980149362	0	0	0	0	0.240738961	0	0	0	0	0	0	0	0	0	0	0	0	0	0	0	0	0	0	0	0
0.661103938	0	0	0	0.445003262	0.018717586	0	0	0.584262141	0.101959756	0	0.995089376	0	0	0	0	0	0.028608343	0.998046243	0	0.261554308	0.481102522	0	0.282753589	0	0.199377371	0	0.194067831	0	0.033054193	0	0	0	0	0	0	0	0	0	0	0	0	0	0	0	0	0	0	0	0
0.219864666	0	0	0	0	0.025286616	0.90172978	0.965325408	0.465911398	0	0.288583986	0	0.599658696	0.208816536	0	0	0	0	0.014738773	0.410847313	0	0.123259317	0	0.728309685	0	0	0.117382446	0	0.64044985	0	0	0	0	0	0	0	0	0	0	0	0	0	0	0	0	0	0	0	0	0
0	0	0	0.011400055	0	0.985103082	0.014355996	0	0	0	0.825625231	0	0.292750506	0	0	0	0.999497441	0.925557795	0	0	0.181559684	0	0	0.175713003	0	0	0.141913251	0	0	0.936811272	0	0	0	0	0	0	0	0	0	0	0	0	0	0	0	0	0	0	0	0
0	0	0.384762072	0	0	0	0	0.08721686	0	0	0.040018242	0	0.390664157	0	0	0.844726513	0	0.253358867	0	0.402647473	0.817104482	0	0.032008673	0.182228477	0.995058012	0	0.753730121	0.858196671	0	0.001922138	0	0	0	0	0	0	0	0	0	0	0	0	0	0	0	0	0	0	0	0
0.037546837	0.919875956	0.020528101	0	0.892164764	0.983512601	0	0	0.380906825	0.086431326	0	0.210835362	0.669557668	0	0	0	0	0.486884128	0.921978446	0.981722118	0.904317183	0.914743643	0.932922413	0	0	0	0.002453845	0.713082011	0	0	0	0	0	0	0	0	0	0	0	0	0	0	0	0	0	0	0	0	0	0
0.293023113	0	0	0	0	0	0	0.189735247	0	0	0.272034728	0	0.351738729	0	0.000447687	0	0	0.06726869	0	0	0.735351616	0	0	0	0	0.22249785	0	0.031397282	0	0.120570707	0	0	0	0	0	0	0	0	0	0	0	0	0	0	0	0	0	0	0	0
0	0	0	0	0	0.391250769	0.997595038	0	0.990653807	0.632583848	0	0.859562358	0	0	0	0.280123879	0	0.082144058	0.849396884	0.79891287	0	0.947132118	0.141322989	0.518071946	0.581943865	0.15065396	0	0.851601937	0	0.25026463	0	0	0	0	0	0	0	0	0	0	0.033438669	0	0	0	0	0	0	0	0	0
0	0.544931017	0	0	0	0	0	0.962704656	0.205432679	0	0	0	0	0.187211798	0.987850682	0	0	0.164717138	0	0	0.909998137	0	0	0	0.967039738	0.957814806	0.20282615	0	0	0.030359323	0	0	0	0	0	0	0	0	0	0	0.045174615	0	0	0	0	0	0	0	0	0
0.25737017	0	0.315031584	0	0	0.230113861	0	0	0.511292043	0	0	0	0.572744367	0	0.952773902	0.982182055	0	0.980451697	0.069684006	0	0	0.854055579	0	0.952125526	0	0.185457242	0.032491285	0.141542126	0.167613703	0	0	0	0	0	0	0	0	0	0	0	0.05192066	0	0	0	0	0	0	0	0	0
0	0	0	0.016985158	0	0	0	0	0	0	0	0	0	0	0	0	0	0	0	0	0	0	0	0.112985695	0	0	0	0	0	0	0	0	0	0	0	0	0	0	0	0	0	0	0	0	0	0	0	0	0	0
0	0	0	0	0	0	0	0	0	0	0	0	0	0	0	0	0	0	0	0	0	0	0	0	0	0	0	0	0	0.280281673	0	0	0	0	0	0	0	0	0	0	0	0	0	0	0	0	0	0	0	0
0	0	0	0.137344141	0	0	0	0	0	0	0	0	0	0	0	0	0	0	0	0	0	0	0	0	0	0	0.045137179	0	0	0	0	0	0	0	0	0	0	0	0	0	0	0	0	0	0	0	0	0	0	0
0	0	0	0	0	0	0	0	0	0	0	0	0	0	0	0	0	0.020472156	0	0	0	0	0	0	0.273657288	0	0	0	0	0	0	0	0	0	0	0	0	0	0	0	0	0	0	0	0	0	0	0	0	0
0	0	0	0	0	0.393627166	0	0	0	0	0	0	0.020450601	0	0	0	0	0	0	0	0	0	0	0	0	0	0	0	0	0	0	0	0	0	0	0	0	0	0	0	0	0	0	0	0	0	0	0	0	0
0	0	0	0	0	0	0	0	0	0	0	0	0	0	0	0	0	0	0	0	0	0	0	9.24E-05	0	0	0	0	0	0	0	0	0	0	0	0	0	0	0	0	0	0	0	0	0	0	0	0	0	0
0	0	0	0	0	0	0	0	0	0	0	0	0	0	0	0	0	0	0	0	0	0	0	0	0	0	0	0	0	0	0	0	0	0	0	0	0	0	0	0	0	0	0	0	0	0	0	0	0	0
0.050445797	0	0	0	0	0	0	0.174955557	0	0	0	0	0	0	0	0	0	0	0	0	0	0	0	0	0	0	0	0	0	0	0	0	0	0	0	0	0	0.129355843	0	0	0	0	0	0	0	0	0	0	0	0
0	0.292642777	0	0.075289997	0	0.011821535	0	0.10100675	0	0	0	0	0	0	0	0	0	0	0	0	0	0	0	0	0	0	0	0	0	0	0	0	0	0	0	0	0	0	0	0	0	0	0	0	0	0	0	0	0	0
0	0	0	0	0.008677122	0	0	0	0	0	0	0	0	0	0	0	0.402891347	0	0	0	0	0.039015613	0	0	0	0	0	0	0	0	0	0	0	0	0	0	0	0	0	0	0	0	0	0	0	0	0	0	0	0
0	0	0	0	0	0	0	0	0	0	0	0	0.003357484	0	0	0	0	0	0.012663454	0	0	0	0	0.013844922	0	0	0	0	0	0	0	0	0	0	0	0	0	0.016380219	0	0	0	0	0	0	0	0	0	0	0	0
0	0	0	0	0	0	0	0	0	0	0	0	0	0	0	0	0	0	0.031301857	0	0	0	0	0	0	0	0	0	0	0	0	0	0	0	0	0	0	0	0	0	0	0	0	0	0	0	0	0	0	0
0	0	0	0	0	0.016739731	0	0	0	0	0	0	0	0	0	0	0	0	0	0	0	0	0	0	0	0	0	0	0	0	0	0	0	0	0	0	0	0	0	0	0	0	0	0	0	0	0	0	0	0
0	0	0	0	0	0	0	0	0	0	0.0230252	0	0	0	0	0	0	0	0	0	0	0	0	0	0	0	0.260050269	0	0	0	0	0	0	0	0	0	0	0	0	0	0.021886261	0	0	0	0	0	0	0	0	0
0	0	0	0	0	0.032849485	0	0.006737303	0	0	0	0	0	0	0	0	0	0.08120002	0	0	0	0	0	0.467106337	0	0	0	0	0	0	0	0	0	0	0	0	0	0	0	0	0	0	0	0	0	0	0	0	0	0
0	0	0	0	0	0	0	0	0	0	0	0	0	0	0	0	0	0	0	0	0	0	0	0	0	0	0	0	0	0	0	0	0	0	0	0	0	0	0	0	0	0	0	0	0	0	0	0	0	0
0	0	0	0	0	0	0	0	0	0	0	0	0	0	0	0	0	0	0	0.074340123	0	0	0	0	0.180583921	0	0	0	0	0	0	0	0	0	0	0	0	0	0	0	0	0	0	0	0	0	0	0	0	0
0	0	0	0	0.15477442	0	0	0	0	0	0	0	0	0	0	0	0	0	0	0	0	0	0	0	0	0	0.228374582	0	0	0	0	0	0	0	0	0	0	0	0	0	0.034715885	0	0	0	0	0	0	0	0	0
0	0	0	0	0	0	0	0	0	0	0	0	0	0	0	0	0	0	0	0	0	0	0	0	0	0.346362549	0	0	0	0	0	0	0	0	0	0	0	0	0	0	0	0	0	0	0	0	0	0	0	0
0	0	0	0	0	0	0	0	0	0	0	0	0	0	0	0	0	0	0	0	0	0	0	0	0	0	0	0	0	0	0	0	0	0	0	0	0	0	0	0	0	0	0	0	0	0	0	0	0	0
0.073622234	0	0	0	0.00053817	0	0	0	0	0	0	0	0	0	0	0	0	0.012805386	0	0	0	0	0	0	0	0	0	0.067285417	0	0	0	0	0	0	0	0	0	0	0	0	0	0	0	0	0	0	0	0	0	0
0	0	0	0	0	0	0	0	0	0	0	0	0.069224647	0	0	0	0	0	0	0	0	0	0	0	0	0	0	0	0	0	0	0	0	0	0	0	0	0	0	0	0	0	0	0	0	0	0	0	0	0
0	0	0	0	0	0	0	0.042626663	0	0	0	0	0	0	0	0	0	0	0	0	0	0	0	0	0	0	0.194834057	0.111323498	0	0	0	0	0	0	0	0	0	0	0	0	0	0	0	0	0	0	0	0	0	0
0	0	0	0	0	0	0	0	0	0	0	0	0	0	0	0	0	0	0	0	0	0	0	0	0	0.142937585	0	0	0	0.000406658	0	0	0	0	0	0	0	0	0	0	0	0	0	0	0	0	0	0	0	0
0	0.037044541	0	0	0	0	0	0	0.064795403	0	0	0	0	0	0	0	0	0	0	0	0	0	0	0	0	0	0	0	0	0	0	0	0	0	0	0	0	0	0	0	0.028896469	0	0	0	0	0	0	0	0	0
0	0	0	0.006945863	0	0	0	0	0	0	0	0	0	0	0	0	0	0	0	0	0	0.042589295	0	0	0	0	0.000972038	0	0	0	0	0	0	0	0	0	0	0	0	0	0	0	0	0	0	0	0	0	0	0
0	0	0	0	0	0	0	0.075605632	0	0	0	0	0	0	0	0	0	0	0.007716744	0	0	0	0	0	0	0	0	0	0	0	0	0	0	0	0	0	0	0	0	0	0	0	0	0	0	0	0	0	0	0
0	0	0	0	0	0	0.0002888	0	0	0	0	0	0	0	0	0	0	0	0	0	0	0	0	0	0.029744581	0	0	0.011820546	0	0	0	0	0	0	0	0	0	0.047391165	0	0	0	0	0	0	0	0	0	0	0	0
0.006917471	0	0	0	0	0.01441485	0	0.038818422	0	0	0	0	0	0	0	0	0	0	0	0	0	0	0	0	0	0	0	0	0	0	0	0	0	0	0	0	0	0	0	0	0	0	0	0	0	0	0	0	0	0
0	0	0	0	0	0.016163023	0	0	0	0	0	0	0	0	0	0	0	0	0.000313668	0	0	0	0	0	0	0.149777865	0	0	0	0	0	0	0	0	0	0	0	0	0	0	0	0	0	0	0	0	0	0	0	0
0	0	0	0	0	0	0.04683982	0	0.020219642	0	0	0	0.095931469	0	0	0	0	0	0	0	0	0	0	0	0	0.000335782	0	0	0	0.041240764	0	0	0	0	0	0	0	0	0	0	0	0	0	0	0	0	0	0	0	0
0	0	0	0	0	0.017943785	0	0	0.0047269	0	0	0	0.063976506	0	0	0	0.005182853	0	0.022005804	0	0	0	0	0	0	0	0	0	0	0	0	0	0	0	0	0	0	0	0	0	0.01856853	0	0	0	0	0	0	0	0	0
0	0	0	0.034203983	0	0	0	0	0	0	0	0	0	0	0	0	0	0	0	0	0	0	0.026501865	0	0	0	0	0	0	0	0	0	0	0	0	0	0	0	0	0	0	0	0	0	0	0	0	0	0	0
0	0.003960487	0	0	0	0	0	0	0	0	0	0	0	0	0	0	0	0.010411162	0	0	0	0	0	0.001777857	0	0	0	0	0	0	0	0	0	0	0	0	0	0	0	0	0	0	0	0	0	0	0	0	0	0
0	0	0	0	0	0.032176512	0	0	0	0	0.027212153	0	0	0	0	0	0	0	0.005865982	0	0	0	0	0	0	0	0	0	0	0	0	0	0	0	0	0	0	0	0	0	0	0	0	0	0	0	0	0	0	0
0	0	0	0	0	0.017658215	0	0	0	0	0	0	0	0	0	0.180518207	0	0	0	0	0	0	0	0	0	0	0	0	0	0	0	0	0	0	0	0	0	0	0	0	0	0	0	0	0	0	0	0	0	0
0	0	0.027335471	0	0	0.017966814	0	0	0	0	0	0	0	0	0	0	0	0	0	0	0	0	0.027322545	0	0	0	0	0	0	0	0	0	0	0	0	0	0	0	0	0	0	0	0	0	0	0	0	0	0	0
0	0	0	0	0.109453691	0	0	0.102110983	0	0	0	0	0	0	0	0	0	0	0.004313468	0	0	0	0	0	0	0	0.080861813	0	0	0	0	0	0	0	0	0	0	0	0	0	0	0	0	0	0	0	0	0	0	0
0	0	0	0	0	0	0	0	0	0	0	0	0	0	0	0	0	0	0	0	0	0	0	0	0	0	0.038890474	0	0	0	0	0	0	0	0	0	0	0	0	0	0	0	0	0	0	0	0	0	0	0
0	0	0	0	0	0	0	0	0	0	0	0	0	0	0	0	0	0	0	0	0	0	0.010504207	0	0	0	0	0	0	0	0	0	0	0	0	0	0	0	0	0	0	0	0	0	0	0	0	0	0	0
0	0	0	0	0	0	0	0	0	0	0	0	0	0	0	0	0	0.056338571	0	0	0	0	0	0	0	0	0	0	0	0	0	0	0	0	0	0	0	0	0	0	0.014627274	0	0	0	0	0	0	0	0	0
0	0	0	0	0	0.032381658	0	0	0	0	0	0	0	0	0	0	0	0	0	0	0	0	0	0	0	0	0.021118547	0.054869504	0	0	0	0	0	0	0	0	0	0	0	0	0.039336262	0	0	0	0	0	0	0	0	0
0	0	0	0	0	0.027922189	0	0	0	0	0	0	0	0	0.011871486	0	0	0	0	0	0.052799398	0	0	0	0.041750055	0	0	0	0	0.021794291	0	0	0	0	0	0	0	0	0	0	0.047467245	0	0	0	0	0	0	0	0	0
0	0	0	0	0	0.011517238	0	0	0	0	0	0	0	0	0	0	0	0	0	0	0.07883332	0.095678173	0	0	0	0	0.002078625	0	0	0	0	0	0	0	0	0	0	0	0	0	0	0	0	0	0	0	0	0	0	0
0	0.00519807	0	0	0	0	0	0	0	0	0	0	0	0	0	0	0	0	0	0	0	0	0.022842881	0	0	0	0	0	0	0	0	0	0	0	0	0	0	0	0	0	0	0	0	0	0	0	0	0	0	0
0	0	0	0	0	0.032702994	0	0	0	0	0	0	0	0	0	0	0	0	0	0	0	0	0	0	0	0	0.07786315	0	0	0	0	0	0	0	0	0	0	0	0	0	0	0	0	0	0	0	0	0	0	0
0	0	0	0	0	0	0	0	0	0	0	0	0	0.081962281	0	0	0	0	0	0	0	0	0	0	0	0	0	0	0	0	0	0	0	0	0	0	0	0	0	0	0	0	0	0	0	0	0	0	0	0
0	0	0	0	0	0	0.006690436	0	0	0	0	0	0	0	0	0	0	0	0.006077996	0	0	0	0	0	0	0	0	0	0	0	0	0	0	0	0	0	0	0	0	0	0.041242542	0	0	0	0	0	0	0	0	0
0	0	0	0	0.172709591	0	0	0.072539349	0	0	0	0	0	0	0.00340936	0	0	0	0	0	0	0	0.045938259	0	0	0	0.006507367	0	0	0	0	0	0	0	0	0	0	0	0	0	0	0	0	0	0	0	0	0	0	0
0	0	0	0	0	0	0	0.000306003	0	0	0	0	0	0	0	0	0	0	0	0	0	0	0	0	0	0	0	0	0	0.017748991	0	0	0	0	0	0	0	0	0	0	0	0	0	0	0	0	0	0	0	0
0	0	0	0	0	0	0	0	0	0	0	0	0.211762117	0	0	0	0	0	0	0	0	0	0	0	0	0	0	0	0	0	0	0	0	0	0	0	0	0	0	0	0	0	0	0	0	0	0	0	0	0
0	0	0	0	0	0	0	0	0	0	0	0	0	0	0	0	0	0	0.000267648	0	0	0	0	0	0.023443606	0	0	0	0	0	0	0	0	0	0	0	0	0	0	0	0	0	0	0	0	0	0	0	0	0
0	0	0	0.040405643	0.047020281	0.025971062	0	0	0	0	0	0	0	0	0	0	0	0	0	0	0	0	0	0	0	0	0	0	0	0	0	0	0	0	0	0	0	0	0	0	0	0	0	0	0	0	0	0	0	0
0	0	0	0	0	0	0	0	0	0	0	0	0	0	0	0	0	0	0	0	0	0	0.018940135	0	0	0	0	0	0	0	0	0	0	0	0	0	0	0	0	0	0	0	0	0	0	0	0	0	0	0
0	0.011326587	0	0	0	0	0.001773878	0	0	0	0.171813137	0	0	0	0	0	0	0	0.000274353	0	0	0	0	0.249707657	0	0	0	0	0	0	0	0	0	0	0	0	0	0	0	0	0.050807843	0	0	0	0	0	0	0	0	0
0	0	0	0	0	0	0	0	0	0	0	0	0	0	0	0	0	0	0	0	0	0	0.015458012	0	0	0	0	0	0	0	0	0	0	0	0	0	0	0	0	0	0	0	0	0	0	0	0	0	0	0
0	0	0	0	0	0	0	0	0	0	0	0	0	0	0.009681547	0	0	0	0	0	0	0.034734368	0	0	0	0	0.008993821	0	0	0	0	0	0	0	0	0	0	0	0	0	0.021485169	0	0	0	0	0	0	0	0	0
0	0	0	0	0	0	0	0	0	0	0	0.243649821	0	0	0	0	0	0	0	0	0.01189939	0	0	0	0	0	0	0	0	0	0	0	0	0	0	0	0	0	0	0	0	0	0	0	0	0	0	0	0	0
0	0.002553434	0	0	0	0	0	0	0	0	0	0	0	0	0	0	0	0	0.016598279	0	0	0	0	0	0	0	0	0.111643204	0	0	0	0	0	0	0	0	0	0	0	0	0	0	0	0	0	0	0	0	0	0
0	0	0	0	0	0	0	0	0	0	0	0	0	0.003401255	0	0	0	0	0	0	0	0	0	0	0	0	0	0	0	0	0	0	0	0	0	0	0	0	0	0	0	0	0	0	0	0	0	0	0	0
0	0	0	0.992760225	0	0	0.184617123	0.196786458	0.264677668	0	0.000612923	0	0.795111339	0	0.190231968	0.513410202	0	0.235546648	0.146788311	0.058449393	0	0.037980032	0.865504474	0.028846383	0.086535922	0.985013307	0	0.027728503	0.981214088	0	0	0	0	0	0	0	0	0	0	0	0	0	0	0	0	0	0	0	0	0
0.991150467	0.995350117	0	0	0	0	0.014831237	0	0	0	0	0	0	0	0	0	0	0	0	0	0	0	0.103234848	0.999839294	0	0.757888691	0.748484653	0	0	0	0	0	0	0	0	0	0	0	0	0	0	0	0	0	0	0	0	0	0	0
0	0	0	0.925411827	0.771337576	0	0	0	0	0	0	0	0.108427939	0.870467587	0.916260495	0.997387104	0.960729946	0.015598656	0	0	0	0	0.489505194	0.943299214	0	0	0	0.605787578	0	0.092356832	0	0	0	0	0	0	0	0	0	0	0	0	0	0	0	0	0	0	0	0
0.000438255	0	0	0	0	0	0.057943318	0	0.182713473	0.811592524	0	0.986721286	0.143481319	0	0	0	0	0	0	0	0.711470791	0.631274495	0.024211982	0.990216162	0	0.026871591	0	0	0	0.133058839	0	0	0	0	0	0	0	0	0	0	0	0	0	0	0	0	0	0	0	0
0.023271877	0.012007241	0	0	0.987590238	0	0	0	0.76640505	0	0	0	0	0	0	0	0.126399914	0.252342381	0.818887489	0	0.31371746	0.990139747	0	0	0	0	0	0	0.150112513	0	0	0	0	0	0	0	0	0	0	0	0	0	0	0	0	0	0	0	0	0
0	0	0	0	0	0	0	0	0.544608573	0	0.008097456	0	0.983853423	0	0.939859316	0	0.338538434	0	0.602002452	0	0.056239326	0	0.006054611	0.470521428	0	0.28779793	0.010805506	0.018313657	0.989130025	0.070756682	0	0	0	0	0	0	0	0	0	0	0	0	0	0	0	0	0	0	0	0
0.067208492	0.082473642	0.112570126	0	0.019583899	0.732652916	0	0.179174145	0	0	0	0.000215393	0	0	0.261728785	0	0.926077634	0.480193485	0.354497233	0	0	0	0	0.900167455	0.541478076	0	0.04864598	0	0.377724114	0.328951961	0	0	0	0	0	0	0	0	0	0	0	0	0	0	0	0	0	0	0	0
0.305975734	0.967502829	0.177097798	0	0.821990275	0	0	0	0.009564103	0.077032297	0	0	0	0.289489299	0	0	0	0.262394637	0.013704793	0	0.190659235	0.995844365	0.117975706	0	0	0	0	0	0	0	0	0	0	0	0	0	0	0	0	0	0	0	0	0	0	0	0	0	0	0
0	0	0	0	0	0.663936349	0.307568335	0	0	0	0.153377443	0.725941579	0.848811095	0.1544455	0.22311842	0	0	0	0.002196688	0.542030467	0	0.576835956	0.01796673	0.990855244	0.64383259	0.635845505	0.996059899	0	0	0	0	0	0	0	0	0	0	0	0	0	0	0	0	0	0	0	0	0	0	0
0.087650436	0.873202764	0	0	7.45E-05	0.172680764	0	0	0	0	0.344584598	0.343054323	0.999920385	0.027945771	0.443465006	0	0.128119835	0.78728237	0.000322735	0.195604403	0	0.332481695	0.750787727	0	0.759249452	0.041020546	0.005847646	0	0.553493204	0.006980708	0	0	0	0	0	0	0	0	0	0	0.051626335	0	0	0	0	0	0	0	0	0
0.926884682	0	0	0.268932165	0.02146622	0	0.140583727	0	0.192585379	0	0	0	0.982732923	0	0.286198737	0.248444	0	0	0.637667953	0.967476428	0.329043343	0	0.108662064	0	0	0.995739138	0.987684045	0.066553166	0	0.101590222	0	0	0	0	0	0	0	0	0	0	0.024657311	0	0	0	0	0	0	0	0	0
0.043312667	0	0	0	0	0	0.000567615	0.207594223	0	0	0.952694753	0.937937072	0.588987545	0	0	0.578787747	0	0	0.515583475	0	0.010842882	0	0.013801953	0.181505981	0.138910273	0.116029956	0.56777786	0.072944011	0	0.060410986	0	0	0	0	0	0	0	0	0	0	0	0	0	0	0	0	0	0	0	0
0.056701204	0	0	0	0.000629315	0	0.749005662	0.293293667	0	0	0	0	0	0	0.911782629	0.997958404	0	0.035082606	0.045841224	0.007945277	0	0.00309614	0	0.836796108	0.949588091	0.013201684	0	0.111152935	0.986920705	0.565080481	0	0	0	0	0	0	0	0	0	0	0	0	0	0	0	0	0	0	0	0
0.147737613	0.013370738	0	0	0	0.025055459	0.522731611	0.997105753	0	0	0	0.067990808	0.053014941	0.879084713	0	0	0	0.010725308	0	0	0.93479057	0.878177059	0	0	0.139237537	0	0	0	0	0.008572816	0	0	0	0	0	0	0	0	0	0	0.020348134	0	0	0	0	0	0	0	0	0
0	0	0	0	0	0	0	0	0	0	0	0	0	0	0.002843992	0	0	0.050023432	0.002532901	0	0	0	0	0	0	0	0	0.105682313	0	0	0	0	0	0	0	0	0	0	0	0	0	0	0	0	0	0	0	0	0	0
0	0	0	0	0	0	0	0	0	0	0	0	0	0	0	0	0	0	0	0	0	0	0	0.02851736	0	0	0.394667081	0	0	0	0	0	0	0	0	0	0	0	0	0	0	0	0	0	0	0	0	0	0	0
0	0	0	0	0	0	0	0	0	0	0	0	0	0	0.217909289	0	0	0	0.010795195	0	0.383966735	0	0	0	0	0	0	0.039360046	0	0	0	0	0	0	0	0	0	0	0	0	0.030330606	0	0	0	0	0	0	0	0	0
0	0	0	0	0	0	0	0	0	0	0	0	0	0	0	0	0	0	0	0	0	0	0	0	0	0	0	0.012438911	0	0	0	0	0	0	0	0	0	0	0	0	0	0	0	0	0	0	0	0	0	0
0.005307053	0	0	0	0	0	0.026033211	0	0	0	0	0	0	0	0	0	0	0	0	0	0	0	0	0	0.086175615	0	0	0	0	0	0	0	0	0	0	0	0	0.111161629	0	0	0	0	0	0	0	0	0	0	0	0
0	0	0	0	0	0	0	0.015491328	0.003857614	0	0	0	0	0	0	0	0	0	0	0	0	0	0	0	0	0	0	0	0	0	0	0	0	0	0	0	0	0	0	0	0	0	0	0	0	0	0	0	0	0
0	0	0.034056268	0	0	0	0	0	0	0	0	0	0	0	0	0	0	0	0	0	0	0	0	0	0	0	0	0	0	0	0	0	0	0	0	0	0	0	0	0	0	0	0	0	0	0	0	0	0	0
0	0	0	0	0	0	0	0	0	0	0	0	0	0	0	0	0	0	0.001029307	0	0	0	0.012119844	0	0	0	0	0	0	0	0	0	0	0	0	0	0	0	0	0	0	0	0	0	0	0	0	0	0	0
0	0	0	0	0	0	0	0	0	0	0	0	0	0	0	0	0	0	0	0	0	0.071192574	0	0	0	0	0	0	0	0.478085547	0	0	0	0	0	0	0	0	0	0	0	0	0	0	0	0	0	0	0	0
0	0	0	0	0	0	0.365166422	0	0	0	0	0	0	0	0	0	0	0.053993078	0	0	0	0	0	0	0.024295335	0	0.278345434	0	0	0	0	0	0	0	0	0	0	0	0	0	0	0	0	0	0	0	0	0	0	0
0	0.001871126	0	0	0	0	0	0	0	0	0	0	0	0	0	0	0	0	0	0	0	0	0.012918173	0	0	0	0	0	0	0	0	0	0	0	0	0	0	0	0	0	0.019365663	0	0	0	0	0	0	0	0	0
0	0	0	0	0	0	0	0	0	0	0	0	0	0	0	0	0	0	0	0	0.04417805	0	0	0	0	0	0	0.004813697	0	0	0	0	0	0	0	0	0	0	0	0	0	0	0	0	0	0	0	0	0	0
0	0	0	0	0	0	0.465787798	0	0	0	0	0	0	0	0	0	0	0	0	0	0	0	0	0	0	0	0	0	0	0	0	0	0	0	0	0	0	0	0	0	0	0	0	0	0	0	0	0	0	0
0	0	0	0	0	0.023162406	0	0	0	0	0	0	0	0	0	0	0	0	0	0	0	0	0	0	0	0	0	0	0	0	0	0	0	0	0	0	0	0	0	0	0	0	0	0	0	0	0	0	0	0
0	0	0	0	0	0	0	0	0	0	0	0	0	0	0	0	0	0	0	0	0	0	0	0	0	0	0	0	0	0	0	0	0	0	0	0	0	0	0	0	0	0	0	0	0	0	0	0	0	0
0	0	0	0	0	0	0	0	0	0	0	0	0	0	0	0	0	0	0	0	0	0	0	0	0	0	0	0.045909195	0	0	0	0	0	0	0	0	0	0	0	0	0	0	0	0	0	0	0	0	0	0
0.021287301	0	0.322634425	0	0	0	0	0.079010216	0	0	0	0	0.000252086	0	0	0	0	0.019169729	0	0	0	0	0.030887551	0	0	0	0	0.096748391	0	0	0	0	0	0	0	0	0	0	0	0	0	0	0	0	0	0	0	0	0	0
0	0	0	0	0	0	0	0	0	0	0	0	0	0	0	0	0	0	0	0	0	0	0	0	0	0	0	0	0	0	0	0	0	0	0	0	0	0.134141983	0	0	0	0	0	0	0	0	0	0	0	0
0.010320669	0	0	0	0	0	0	0	0	0	0	0	0	0	0	0	0	0	0.058998399	0	0	0	0	0.227213507	0	0	0.009006313	0	0	0	0	0	0	0	0	0	0	0	0	0	0.015074961	0	0	0	0	0	0	0	0	0
0	0.000108215	0	0	0	0	0	0	0	0	0	0	0.044866876	0.000142562	0.01392225	0	0	0.276628206	0.021131387	0	0	0	0	0	0	0	0.029603242	0	0	0	0	0	0	0	0	0	0	0	0	0	0	0	0	0	0	0	0	0	0	0
0.005136134	0	0	0	0	0	0	0	0	0	0	0.008199591	0.285246074	0	0	0	0	0	0.063250331	0	0	0	0	0	0	0	0	0	0	0	0	0	0	0	0	0	0	0	0	0	0	0	0	0	0	0	0	0	0	0
0	0	0	0	0	0	0	0	0	0	0	0	0	0	0.081828457	0	0	0	0	0	0	0	0	0	0	0	0	0	0	0	0	0	0	0	0	0	0	0	0	0	0	0	0	0	0	0	0	0	0	0
0	0	0	0	0	0	0	0	0	0	0	0	0.016510389	0	0	0	0	0	0	0	0	0	0	0	0	0	0	0	0	0	0	0	0	0	0	0	0	0	0	0	0	0	0	0	0	0	0	0	0	0
0	0.00735467	0	0	0	0	0	0	0	0	0	0	0	0	0	0	0	0	0	0	0	0	0.049412433	0	0	0	0.060935143	0	0	0.145808252	0	0	0	0	0	0	0	0	0	0	0	0	0	0	0	0	0	0	0	0
0	0	0	0	0	0	0	0	0.06553044	0	0	0	0	0	0	0	0	0.01300925	0	0	0	0	0	0.311633846	0	0	0	0	0	0	0	0	0	0	0	0	0	0	0	0	0	0	0	0	0	0	0	0	0	0
0	0	0	0	0	0	0.00027261	0	0	0	0	0	0	0.123290693	0	0	0	0	0	0	0	0	0.130704745	0	0	0	0.340307725	0.047196095	0	0	0	0	0	0	0	0	0	0	0	0	0	0	0	0	0	0	0	0	0	0
0	0	0	0	0	0.032446101	0	0	0	0	0	0	0	0	0	0	0	0	0	0	0	0	0	0	0	0	0	0	0	0	0	0	0	0	0	0	0	0	0	0	0	0	0	0	0	0	0	0	0	0
0	0	0	0	0	0.031384617	0.000544231	0.01455024	0	0	0	0	0	0	0	0	0	0	0	0	0.046404203	0	0	0	0	0	0	0	0	0	0	0	0	0	0	0	0	0	0	0	0.037726247	0	0	0	0	0	0	0	0	0
0	0	0	0	0	0	0.031792958	0.213204442	0	0	0	0.139211163	0	0	0.018644629	0	0	0	0	0	0	0	0	0	0	0	0	0	0	0	0	0	0	0	0	0	0	0	0	0	0	0	0	0	0	0	0	0	0	0
0	0	0	0.00483036	0	0	0	0	0	0	0	0	0	0	0	0	0	0	0	0	0	0	0	0.006101696	0	0	0	0	0	0	0	0	0	0	0	0	0	0	0	0	0	0	0	0	0	0	0	0	0	0
0	0	0	0	0	0	0	0	0	0	0	0	0	0	0	0	0	0	0	0	0	0	0	0	0	0	0	0	0	0	0	0	0	0	0	0	0	0	0	0	0	0	0	0	0	0	0	0	0	0
0.003552814	0	0	0	0	0	0	0	0	0	0	0	0	0	0	0	0	0	0	0	0	0	0	0	0	0	0.201179372	0	0	0.03821075	0	0	0	0	0	0	0	0	0	0	0	0	0	0	0	0	0	0	0	0
0	0	0	0	0	0	0	0	0	0	0	0.008885734	0	0	0	0	0	0	0	0	0	0.116208962	0	0	0	0	0	0	0	0	0	0	0	0	0	0	0	0	0	0	0	0	0	0	0	0	0	0	0	0
0	0	0	0	0.195492822	0	0	0.152956381	0	0	0	0	9.93E-05	0	0	0	0	0.059149401	0	0	0	0	0	0.277944226	0	0	0	0	0	0	0	0	0	0	0	0	0	0	0	0	0.02831947	0	0	0	0	0	0	0	0	0
0	0	0.034734158	0.288104588	0	0	0	0	0	0	0	0	0.000707532	0	0	0	0	0	0	0	0	0	0	0	0	0.08363571	0	0	0	0	0	0	0	0	0	0	0	0	0	0	0	0	0	0	0	0	0	0	0	0
0	0	0	0	0	0	0	0.034273112	0	0	0.264669903	0	0	0	0	0	0	0	0	0	0	0	0	0	0	0	0	0	0	0.102334298	0	0	0	0	0	0	0	0	0	0	0	0	0	0	0	0	0	0	0	0
0	0	0	0	0	0	0	0	0.002310797	0	0	0	0	0	0	0	0	0	0.000113002	0	0	0	0.027707046	0	0	0	0	0.086391729	0	0	0	0	0	0	0	0	0	0	0	0	0	0	0	0	0	0	0	0	0	0
0.099943454	0	0.296900485	0	0.092217738	0.032163571	0	0	0	0	0	0	0	0	0.12371443	0	0	0	0	0	0.463371375	0	0	0	0	0	0	0	0	0	0	0	0	0	0	0	0	0	0	0	0	0	0	0	0	0	0	0	0	0
0	0	0	0	0	0	0	0.182885291	0	0	0	0	0	0	0	0	0	0	0	0	0	0	0	0	0	0	0	0	0	0.050726931	0	0	0	0	0	0	0	0	0	0	0	0	0	0	0	0	0	0	0	0
0	0	0	0	0	0	0	0	0	0	0	0	0	0	0	0	0	0.016577413	0	0	0	0	0	0	0	0	0.010292578	0	0	0	0	0	0	0	0	0	0	0	0	0	0	0	0	0	0	0	0	0	0	0
0	0	0	0	0	0	0	0	0	0	0	0	0	0	0	0	0.000783269	0	0.008274641	0	0	0	0.162361712	0	0	0	0	0	0	0	0	0	0	0	0	0	0	0	0	0	0	0	0	0	0	0	0	0	0	0
0	0	0	0	0	0	0	0	0	0	0	0	0	0	0	0	0	0	0.079979919	0	0	0	0	0	0.039993952	0	0.040954429	0	0	0	0	0	0	0	0	0.124738657	0	0	0	0	0	0	0	0	0	0	0	0	0	0
0	0	0	0	0	0	0	0.162767314	0	0	0	0	0	0	0	0	0	0	0	0	0	0	0	0.477550161	0	0	0	0	0	0.038389754	0	0	0	0	0	0	0	0	0	0	0	0	0	0	0	0	0	0	0	0
0	0	0	0	0	0	0	0.196692254	0	0	0	0	0	0	0	0	0	0	0.013755652	0	0	0	0	0	0	0	0	0	0	0	0	0	0	0	0	0	0	0	0	0	0	0	0	0	0	0	0	0	0	0
0	0	0	0	0	0.033192735	0	0	0	0	0	0	0	0	0.060449085	0	0	0	0	0	0	0	0	0.131208306	0	0	0	0	0	0	0	0	0	0	0	0	0	0	0	0	0.0352583	0	0	0	0	0	0	0	0	0
0	0.08886193	0	0	0	0.010436457	0	0	0	0	0	0	0	0	0	0	0	0	0	0	0	0	0	0	0	0	0	0	0	0	0	0	0	0	0	0	0	0	0	0	0	0	0	0	0	0	0	0	0	0
0	0	0	0	0	0.032520534	0.014166359	0	0	0	0	0	0	0	0	0	0	0	0	0	0	0.019923647	0	0	0	0	0.01451798	0	0	0	0	0	0	0	0	0	0	0	0	0	0	0	0	0	0	0	0	0	0	0
0	0	0	0.024027639	0	0	0	0	0	0	0	0	0.013175958	0	0	0	0	0	0.005943861	0	0	0	0	0.292451954	0	0	0	0	0	0	0	0	0	0	0	0	0	0	0	0	0	0	0	0	0	0	0	0	0	0
0	0	0	0	0	0	0	0	0	0	0	0	0.045215138	0	0.010719261	0	0	0	0.006553985	0	0	0	0	0.009536759	0	0	0	0	0	0	0	0	0	0	0	0	0	0	0	0	0	0	0	0	0	0	0	0	0	0
0	0.027937486	0	0	0	0.031577048	0	0	0	0	0	0	0	0	0.073676921	0	0	0	0	0	0	0	0	0	0	0	0	0	0	0	0	0	0	0	0	0	0	0	0	0	0	0	0	0	0	0	0	0	0	0
0	0	0	0	0	0	0	0	0	0	0	0	0.010940578	0	0	0	0	0	0	0	0	0	0	0	0	0	0	0	0	0	0	0	0	0	0	0	0	0	0	0	0	0	0	0	0	0	0	0	0	0
0	0.005007765	0	0	0	0	0	0	0	0	0	0	0.094709237	0	0	0.070529506	0	0	0	0	0	0	0	0	0	0	0.054630381	0	0	0	0	0	0	0	0	0	0	0	0	0	0	0	0	0	0	0	0	0	0	0
0	0	0	0	0	0	0.063831991	0	0	0	0	0	0	0	0.033784506	0	0	0.020275032	0	0	0	0	0	0	0	0	0	0	0	0	0	0	0	0	0	0	0	0	0	0	0	0	0	0	0	0	0	0	0	0
0	0	0	0	0	0	0.021386657	0	0	0	0	0	0	0	0.021659013	0	0	0	0	0	0	0	0	0	0	0	0	0	0	0.002244789	0	0	0	0	0	0	0	0	0	0	0.042894191	0	0	0	0	0	0	0	0	0
0	0	0	0	0.003408525	0	0	0	0	0	0	0	0	0	0	0	0	0	0	0	0	0	0	0.125766476	0	0	0	0	0	0	0	0	0	0	0	0	0	0	0	0	0	0	0	0	0	0	0	0	0	0
0	0	0	0	0	0	0	0	0	0	0	0	0	0	0	0	0	0	0	0	0	0	0	0	0	0.257410139	0	0	0	0	0	0	0	0	0	0	0	0	0	0	0	0	0	0	0	0	0	0	0	0
0	0	0	0	0	0	0	0	0	0	0	0	0	0	0.043213251	0	0	0	0	0	0	0	0.021055621	0	0	0	0	0	0	0	0	0	0	0	0	0	0	0	0	0	0	0	0	0	0	0	0	0	0	0
0	0	0	0	0	0.012256995	0	0.080399842	0	0	0	0	0	0	0	0	0	0	0	0	0	0	0	0	0	0	0	0	0	0	0	0	0	0	0	0	0	0	0	0	0	0	0	0	0	0	0	0	0	0
0	0	0	0	0	0	0	0	0	0	0	0	0	0	0	0	0	0	0	0	0	0	0	0	0	0	0	0	0	0.028755715	0	0	0	0.375434309	0	0	0	0.025813797	0	0	0	0	0	0	0	0	0	0	0	0
0	0	0	0	0	0.027876175	0	0	0	0	0	0	0.088168369	0	0	0	0	0	0	0	0	0	0	0	0	0	0	0	0	0.003407182	0	0	0	0	0	0	0	0	0	0	0	0	0	0	0	0	0	0	0	0
0	0.996720306	0	0.621157132	0	0.532015032	0	0	0.061140635	0.765649567	0.895320298	0	0.49263019	0	0	0	0	0.031376635	0.992328751	0	0	0	0.557546834	0.931667832	0	0.127795119	0	0.001443503	0	0	0	0	0	0	0	0	0	0	0	0	0	0	0	0	0	0	0	0	0	0
0.014763068	0	0.970890299	0	0	0.030014093	0	0	0.997045905	0.985564986	0	0	0.672449983	0	0	0	0	0	0	0.997570918	0.035432122	0.60059373	0.987005303	0.48286058	0	0	0	0.999680544	0	0	0	0	0	0	0	0	0	0	0	0	0	0	0	0	0	0	0	0	0	0
0.011286576	0.65895005	0	0	0.998216705	0.862062687	0.939140034	0	0	0	0.511970822	0.123609197	0	0.942997164	0	0.950590168	0	0	0	0	0.896554889	0.247187669	0.44486472	0	0	0	0.998967196	0.720247576	0	0	0	0	0	0	0	0	0	0	0	0	0	0	0	0	0	0	0	0	0	0
0.014865802	0.989114182	0	0.082265694	0.013396615	0	0.47265323	0.141726277	0	0.884384934	0	0.99854084	0.104780331	0	0.998181557	0	0	0	0	0	0	0.08936388	0	0	0.8864447	0.941489461	0.18672806	0.040864158	0	0	0	0	0	0	0	0	0	0	0	0	0	0	0	0	0	0	0	0	0	0
0.097214179	0.337338826	0.535235906	0.998056299	0	0.977434261	0.30760357	0.549192007	0.166833811	0.51577087	0	0	0.034301253	0	0.325547811	0	0	0.982380127	0.793538798	0	0	0.228438019	0.762141734	0.127022283	0	0	0	0	0	0	0	0	0	0	0	0	0	0	0	0	0	0	0	0	0	0	0	0	0	0
0.258014036	0	0.352487481	0	0.999794305	0.015804397	0.116257347	0.917670675	0.132688402	0	0	0	0.631172352	0	0.062004571	0.990604115	0	0.952205474	0.99671382	0	0.946914309	0	0	0.091349408	0.04546806	0.91272824	0.265060555	0.971016887	0	0.984995152	0	0	0	0	0	0	0	0	0	0	0.051588386	0	0	0	0	0	0	0	0	0
0.881608899	0.837825471	0	0.003003621	0	0.025113094	0.104551138	0	0.948880582	0	0.961030463	0	0.008365584	0	0.892362073	0	0	0.38899233	0.662341785	0	0	0.114563879	0.595808702	0	0.789879653	0.999352056	0	0	0.981662395	0	0	0	0	0	0	0	0	0	0	0	0	0	0	0	0	0	0	0	0	0
0	0	0.521460084	0.040762061	0.093911186	0	0.111647751	0.840459071	0.402166396	0	0.994611084	0.481013616	0.378116747	0.598097605	0	0	0.962357086	0.028291761	0	0.012862605	0	0	0	0	0	0	0.000811643	0.569645342	0.209442118	0.138589881	0	0	0	0	0	0	0	0	0	0	0	0	0	0	0	0	0	0	0	0
0.996851754	0.035891835	0.986317115	0	0	0.803325784	0	0.049249823	0.017039243	0	0	0.99254431	0	0.974891908	0.007265628	0	0.201081533	0.534851111	0.586348703	0	0	0.990721002	0.033012316	0	0	0	0.632958562	0.053251612	0	0.074174687	0	0	0	0	0	0	0	0	0	0	0	0	0	0	0	0	0	0	0	0
0	0	0	0.095129588	0.998260852	0.026634954	0.032724818	0	0.002655955	0	0.343911216	0.38982109	0.531476214	0.403906703	0	0	0.164719651	0.03709321	0.102285803	0	0.089584094	0.830140964	0	0	0.456195478	0	0	0.605678428	0	0	0	0	0	0	0	0	0	0.073879557	0	0	0	0	0	0	0	0	0	0	0	0
0.022440167	0.002351226	0	0	0.268365466	0.029533618	0	0.162946035	0	0	0	0	0	0.090815516	0.035367224	0	0	0	0.020490886	0	0.561254149	0.43906158	0.536162438	0.814169875	0.549451211	0	0	0.977786211	0	0.002367005	0	0	0	0	0	0	0	0	0	0	0	0	0	0	0	0	0	0	0	0
0	0.002118421	0	0	0	0.508207522	0	0.135653226	0	0	0	0.267607644	0	0	0.848497358	0.900066876	0.291041767	0.076944801	0	0.459257885	0	0	0.01850405	0	0.991423359	0	0	0.110089191	0.945274318	0	0	0	0	0	0	0	0	0	0	0	0	0	0	0	0	0	0	0	0	0
0	0	0.005133379	0.698699918	0	0	0.019333056	0	0	0	0.027515791	0	0.297714938	0.842499862	0	0	0	0	0.488644364	0	0.989329697	0.029981661	0	0	0.002281223	0	0.745540478	0	0.047556984	0.157314043	0	0	0	0	0	0	0	0	0	0	0	0	0	0	0	0	0	0	0	0
0	0	0	0	0	0.026367666	0	0	0	0	0	0	0	0	0	0	0	0	0	0	0	0	0	0	0	0	0	0	0	0	0	0	0	0	0	0	0	0	0	0	0	0	0	0	0	0	0	0	0	0
0	0	0	0	0.006695511	0	0	0	0	0	0	0	0	0	0	0	0	0	0.016259896	0	0	0	0	0	0	0	0	0	0	0	0	0	0	0	0	0	0	0	0	0	0	0	0	0	0	0	0	0	0	0
0	0	0	0	0	0	0	0	0.099388377	0	0	0	0	0	0	0	0	0	0	0	0	0	0	0	0	0	0	0	0	0	0	0	0	0	0	0	0	0	0	0	0	0	0	0	0	0	0	0	0	0
0.013266091	0	0	0	0	0	0	0	0	0	0	0	0	0	0	0	0	0	0	0	0	0	0.046193901	0	0	0	0.070759715	0	0	0	0	0	0	0	0	0	0	0	0	0	0	0	0	0	0	0	0	0	0	0
0	0	0	0	0	0.01278051	0	0	0	0	0	0	0	0	0.019006733	0	0	0	0.006795695	0	0	0	0	0	0	0	0	0	0	0	0	0	0	0	0	0	0	0	0	0	0	0	0	0	0	0	0	0	0	0
0	0.017928375	0	0	0	0	0	0	0	0	0	0	0	0	0.237921947	0	0	0	0	0	0	0	0	0	0	0	0	0	0	0	0	0	0	0	0	0	0	0	0	0	0.052268354	0	0	0	0	0	0	0	0	0
0	0	0	0	0	0	0	0.400031914	0	0	0	0	0	0	0	0	0	0	0	0	0	0	0	0	0	0	0	0	0	0	0	0	0	0	0	0	0	0	0	0	0	0	0	0	0	0	0	0	0	0
0	0	0	0	0	0	0	0	0	0	0	0	0	0	0	0	0	0	0.021533303	0	0	0	0	0	0	0	0	0	0	0	0	0	0	0	0	0	0	0	0	0	0	0	0	0	0	0	0	0	0	0
0	0	0	0	0	0.014035359	0	0.02772435	0	0	0	0	0	0	0	0	0	0	0.005963569	0	0	0	0	0.201038264	0	0	0	0.024651501	0	0	0	0	0	0	0	0	0	0	0	0	0	0	0	0	0	0	0	0	0	0
0	0	0	0	0	0	0	0	0	0	0	0	0	0	0	0	0	0	0	0	0	0	0	0.475524932	0	0	0	0	0	0	0	0	0	0	0	0	0	0	0	0	0	0	0	0	0	0	0	0	0	0
0	0	0	0	0	0	0	0	0	0	0	0	0	0	0	0	0	0	0	0	0	0	0	0	0	0	0	0	0	0	0	0	0	0	0	0	0	0	0	0	0.042571521	0	0	0	0	0	0	0	0	0
0.210364188	0	0	0	0	0	0	0	0	0	0	0	0	0	0	0	0	0	0.014614233	0	0	0	0	0	0	0	0	0	0	0	0	0	0	0	0	0	0	0	0	0	0	0	0	0	0	0	0	0	0	0
0	0	0	0	0	0.009622902	0	0	0	0	0	0	0.002743956	0	0.152217676	0	0	0.122951568	0	0	0	0	0	0	0	0	0	0	0	0	0	0	0	0	0	0	0	0	0	0	0	0	0	0	0	0	0	0	0	0
0	0	0	0	0	0	0	0	0	0	0	0	0	0	0	0	0	0	0	0	0	0	0	0	0	0	0	0	0	0	0	0	0	0	0	0	0	0	0	0	0	0	0	0	0	0	0	0	0	0
0	0	0	0	0	0	0	0	0	0	0	0	0	0	0	0	0	0	0	0	0	0	0	0	0	0	0	0	0	0	0	0	0	0	0	0	0	0	0	0	0	0	0	0	0	0	0	0	0	0
0	0	0	0	0	0	0	0	0	0	0	0	0	0	0	0	0	0	0	0	0	0	0	0	0	0	0	0	0	0	0	0	0	0	0	0	0	0	0	0	0	0	0	0	0	0	0	0	0	0
0	0	0	0	0	0	0	0	0	0	0	0	0	0	0.183247278	0	0	0	0	0	0	0	0	0	0	0	0	0	0	0	0	0	0	0	0	0	0	0	0	0	0	0	0	0	0	0	0	0	0	0
0	0.002829314	0	0	0	0	0	0	0	0	0	0	0	0	0	0	0	0	0	0	0	0.469254621	0	0	0	0	0.027385271	0	0	0	0	0	0	0	0	0	0	0	0	0	0	0	0	0	0	0	0	0	0	0
0	0	0	0	0	0	0	0	0	0	0	0	0	0	0	0	0	0	0	0	0.003070255	0	0.02602814	0	0	0	0	0	0	0	0	0	0	0	0	0	0	0	0	0	0	0	0	0	0	0	0	0	0	0
0	0	0	0	0	0	0	0	0	0	0	0	0	0	0	0	0	0	0	0	0	0	0.028430212	0	0	0	0	0	0	0	0	0	0	0	0	0	0	0	0	0	0	0	0	0	0	0	0	0	0	0
0	0	0	0	0	0	0	0	0	0	0	0	0	0	0	0	0	0	0	0	0	0	0	0	0	0	0	0.111103482	0	0	0	0	0	0	0	0	0	0	0	0	0	0	0	0	0	0	0	0	0	0
0	0	0	0	0	0	0	0	0	0	0	0	0.142925552	0	0	0	0	0.048102667	0.001341541	0	0	0	0	0	0	0	0	0	0	0	0	0	0	0	0	0	0	0	0	0	0	0	0	0	0	0	0	0	0	0
0	0	0	0	0	0	0	0	0	0	0	0	0	0	0	0	0	0	0	0	0	0	0	0	0	0	0	0	0	0	0	0	0	0	0	0	0	0	0	0	0	0	0	0	0	0	0	0	0	0
0	0	0	0	0	0	0	0	0	0	0	0	0.043225071	0	0	0	0	0	0	0	0	0.059889244	0.038749979	0	0	0	0	0	0	0	0	0	0	0	0	0	0	0	0	0	0.016175792	0	0	0	0	0	0	0	0	0
0.008995997	0.01280884	0	0	0	0	0	0	0	0	0	0	0.004114605	0	0	0	0	0	0	0	0	0	0	0	0	0	0	0	0	0.004783459	0	0	0	0	0	0	0	0.039493527	0	0	0	0	0	0	0	0	0	0	0	0
0	0	0	0	0	0	0	0.136333263	0	0	0	0	0	0.004021258	0	0	0	0	0	0	0	0	0	0	0	0	0	0.090522858	0	0	0	0	0	0	0	0	0	0	0	0	0	0	0	0	0	0	0	0	0	0
0	0	0	0	0	0	0	0	0	0	0.279463636	0	0.117860336	0	0	0	0	0	0	0	0	0	0	0	0	0	0	0.33312817	0	0	0	0	0	0	0	0	0	0	0	0	0	0	0	0	0	0	0	0	0	0
0	0	0	0	0	0	0.029742867	0	0	0	0	0	0.23120067	0	0	0	0	0	0	0	0	0	0	0	0	0	0	0	0	0	0	0	0	0	0	0	0	0	0	0	0	0	0	0	0	0	0	0	0	0
0.359344044	0	0	0	0	0	0	0	0	0	0	0	0	0	0	0	0	0.02114801	0.753516907	0	0	0	0.360859657	0	0	0.006794126	0	0.036814527	0	0	0	0	0	0	0	0	0	0	0	0	0	0	0	0	0	0	0	0	0	0
0	0	0	0	0	0	0	0	0	0	0	0	0	0	0	0	0	0	0	0	0	0	0	0.003417925	0	0	0	0	0	0	0	0	0	0	0	0	0	0	0	0	0	0	0	0	0	0	0	0	0	0
0	0	0	0	0	0.012972785	0	0	0	0	0	0	0.159066377	0	0	0	0	0	0	0	0	0	0	0	0	0	0	0	0	0	0	0	0	0	0	0	0	0	0	0	0	0	0	0	0	0	0	0	0	0
0	0	0	0	0	0	0	0	0	0	0	0	0	0	0	0	0	0	0	0	0	0	0	0	0	0	0	0.017433831	0	0.024756479	0	0	0	0	0	0	0	0	0	0	0	0	0	0	0	0	0	0	0	0
0	0	0	0	0	0	0	0.003446274	0	0	0	0	0	0	0	0	0	0	0.041542371	0	0	0	0.004735811	0	0	0	0	0	0	0	0	0	0	0	0	0	0	0.121670064	0	0	0	0	0	0	0	0	0	0	0	0
0	0	0	0	0	0	0	0.024311035	0	0	0	0	0	0	0	0	0	0	0	0	0	0	0	0	0	0	0	0	0	0	0	0	0	0	0	0	0	0	0	0	0	0	0	0	0	0	0	0	0	0
0	0	0	0	0	0	0	0.195358824	0	0	0	0.022073633	0	0	0	0	0	0	0	0	0	0	0.028539705	0	0	0	0	0	0	0	0	0	0	0	0	0	0	0	0	0	0	0	0	0	0	0	0	0	0	0
0	0	0	0	0	0.001557677	0	0	0	0	0	0	0	0	0.005581637	0	0	0	0	0	0	0	0	0	0	0	0	0.018695319	0	0	0	0	0	0	0	0	0	0	0	0	0	0	0	0	0	0	0	0	0	0
0.060593668	0	0	0	0.012043037	0	0	0	0.170272732	0	0	0	0	0	0	0	0	0	0	0	0	0	0	0	0	0	0.036770073	0	0	0	0	0	0	0	0	0	0	0	0	0	0.052128743	0	0	0	0	0	0	0	0	0
0	0	0	0	0	0	0	0	0	0	0	0	0	0	0	0	0	0	0	0	0	0	0	0	0	0	0	0	0	0	0	0	0	0	0	0	0	0	0	0	0	0	0	0	0	0	0	0	0	0
0	0	0	0	0	0	0	0	0	0	0	0	0	0	0	0	0	0	0	0	0	0	0	0	0	0	0	0	0	0.006964443	0	0	0	0	0	0	0	0.001173948	0	0	0	0	0	0	0	0	0	0	0	0
0	0	0	0	0	0	0	0	0	0	0	0	0.32833525	0	0	0	0	0.02066928	0	0	0	0	0	0	0	0	0	0	0	0	0	0	0	0	0	0	0	0	0	0	0.048180213	0	0	0	0	0	0	0	0	0
0	0	0	0	0	0	0	0	0	0.040541167	0	0	0	0	0	0	0	0	0	0	0	0	0	0	0	0	0	0	0	0.107184569	0	0	0	0	0	0	0	0	0	0	0	0	0	0	0	0	0	0	0	0
0	0	0	0	0.000340028	0	0	0	0	0	0	0	0	0	0	0	0	0	0.010508989	0	0	0	0	0	0	0	0	0.104053261	0	0	0	0	0	0	0	0	0	0	0	0	0	0	0	0	0	0	0	0	0	0
0	0	0	0	0	0	0	0.000246163	0	0	0.018799138	0	0	0	0.213807983	0	0	0	0.015400324	0	0	0	0	0	0	0	0	0	0	0	0	0	0	0	0	0	0	0	0	0	0	0	0	0	0	0	0	0	0	0
0	0	0	0	0	0	0	0	0	0	0	0	0	0	0	0	0	0	0	0	0	0	0	0	0	0	0	0	0	0	0	0	0	0	0	0	0	0	0	0	0	0	0	0	0	0	0	0	0	0
0	0.037882538	0	0	0.145703099	0	0	0	0	0	0	0	0	0	0	0	0	0	0.066620759	0	0	0	0	0	0	0	0	0	0	0	0	0	0	0	0	0	0	0.000579338	0	0	0	0	0	0	0	0	0	0	0	0
0	0	0	0	0	0	0	0	0	0	0	0	0	0	0	0	0	0	0	0	0	0	0	0	0	0	0.052236234	0	0	0	0	0	0	0	0	0	0	0.100717369	0	0	0.051141226	0	0	0	0	0	0	0	0	0
0	0	0	0	0	0	0	0	0	0	0	0	0	0	0.323921612	0	0	0	0	0	0	0	0	0	0	0	0	0	0	0	0	0	0	0	0	0	0	0	0	0	0	0	0	0	0	0	0	0	0	0
0	0	0	0	0	0	0	0	0	0	0	0	0	0	0	0	0.028728769	0	0	0	0	0	0	0	0	0	0	0	0	0	0	0	0	0	0	0	0	0	0	0	0	0	0	0	0	0	0	0	0	0
0.01342753	0	0	0	0	0	0.036647542	0	0	0	0	0	0	0	0	0	0	0	0.017143952	0	0	0	0	0.039049411	0	0	0	0	0	0	0	0	0	0	0	0	0	0	0	0	0	0	0	0	0	0	0	0	0	0
0	0	0	0	0	0	0	0	0	0	0	0	0	0	0	0	0	0	0	0	0	0	0.01913222	0	0.003571097	0	0	0	0	0	0	0	0	0	0	0	0	0	0	0	0	0	0	0	0	0	0	0	0	0
0	0	0	0	0	0	0	0	0	0	0	0	0	0	0	0	0	0	0	0	0	0	0	0	0	0	0	0.144089831	0	0.035959373	0	0	0	0	0	0	0	0	0	0	0	0	0	0	0	0	0	0	0	0
0	0	0	0	0	0	0	0	0	0	0	0	0	0	0	0	0	0.02488444	0	0	0	0	0	0	0	0	0	0	0	0.007702188	0	0	0	0	0	0	0	0	0	0	0	0	0	0	0	0	0	0	0	0
0	0	0	0	0	0	0	0	0	0	0	0	0.000938032	0	0	0	0	0	0	0	0	0	0	0	0	0	0.516287962	0	0	0	0	0	0	0	0	0	0	0.032052615	0	0	0	0	0	0	0	0	0	0	0	0
0	0	0	0	0	0	0	0	0	0	0	0	0	0	0	0	0	0	0.014929888	0	0	0	0	0	0	0	0	0	0	0	0	0	0	0	0	0	0	0.028057653	0	0	0	0	0	0	0	0	0	0	0	0
0	0	0	0	0	0	0	0	0	0	0	0	0	0	0	0	0	0	0	0	0.002213869	0	0	0	0	0	0	0	0	0	0	0	0	0	0	0	0	0	0	0	0.04892145	0	0	0	0	0	0	0	0	0
0	0	0	0	0	0	0	0	0	0	0	0	0	0	0	0	0	0	0	0	0	0	0.906486181	0	0	0	0.020975508	0	0	0	0	0	0	0	0	0	0	0	0	0	0	0	0	0	0	0	0	0	0	0
0	0	0	0	0	0	0	0	0.227674498	0	0	0	0	0	0	0	0	0	0	0	0	0	0	0	0	0	0.017555207	0	0	0	0	0	0	0	0	0	0	0	0	0	0	0	0	0	0	0	0	0	0	0
0	0	0	0	0	0	0	0	0	0	0	0	0	0	0	0	0	0	0	0	0	0.045120573	0	0.353122569	0	0	0	0	0	0	0	0	0	0	0	0	0	0	0	0	0	0	0	0	0	0	0	0	0	0
0	0	0	0	0	0	0	0	0	0	0	0	0	0	0	0	0	0.108100069	0	0	0	0	0	0	0	0	0	0	0	0	0	0	0	0	0	0	0	0	0	0	0	0	0	0	0	0	0	0	0	0
0	0	0	0	0	0.022970881	0	0	0	0	0	0	0.003200839	0	0	0	0	0	0	0	0	0	0	0	0.369033655	0	0	0.032148719	0	0	0	0	0	0	0	0	0	0	0	0	0.009960851	0	0	0	0	0	0	0	0	0
0	0.951283944	0	0	0.122661426	0.665817112	0.7370039	0.975572247	0.573112541	0	0.690389392	0.971579634	0.069141922	0.976589791	0.003854588	0.884026225	0	0	0	0	0.946553052	0.998328805	0	0	0	0	0.145839712	0.894871738	0.483049225	0.017358893	0	0	0	0	0	0	0	0	0	0	0	0	0	0	0	0	0	0	0	0
0	0	0	0.037001859	0	0	0	0.147114056	0	0.587777377	0.299036184	0	0.01766649	0	0.21437368	0	0	0.259902928	0.968647465	0	0	0	0	0	0	0	0.234850516	0.990088588	0	0.057064704	0	0	0	0	0	0	0	0	0	0	0.019446615	0	0	0	0	0	0	0	0	0
0	0	0	0	0.150720751	0	0	0.390630904	0.693373552	0.980157361	0	0.429669134	0.256726673	0.562454068	0.714251955	0.984585717	0	0	0	0.984179537	0	0.974871431	0	0.050849849	0	0.214749493	0	0	0	0.07594127	0	0	0	0	0	0	0	0	0	0	0	0	0	0	0	0	0	0	0	0
0	0.002658528	0.435154364	0	0	0	0	0.427277795	0	0	0.988646642	0.269194319	0	0.980944116	0	0	0	0	0	0	0	0	0.947950809	0.999971254	0	0	0	0.938408583	0	0.166205198	0	0	0	0	0	0	0	0	0	0	0	0	0	0	0	0	0	0	0	0
0	0	0.543663831	0	0	0	0.726095112	0.921061065	0.58407459	0.900108828	0.187125631	0	0	0	0.828183887	0	0.998521939	0.844643741	0.519481883	0.004617702	0	0	0.05277244	0.999884129	0.584954102	0.90334747	0	0	0	0	0	0	0	0	0	0	0	0	0	0	0	0	0	0	0	0	0	0	0	0
0.996981386	0.081078253	0.507147943	0	0	0	0	0	0.762835437	0	0	0	0	0	0	0	0	0.218327669	0.291396301	0.660429825	0.009955021	0.424694252	0.003819591	0.391423913	0	0.870642156	0.11873911	0	0	0	0	0	0	0	0	0	0	0	0	0	0	0	0	0	0	0	0	0	0	0
0	0	0	0	0	0.98188396	0.71372154	0	0	0	0	0.858154758	0.328513381	0	0.995447541	0.95401861	0	0	0	0.416903693	0	0.99369239	0.860108962	0.911252285	0	0	0	0.30912796	0	0	0	0	0	0	0	0	0	0	0	0	0.016967533	0	0	0	0	0	0	0	0	0
0	0	0.906369027	0.803800227	0	0.023448689	0.131485063	0	0	0	0.935278095	0	0	0	0.998737015	0.266413864	0	0.607369779	0	0	0	0	0.04385966	0.99643182	0	0.948350532	0	0	0	0.999207825	0	0	0	0	0	0	0	0	0	0	0	0	0	0	0	0	0	0	0	0
0.170645389	0.977952922	0	0.898156722	0.041395965	0	0.273071446	0	0.028836736	0	0	0.039515771	0	0	0	0	0	0	0.328568751	0	0	0	0.180192151	0	0.682749923	0	0.590514227	0.108895369	0	0.552319678	0	0	0	0	0	0	0	0	0	0	0	0	0	0	0	0	0	0	0	0
0	0	0	0.148982281	0.895838205	0.992722045	0	0	0	0.905664479	0.124450556	0.797474809	0	0.364727221	0	0	0	0	0.420882608	0	0	0.177396652	0.780324476	0	0	0	0	0.439031281	0	0.134274501	0	0	0	0	0	0	0	0	0	0	0	0	0	0	0	0	0	0	0	0
0	0	0	0	0	0.028160695	0	0.010953697	0	0.019595972	0	0	0	0	0.639782184	0	0.996073616	0.240757009	0.001944871	0	0.997876409	0.337010468	0.013528132	0	0	0.941780504	0.999892191	0	0	0.335301947	0	0	0	0	0	0	0	0	0	0	0	0	0	0	0	0	0	0	0	0
0.94693984	0	0	0	0.209370313	0.032844236	0	0.375038429	0	0	0	0	0	0	0	0.989692946	0	0.012276612	0	0	0.625349296	0.040044552	0	0.92182544	0	0.896256874	0.401360031	0	0	0	0	0	0	0	0	0	0	0.033438372	0	0	0	0	0	0	0	0	0	0	0	0
0.000533309	0	0	0	0	0	0	0	0	0	0	0	0	0	0	0	0	0	0	0	0	0	0	0	0	0	0	0	0	0	0	0	0	0	0	0	0	0	0	0	0	0	0	0	0	0	0	0	0	0
0	0	0	0	0.043637127	0	0	0	0	0	0	0	0	0	0	0	0	0	0	0	0.143526254	0	0	0	0	0	0	0	0	0	0	0	0	0	0	0	0	0	0	0	0	0	0	0	0	0	0	0	0	0
0	0	0	0	0	0	0	0	0	0	0	0	0	0	0	0	0	0	0	0	0	0	0	0	0	0	0	0	0	0	0	0	0	0	0	0	0	0	0	0	0.02017519	0	0	0	0	0	0	0	0	0
0	0	0	0	0	0	0	0	0	0	0	0	0	0	0	0	0	0	0.593516473	0	0	0	0.158351773	0	0	0	0	0	0	0	0	0	0	0	0	0	0	0	0	0	0	0	0	0	0	0	0	0	0	0
0	0	0	0	0	0	0	0	0	0	0	0	0	0	0	0	0	0	0	0	0	0	0	0	0	0	0	0	0	0.019133838	0	0	0	0	0	0	0	0	0	0	0	0	0	0	0	0	0	0	0	0
0	0	0	0	0	0.023659124	0	0	0	0	0	0	0	0	0.111896106	0	0	0	0	0	0	0	0.016708743	0	0	0	0	0	0	0	0	0	0	0	0	0	0	0	0	0	0	0	0	0	0	0	0	0	0	0
0	0	0	0	0	0	0	0	0	0	0	0	0.006031626	0	0	0	0	0	0	0	0	0	0	0	0	0	0	0	0	0	0	0	0	0	0	0	0	0	0	0	0.024320869	0	0	0	0	0	0	0	0	0
0	0.344811147	0	0	0	0	0	0	0	0	0	0	0	0	0	0	0	0.020859364	0.028750797	0	0	0	0	0.549060587	0	0	0	0	0	0	0	0	0	0	0	0	0	0	0	0	0	0	0	0	0	0	0	0	0	0
0	0	0	0	0	0.022596993	0	0	0	0	0	0	0.050649758	0	0.027493538	0	0	0	0.001452465	0.494912619	0	0	0	0	0	0	0	0	0	0	0	0	0	0	0	0	0	0	0	0	0	0	0	0	0	0	0	0	0	0
0	0	0	0	0	0	0	0	0	0	0	0	0	0	0.29512205	0	0	0	0	0	0	0	0	0	0	0	0	0	0	0	0	0	0	0	0	0	0	0	0	0	0.01075853	0	0	0	0	0	0	0	0	0
0	0	0	0.162492281	0	0	0	0	0.01377588	0	0	0	0	0	0	0	0	0	0	0	0	0	0	0	0	0	0	0	0	0	0	0	0	0	0	0	0	0	0	0	0	0	0	0	0	0	0	0	0	0
0	0	0	0.012937369	0	0	0	0	0	0	0	0	0	0	0	0	0	0	0	0	0	0.029308763	0	0	0	0	0	0	0	0	0	0	0	0	0	0	0	0.036130806	0	0	0	0	0	0	0	0	0	0	0	0
0	0	0	0	0	0	0	0	0	0	0	0	0.074448158	0	0.141828492	0	0	0	0.073919634	0	0	0	0	0	0	0	0	0	0	0	0	0	0	0	0	0	0	0	0	0	0	0	0	0	0	0	0	0	0	0
0	0	0	0	0	0	0	0.002799319	0	0	0.04920962	0	0.369914532	0	0	0	0	0	0	0.089429348	0	0	0	0	0	0	0.024651198	0.107198838	0	0	0	0	0	0	0	0	0	0	0	0	0	0	0	0	0	0	0	0	0	0
0	0	0	0	0	0.012377665	0	0	0	0	0	0	0	0	0	0	0	0	0	0	0	0	0	0	0	0	0	0	0	0.031740919	0	0	0	0	0	0	0	0.06580027	0	0	0	0	0	0	0	0	0	0	0	0
0	0	0	0	0	0.015237381	0	0	0	0	0	0	0	0	0	0	0	0.151489231	0	0	0	0	0	0	0	0	0	0	0	0	0	0	0	0	0	0	0	0	0	0	0.044014155	0	0	0	0	0	0	0	0	0
0.006134899	0	0	0	0	0	0	0	0	0	0	0	0	0	0.016816004	0	0	0	0.003425937	0	0	0	0	0	0	0	0	0	0	0	0	0	0	0	0	0	0	0	0	0	0.028697988	0	0	0	0	0	0	0	0	0
0	0	0	0	0	0	0	0	0	0	0.012161912	0	0	0	0.151573411	0	0	0	0	0	0	0	0	0	0	0	0	0	0	0	0	0	0	0	0	0	0	0	0	0	0	0	0	0	0	0	0	0	0	0
0	0	0	0	0	0.150399104	0	0	0	0	0	0	0	0	0.005075685	0	0	0	0.017401855	0	0	0	0	0	0	0	0	0	0	0	0	0	0	0	0	0	0	0	0	0	0	0	0	0	0	0	0	0	0	0
0	0	0	0	0	0	0.040558282	0	0	0	0	0	0	0	0	0	0	0	0	0	0	0	0	0	0	0	0	0	0	0	0	0	0	0	0	0	0	0	0	0	0	0	0	0	0	0	0	0	0	0
0	0	0	0	0	0	0.03352249	0	0	0	0	0	0	0	0	0	0	0	0	0	0	0	0	0	0	0	0	0	0	0	0	0	0	0	0	0	0	0	0	0	0	0	0	0	0	0	0	0	0	0
0	0.001195103	0	0	0	0.024485369	0	0	0	0	0	0	0	0	0	0	0	0.011989927	0.008241552	0	0	0	0	0	0	0	0	0.008374003	0	0	0	0	0	0	0	0	0	0	0	0	0	0	0	0	0	0	0	0	0	0
0	0	0	0	0	0	0	0	0	0	0	0	0	0	0	0	0	0	0	0	0	0	0	0	0	0	0	0.101479658	0	0	0	0	0	0	0	0	0	0	0	0	0	0	0	0	0	0	0	0	0	0
0	0.064817824	0	0	0.058664272	0	0.108814147	0.406879905	0	0	0	0	0	0	0	0	0	0	0	0	0	0	0.022003754	0	0	0	0	0.039198211	0	0	0	0	0	0	0	0	0	0	0	0	0	0	0	0	0	0	0	0	0	0
0	0	0	0	0	0	0	0	0	0	0	0	0	0	0	0	0	0.037986455	0	0	0	0	0	0	0	0	0	0	0	0	0	0	0	0	0	0	0	0	0	0	0	0	0	0	0	0	0	0	0	0
0	0	0	0	0	0	0.020429396	0	0	0	0	0	0	0	0	0	0	0	0	0	0	0	0	0	0	0	0.092787421	0	0	0	0	0	0	0	0	0	0	0	0	0	0	0	0	0	0	0	0	0	0	0
0	0	0	0	0	0	0	0	0	0	0	0	0	0	0	0	0	0	0	0.05957975	0	0	0	0	0	0	0	0	0	0	0	0	0	0	0	0	0	0	0	0	0	0	0	0	0	0	0	0	0	0
0	0	0	0	0	0	0	0	0	0	0	0	0	0	0	0	0	0	0	0	0	0	0	0	0	0	0	0	0	0	0	0	0	0	0	0	0	0	0	0	0	0	0	0	0	0	0	0	0	0
0	0	0	0	0	0	0	0	0	0	0	0	0	0	0	0	0	0	0	0	0	0	0	0	0	0	0	0	0	0	0	0	0	0	0	0	0	0	0	0	0.023446851	0	0	0	0	0	0	0	0	0
0	0	0	0	0	0	0	0	0	0	0	0	0	0	0	0.160771569	0	0	0.005083414	0	0	0.510677142	0	0	0	0	0.016763447	0	0	0	0	0	0	0	0	0	0	0	0	0	0.017925947	0	0	0	0	0	0	0	0	0
0	0	0	0	0.005836024	0.031358612	0	0	0	0	0	0	0	0	0.071534486	0	0	0.267465999	0	0	0	0	0	0	0	0	0	0	0	0.03065538	0	0	0	0	0	0	0	0	0	0	0	0	0	0	0	0	0	0	0	0
0	0	0	0	0	0	0	0	0	0	0	0	0	0	0	0	0	0	0	0	0	0	0	0	0	0	0	0	0	0	0	0	0	0	0	0	0	0	0	0	0	0	0	0	0	0	0	0	0	0
0	0	0	0	0	0	0	0	0	0	0	0	0	0	0	0	0	0	0	0	0	0	0	0	0	0	0	0	0	0	0	0	0	0	0	0	0	0	0	0	0	0	0	0	0	0	0	0	0	0
0	0	0	0	0	0	0	0	0	0	0	0	0	0	0	0	0	0	0	0	0	0.155041591	0	0	0	0	0	0	0	0	0	0	0	0	0	0	0	0	0	0	0	0	0	0	0	0	0	0	0	0
0	0	0	0	0	0	0	0	0	0	0	0	0	0	0	0	0	0	0	0	0	0	0.022862028	0	0	0	0	0.06223614	0	0	0	0	0	0	0	0	0	0	0	0	0	0	0	0	0	0	0	0	0	0
0	0	0	0	0	0	0	0	0	0	0	0	0	0	0	0	0	0	0	0	0	0	0	0	0	0	0	0	0	0	0	0	0	0	0	0	0	0	0	0	0	0	0	0	0	0	0	0	0	0
0	0	0	0	0	0	0	0	0	0	0	0	0	0	0	0	0	0	0	0	0	0	0	0.005165236	0	0	0.00843791	0	0	0	0	0	0	0	0	0	0	0	0	0	0.014482625	0	0	0	0	0	0	0	0	0
0	0	0	0	0	0	0	0	0	0	0	0	0	0	0	0	0	0	0.001590702	0	0	0	0	0	0	0	0.04497409	0	0	0.044494964	0	0	0	0	0	0	0	0	0	0	0	0	0	0	0	0	0	0	0	0
0	0	0	0	0	0	0	0	0	0	0	0	0	0	0	0	0	0	0	0	0	0	0	0.243660707	0	0	0	0	0	0	0	0	0	0	0	0	0	0	0	0	0	0	0	0	0	0	0	0	0	0
0	0	0	0	0	0	0	0	0	0	0	0	0	0	0	0	0	0	0	7.30E-05	0	0	0	0	0.354370085	0	0	0	0	0	0	0	0	0	0	0	0	0	0	0	0.052245219	0	0	0	0	0	0	0	0	0
0	0	0	0	0	0.032405594	0.157862808	0	0	0	0	0	0	0	0	0.546910269	0	0	0	0	0	0	0	0	0	0	0	0	0	0.053582498	0	0	0	0	0	0	0	0	0	0	0	0	0	0	0	0	0	0	0	0
0	0	0	0	0	0	0	0	0	0	0	0	0	0	0	0	0	0	0.009397451	0	0	0	0	0	0	0	0.282212375	0	0	0.059181105	0	0	0	0	0	0	0	0	0	0	0	0	0	0	0	0	0	0	0	0
0	0	0	0	0	0	0	0	0	0	0	0	0	0	0	0	0	0	0	0	0	0	0	0	0	0	0	0	0	0	0	0	0	0	0	0	0	0	0	0	0	0	0	0	0	0	0	0	0	0
0	0	0	0	0	0	0	0	0	0	0.088180566	0	0	0	0	0	0	0	0.012954331	0	0	0	0	0	0	0	0	0	0	0	0	0	0	0	0	0	0	0	0	0	0.029966853	0	0	0	0	0	0	0	0	0
0	0	0	0	0	0	0.000643166	0	0	0	0	0	0	0	0	0	0	0	0	0	0	0	0	0	0	0	0	0	0	0.011678501	0	0	0	0	0	0	0	0	0	0	0	0	0	0	0	0	0	0	0	0
0	0	0	0	0	0	0	0.167175831	0	0	0	0	0	0	0	0	0	0	0.012240136	0	0	0	0	0	0	0	0	0	0	0	0	0	0	0	0	0	0	0	0	0	0	0	0	0	0	0	0	0	0	0
0	0	0	0	0	0	0	0	0	0	0	0	0	0	0.168107477	0	0	0	0	0	0	0	0	0	0	0	0	0	0	0	0	0	0	0	0	0	0	0	0	0	0	0	0	0	0	0	0	0	0	0
0	0	0	0	0	0.024156075	0	0	0	0	0	0	0	0	0	0	0	0	0	0	0	0	0	0	0	0	0	0	0	0	0	0	0	0	0	0	0	0	0	0	0	0	0	0	0	0	0	0	0	0
0	0	0	0	0	0	0	0	0	0	0	0	0.238397908	0	0	0	0	0.015390837	0	0	0	0	0	0	0	0	0.012064511	0	0	0	0	0	0	0	0	0	0	0	0	0	0	0	0	0	0	0	0	0	0	0
0	0	0.082550102	0	0	0	0	0	0	0	0	0	0	0	0	0	0	0	0	0	0	0	0	0	0	0	0	0	0.023165214	0.000895523	0	0	0	0	0	0	0	0.004366629	0	0	0	0	0	0	0	0	0	0	0	0
0	0	0	0	0	0.017801	0	0	0	0	0	0	0	0	0	0	0	0	0.037886738	0	0	0	0	0	0	0	0	0.025668954	0	0	0	0	0	0	0	0	0	0	0	0	0.047408193	0	0	0	0	0	0	0	0	0
0	0	0	0	0	0	0	0	0	0	0	0	0	0	0	0	0	0	0	0	0	0	0	0	0	0	0.268967703	0	0	0	0	0	0	0	0	0	0	0	0	0	0	0	0	0	0	0	0	0	0	0
0	0	0	0	0	0	0	0	0	0	0	0	0	0	0	0	0	0	0	0	0	0	0	0	0	0	0	0	0	0	0	0	0	0	0	0	0	0	0	0	0	0	0	0	0	0	0	0	0	0
0	0	0	0	0	0	0	0	0	0	0	0	0	0	0.127680686	0	0	0	0	0	0.004420759	0	0	0	0	0	0.021817848	0	0	0	0	0	0	0	0	0	0	0	0	0	0	0	0	0	0	0	0	0	0	0
0	0.06799742	0	0	0	0	0.023558918	0	0	0	0	0	0	0	0	0	0	0	0	0	0.025210362	0	0	0	0	0	0	0.015767428	0	0	0	0	0	0	0	0	0	0	0	0	0	0	0	0	0	0	0	0	0	0
0	0	0	0	0	0	0	0	0	0	0	0	0	0	0.094308115	0	0	0	0.041229981	0	0	0	0	0	0	0	0	0	0	0	0	0	0	0	0	0	0	0	0	0	0	0	0	0	0	0	0	0	0	0
0	0	0	0	0	0.013959461	0	0	0	0	0	0	0	0.001381512	0	0	0	0	0	0	0	0	0.012601234	0	0	0	0	0.074880485	0	0	0	0	0	0	0	0	0	0	0	0	0	0	0	0	0	0	0	0	0	0
0	0	0	0	0	0	0.021402612	0	0	0	0	0	0	0	0.003798051	0	0	0	0	0	0	0	0	0.351593498	0	0	0	0	0	0	0	0	0	0	0	0	0	0	0	0	0	0	0	0	0	0	0	0	0	0
0	0	0	0	0	0	0	0	0	0	0	0.21802584	0	0	0	0	0	0	0	0	0	0	0	0	0.035060109	0	0	0	0	0.0098247	0	0	0	0	0	0	0	0	0	0	0	0	0	0	0	0	0	0	0	0
0	0	0	0	0	0	0	0	0	0	0	0	0	0	0	0	0	0.011754209	0.044424487	0	0.088744406	0	0	0	0	0	0.002845378	0	0	0	0	0	0	0	0	0	0	0.021507845	0	0	0	0	0	0	0	0	0	0	0	0
0.027225158	0.809216754	0	0	0	0.022840266	0.709559608	0.924862124	0	0	0	0	0	0	0.914355585	0	0.574242131	0.015229946	0.841254092	0	0	0.979917236	0	0	0.996219342	0	0	0	0	0	0	0	0	0	0	0	0	0	0	0	0	0	0	0	0	0	0	0	0	0
0.529318065	0	0	0	0.002088878	0.969941529	0	0	0	0	0	0	0	0	0	0.194062331	0.747562633	0	0.106802141	0.156065352	0	0	0.900356758	0	0	0.978573378	0	0	0	0.365019837	0	0	0	0	0	0	0	0	0	0	0	0	0	0	0	0	0	0	0	0
0	0.005974647	0	0.024119607	0	0	0.622148996	0.196912062	0.988815567	0	0	0	0.080387507	0	0	0.553501238	0.863915251	0.373550932	0	0.614379688	0.109347825	0	0.523437392	0.666004087	0.997934884	0	0.286534251	0.01670545	0.878147126	0.005543908	0	0	0	0	0	0	0	0	0	0	0	0	0	0	0	0	0	0	0	0
0.947720458	0.4993394	0	0.901728152	0	0	0.420277424	0.14788698	0	0	0	0	0.018913707	0.109710289	0.020606652	0	0.463549737	0.52380751	0	0.167089124	0	0.037942144	0	0.759637202	0.919259948	0.872801835	0.009056283	0	0	0	0	0	0	0	0	0	0	0	0	0	0	0	0	0	0	0	0	0	0	0
0	0.257880823	0	0	0	0	0	0.629090717	0	0.021631797	0	0	0.982051061	0.825442108	0.124822217	0.904178745	0	0	0	0	0	0	0.905911574	0	0	0	0	0.932652093	0	0.00387625	0	0	0	0	0	0	0	0.078440526	0	0	0.041846414	0	0	0	0	0	0	0	0	0
0.454532956	0	0	0	0	0	0	0.996095702	0.197168714	0	0.947521398	0.201692766	0	0	0	0	0.486696607	0.143118651	0	0.899380756	0.992220386	0	0.013303883	5.43E-05	0.90639174	0	0	0.196561132	0	0	0	0	0	0	0	0	0	0	0	0	0	0	0	0	0	0	0	0	0	0
0	0.691299458	0.99291547	0	0.373757587	0.022602216	0	0	0	0.906027681	0	0	0	0	0	0.995363372	0.987869221	0	0.994948517	0	0.419711513	0.651277409	0	0.999238696	0	0	0	0.299490251	0.05287132	0	0	0	0	0	0	0	0	0	0	0	0	0	0	0	0	0	0	0	0	0
0.057518852	0.992398144	0.318630487	0.325626743	0.173666683	0.021362882	0.904265031	0	0	0	0.113215296	0.999694619	0.158837696	0	0	0	0.982274716	0.365332394	0	0.376846171	0	0.544994666	0.125164124	0.989624331	0.174627026	0	0	0.895106251	0	0	0	0	0	0	0	0	0	0	0	0	0	0	0	0	0	0	0	0	0	0
0.042303718	0.885950739	0	0	0	0	0	0.114825765	0.973157702	0.268541681	0.458527585	0	0.113389505	0.996347163	0.2237784	0	0	0	0.004981779	0.752844629	0	0	0	0	0	0.861141861	0	0	0	0	0	0	0	0	0	0	0	0.130740814	0	0	0	0	0	0	0	0	0	0	0	0
0	0	0.281093033	0	0	0	0	0	0	0	0	0	0.989718914	0	0.345156472	0	0	0.840083302	0	0.209937494	0.964966836	0	0	0.647596955	0	0	0	0.867732307	0	0	0	0	0	0	0	0	0	0	0	0	0	0	0	0	0	0	0	0	0	0
0	0.161390845	0	0.981541191	0.989595722	0.934943521	0	0.005675681	0.087313521	0	0	0	0	0.363649396	0	0.013682051	0	0	0.225696465	0	0	0.036123563	0	0.297025744	0.999141769	0	0.97731108	0.980772198	0	0.019972226	0	0	0	0	0	0	0	0	0	0	0	0	0	0	0	0	0	0	0	0
0	0	0	0	0	0	0	0	0	0	0	0	0	0	0	0	0	0	0	0	0	0	0	0	0	0	0	0	0	0	0	0	0	0	0	0	0	0.047047325	0	0	0	0	0	0	0	0	0	0	0	0
0	0	0	0	0	0	0	0.006057865	0	0	0	0	0	0	0	0	0	0	0	0	0	0	0	0	0	0	0.095556074	0	0.043477629	0.00304636	0	0	0	0	0	0	0	0	0	0	0	0	0	0	0	0	0	0	0	0
0	0.013068886	0	0	0	0	0	0	0	0	0	0	0	0	0	0	0	0	0	0	0	0	0.009682276	0	0	0	0	0	0	0	0	0	0	0	0	0	0	0	0	0	0	0	0	0	0	0	0	0	0	0
0	0	0	0	0	0	0	0	0	0	0	0	0.001290726	0	0	0	0	0	0	0	0	0	0	0	0	0	0	0	0	0	0	0	0	0	0	0	0	0	0	0	0	0	0	0	0	0	0	0	0	0
0	0	0	0	0.012347102	0	0	0	0	0	0	0	0	0	0	0	0	0	0	0	0	0	0	0	0.19442461	0	0	0	0	0	0	0	0	0	0	0	0	0	0	0	0	0	0	0	0	0	0	0	0	0
0	0	0	0	0	0	0	0	0	0	0	0	0.21189287	0	0	0	0	0	0	0	0	0	0.009972803	0	0	0	0	0	0	0	0	0	0	0	0	0	0	0	0	0	0	0	0	0	0	0	0	0	0	0
0.066784689	0	0	0	0	0	0.227287734	0	0	0	0	0	0	0	0	0	0	0	0	0	0	0	0	0	0	0	0	0	0	0	0	0	0	0	0	0	0	0	0	0	0	0	0	0	0	0	0	0	0	0
0	0	0	0	0	0	0	0	0	0	0	0	0	0	0.081410698	0	0	0	0	0	0	0	0	0	0	0	0	0	0.065902326	0	0	0	0	0	0	0	0	0	0	0	0	0	0	0	0	0	0	0	0	0
0	0.026894686	0	0	0	0.022559592	0	0.222472292	0	0	0	0	0	0	0	0	0	0	0.101988954	0	0	0.001945338	0	0	0	0.104232089	0	0	0	0	0	0	0	0	0	0	0	0	0	0	0	0	0	0	0	0	0	0	0	0
0	0	0	0	0	0	0	0	0	0	0	0	0	0	0.231446092	0	0	0	0.012813623	0	0	0	0.006099034	0	0	0	0.075865549	0.108622181	0	0	0	0	0	0	0	0	0	0	0	0	0	0	0	0	0	0	0	0	0	0
0	0	0	0	0.083242985	0	0	0	0	0	0	0	0	0	0	0	0	0	0	0	0	0	0	0	0	0	0.19391127	0.111782031	0	0.005272814	0	0	0	0	0	0	0	0	0	0	0	0	0	0	0	0	0	0	0	0
0	0	0	0	0	0	0	0	0	0	0	0	0.196954017	0	0	0	0	0	0	0	0	0	0	0	0	0	0	0.010924364	0	0	0	0	0	0	0	0	0	0	0	0	0	0	0	0	0	0	0	0	0	0
0	0	0	0	0	0.019588112	0	0.015003776	0	0	0	0	0	0	0	0	0	0.080996873	0.005324791	0	0	0	0	0	0.521583769	0	0	0	0	0	0	0	0	0	0	0	0	0	0	0	0	0	0	0	0	0	0	0	0	0
0	0	0	0	0	0	0	0	0	0	0	0	0	0	0	0	0	0	0	0	0	0	0	0	0	0	0	0	0	0	0	0	0	0	0	0	0	0	0	0	0.019325186	0	0	0	0	0	0	0	0	0
0	0	0	0	0	0.02508133	0	0	0	0	0	0	0	0	0	0	0	0	0	0	0	0	0	0	0	0	0	0	0	0	0	0	0	0	0	0	0	0	0	0	0	0	0	0	0	0	0	0	0	0
0	0	0	0	0	0.031436625	0	0	0	0	0	0	0	0	0	0	0	0	0.035617755	0	0	0	0	0	0	0	0	0.105042975	0	0.043696129	0	0	0	0	0	0	0	0	0	0	0	0	0	0	0	0	0	0	0	0
0	0	0	0	0	0.026190548	0	0	0	0	0	0	0.023675727	0	0	0	0	0	0	0	0	0	0	0	0	0	0.239045198	0	0	0	0	0	0	0	0	0	0	0	0	0	0	0	0	0	0	0	0	0	0	0
0	0	0	0	0	0	0	0	0	0	0	0	0	0	0.0147511	0	0	0	0.128062948	0	0	0	0	0	0	0	0	0	0	0	0	0	0	0	0	0	0	0	0	0	0	0	0	0	0	0	0	0	0	0
0	0	0	0	0	0	0	0	0	0	0	0	0	0	0	0	0	0	0	0	0	0	0	0	0	0	0	0	0	0	0	0	0	0	0	0	0	0.089433233	0	0	0.051846135	0	0	0	0	0	0	0	0	0
0	0	0	0	0	0.03237643	0	0	0	0	0	0	0	0	0	0	0	0	0	0	0	0	0	0	0	0	0	0	0	0	0	0	0	0	0	0	0	0	0	0	0.042126548	0	0	0	0	0	0	0	0	0
0	0	0	0.036663262	0	0	0	0	0	0	0	0	0	0	0	0	0	0	0	0	0	0	0	0	0	0	0	0	0	0	0	0	0	0	0	0	0	0	0	0	0	0	0	0	0	0	0	0	0	0
0	0	0	0	0	0	0.003455167	0	0	0	0	0	0	0	0	0	0	0	6.78E-05	0	0	0	0	0	0	0	0	0.042360289	0	0	0	0	0	0	0	0	0	0	0	0	0	0	0	0	0	0	0	0	0	0
0	0	0	0	0	0	0	0	0	0	0	0	0	0	0	0	0	0	0	0	0	0	0	0	0	0	0	0	0	0	0	0	0	0	0	0	0	0	0	0	0.044807804	0	0	0	0	0	0	0	0	0
0	0	0	0	0	0	0	0	0	0	0	0	0	0	0	0	0	0	0	0	0	0	0	0	0	0	0	0	0	0	0	0	0	0	0	0	0	0	0	0	0	0	0	0	0	0	0	0	0	0
0	0	0	0	0	0	0	0.002766075	0	0	0	0	0	0	0	0	0	0	0	0	0	0	0.035444551	0	0	0	0	0	0	0	0	0	0	0	0	0	0	0	0	0	0	0	0	0	0	0	0	0	0	0
0	0	0	0	0	0	0	0	0	0	0	0	0	0	0	0	0	0	0	0	0	0	0.17699549	0	0	0	0	0	0	0	0	0	0	0	0	0	0	0	0	0	0	0	0	0	0	0	0	0	0	0
0	0	0	0	0	0	0	0	0	0	0	0	0	0	0.000146316	0	0	0	0.000358955	0	0	0	0	0	0	0	0	0.61259129	0	0	0	0	0	0	0	0	0	0	0	0	0.050248556	0	0	0	0	0	0	0	0	0
0.001384837	0	0	0	0	0	0	0	0	0	0	0	0	0	0	0	0	0	0	0	0	0	0	0	0	0	0	0	0	0	0	0	0	0	0	0	0	0	0	0	0.037156086	0	0	0	0	0	0	0	0	0
0	0	0	0	0	0	0	0	0	0	0.000231749	0	0	0	0	0	0	0	0	0	0	0	0	0	0	0	0	0	0	0.011225546	0	0	0	0	0	0	0	0	0	0	0	0	0	0	0	0	0	0	0	0
0	0	0	0	0	0	0	0	0	0	0	0	0	0	0.02434732	0	0	0	0.003874653	0	0	0	0	0	0	0	0	0	0	0	0	0	0	0	0	0	0	0	0	0	0	0	0	0	0	0	0	0	0	0
0	0	0	0	0	0	0	0	0	0	0	0	0	0	0	0	0	0.000830231	0	0	0	0.000214634	0	0	0	0.012803435	0	0	0	0	0	0	0	0	0	0	0	0	0	0	0.048710887	0	0	0	0	0	0	0	0	0
0	0	0	0	0	0	0	0	0	0	0	0	0	0	0	0	0	0	0.00164683	0	0	0	0	0	0	0	0	0.064746702	0	0	0	0	0	0	0	0	0	0.063316904	0	0	0	0	0	0	0	0	0	0	0	0
0	0	0	0	0.01564661	0	0	0	0	0	0	0	0	0	0	0	0	0	0	0	0	0	0.029866686	0	0	0	0	0	0	0	0	0	0	0	0	0	0	0	0	0	0	0	0	0	0	0	0	0	0	0
0	0	0	0	0	0	0	0	0	0	0	0	0	0	0	0	0	0	0	0	0.061252947	0	0	0	0	0	0	0	0	0	0	0	0	0	0	0	0	0	0	0	0.050909541	0	0	0	0	0	0	0	0	0
0	0	0	0	0	0	0	0	0	0	0	0	0	0	0	0	0	0	0.000484645	0	0	0	0	0	0	0	0.085745671	0	0	0.02748963	0	0	0	0	0	0	0	0	0	0	0	0	0	0	0	0	0	0	0	0
0	0	0	0	0	0	0	0	0	0	0	0.019963048	0	0	0	0	0	0.009643921	0	0	0	0	0.120756326	0	0	0	0	0	0	0	0	0	0	0	0	0	0	0	0	0	0	0	0	0	0	0	0	0	0	0
0	0	0	0	0	0	0	0	0	0	0	0	0	0	0	0	0	0	0.001707955	0	0	0	0	0	0.038575661	0	0	0	0	0	0	0	0	0	0	0	0	0	0	0	0	0	0	0	0	0	0	0	0	0
0	0	0	0	0	0	0	0	0	0	0	0	0.028347275	0	0	0	0	0	0	0	0	0	0	0	0	0	0	0	0	0.064950631	0	0	0	0	0	0	0	0.129933044	0	0	0	0	0	0	0	0	0	0	0	0
0	0	0	0	0	0	0	0	0	0	0	0	0	0	0	0	0	0	0.022701812	0	0	0	0	0	0	0	0	0	0	0	0	0	0	0	0	0	0	0	0	0	0	0	0	0	0	0	0	0	0	0
0	0	0	0	0	0	0	0	0	0	0	0	0	0	0	0	0	0	0	0	0	0	0	0	0	0	0.008594065	0.027812082	0	0.04293093	0	0	0	0	0	0	0	0	0	0	0	0	0	0	0	0	0	0	0	0
0	0	0	0	0.126766433	0	0	0	0	0	0	0	0	0	0	0	0	0.051319712	0	0	0	0	0	0	0	0	0	0.026921927	0	0	0	0	0	0	0	0	0	0	0	0	0	0	0	0	0	0	0	0	0	0
0	0	0	0	0	0	0	0	0	0	0	0.036956665	0	0	0	0	0	0	0	0	0	0	0	0	0	0	0.002094939	0	0	0	0	0	0	0	0	0	0	0.001014018	0	0	0	0	0	0	0	0	0	0	0	0
0	0	0	0	0	0	0	0.013949304	0	0	0.043153945	0	0	0	0	0	0	0	0	0	0	0	0	0	0	0	0	0.096622805	0	0	0	0	0	0	0	0	0	0	0	0	0.026515435	0	0	0	0	0	0	0	0	0
0	0	0	0	0	0	0	0	0	0	0	0	0	0	0	0	0	0	0.010983679	0	0	0	0	0	0	0	0.151049309	0.189152467	0	0	0	0	0	0	0	0	0	0	0	0	0	0	0	0	0	0	0	0	0	0
0	0	0	0	0	0	0	0.009701256	0	0	0	0	0	0	0	0	0	0.083052247	0	0	0	0	0	0	0	0	0	0.024422179	0	0	0	0	0	0	0	0	0	0	0	0	0	0	0	0	0	0	0	0	0	0
0	0	0	0	0	0	0	0	0	0	0	0	0	0	0	0	0	0	0.073395025	0	0	0	0.02563826	0	0.025369825	0	0	0	0	0	0	0	0	0	0	0	0	0	0	0	0	0	0	0	0	0	0	0	0	0
0	0	0	0	0	0	0	0	0	0	0	0	0	0	0	0	0	0	0	0	0	0	0	0	0	0	0	0	0	0	0	0	0	0	0	0	0	0	0	0	0	0	0	0	0	0	0	0	0	0
0	0	0	0	0	0	0	0	0	0	0	0	0	0	0	0	0	0	0	0	0	0	0	0	0	0	0	0	0	0	0	0	0	0	0	0	0	0	0	0	0.025653716	0	0	0	0	0	0	0	0	0
0	0.001260652	0	0	0	0	0	0	0	0	0	0	0	0	0	0	0	0	0	0	0	0	0	0.196878719	0	0	0	0	0	0	0	0	0	0	0	0	0	0	0	0	0	0	0	0	0	0	0	0	0	0
0	0	0	0	0	0.032375213	0	0	0	0	0	0	0	0	0	0	0	0.033167283	0	0	0	0	0	0	0	0	0	0	0	0	0	0	0	0	0	0	0	0	0	0	0	0	0	0	0	0	0	0	0	0
0	0	0	0	0	0.029009418	0	0	0	0	0	0	0	0	0	0	0	0.00276593	0.00157524	0	0	0	0	0	0	0	0	0	0	0	0	0	0	0	0	0	0	0	0	0	0	0	0	0	0	0	0	0	0	0
0	0	0	0	0	0	0	0	0	0	0	0	0	0	0	0	0	0	0.002745898	0	0	0	0	0	0	0	0	0	0	0	0	0	0	0	0	0	0	0	0	0	0	0	0	0	0	0	0	0	0	0
0	0	0	0	0	0	0	0	0	0	0	0	0	0	0	0	0	0.049493566	0	0	0.003791898	0	0	0	0	0	0	0	0	0	0	0	0	0	0	0	0	0	0	0	0.023446851	0	0	0	0	0	0	0	0	0
0	0	0.040715159	0	0	0	0	0	0	0	0	0	0	0	0	0	0	0	0	0	0	0.078295449	0.010800979	0	0	0	0	0	0	0	0	0	0	0	0	0	0	0	0	0	0.021930418	0	0	0	0	0	0	0	0	0
0	0.005802492	0	0	0	0	0	0	0	0	0	0	0	0	0.20298893	0	0	0	0	0	0	0	0.00933408	0	0	0	0	0.027650703	0	0	0	0	0	0	0	0	0	0	0	0	0	0	0	0	0	0	0	0	0	0
0	0	0	0	0	0	0	0	0	0	0	0	0	0	0	0	0	0	0	0	0	0	0	0.101708276	0	0	0	0.488404638	0	0	0	0	0	0	0	0	0	0	0	0	0	0	0	0	0	0	0	0	0	0
0	0	0	0	0	0	0	0	0	0	0	0	0	0	0	0	0	0.046481591	0	0	0	0	0	0	0	0	0	0	0	0	0	0	0	0	0	0	0	0	0	0	0	0	0	0	0	0	0	0	0	0
0.009527246	0	0	0.001457076	0.135020071	0	0	0	0	0	0	0	0	0	0	0	0	0	0	8.37E-05	0	0	0	0	0	0	0	0	0	0	0	0	0	0	0	0	0	0	0	0	0	0	0	0	0	0	0	0	0	0
0	0	0	0	0	0	0	0	0	0	0	0	0	0	0	0	0	0	0	0	0	0	0	0	0	0	0	0	0	0	0	0	0	0	0	0	0	0	0	0	0	0	0	0	0	0	0	0	0	0
0	0	0	0	0	0	0	0.052100925	0	0	0	0	0.001324051	0	0	0	0	0	0.024093917	0	0	0	0	0	0	0	0	0	0	0	0	0	0	0	0	0	0	0	0	0	0	0	0	0	0	0	0	0	0	0
0	0.543429323	0	0	0.153909308	0.933950504	0.044161017	0.991311312	0	0	0	0	0	0	0	0.480331645	0	0.494332058	0	0	0.910572662	0	0.877820735	0	0	0	0.238044792	0.087552444	0	0	0	0	0	0	0	0	0	0.014622269	0	0	0.015583596	0	0	0	0	0	0	0	0	0
0.834731533	0.00241242	0.512747822	0.293907919	0	0.051746367	0	0	0	0	0.138045477	0	0	0.430935901	0	0.992051315	0.461161579	0.922549937	0	0	0	0.997186027	0	0	0	0	0	0.174263258	0	0	0	0	0	0	0	0	0	0	0	0	0.016638457	0	0	0	0	0	0	0	0	0
0	0.018790366	0.001784399	0	0	0.024690143	0	0	0.0147149	0	0.688671327	0	0	0.258736095	0.223424839	0.133828611	0	0	0.00269835	0.964517623	0	0.743342028	0.760456762	0.798062739	0.935470668	0	0.210168037	0.946790601	0	0.739573046	0	0	0	0	0	0	0	0	0	0	0	0	0	0	0	0	0	0	0	0
0.004779585	0.283202865	0	0.50842877	0.133808054	0	0	0	0	0	0.610183871	0	0	0	0.193902685	0.036931177	0	0.092746407	0.851286748	0	0	0.768582433	0.598868007	0.734485279	0	0.986044227	0.322244459	0.022710804	0	0.848081915	0	0	0	0	0	0	0	0	0	0	0	0	0	0	0	0	0	0	0	0
0.650284969	0	0	0	0.372316302	0.991794913	0.041112413	0.099070758	0	0	0	0	0	0	0.930899118	0.990917834	0	0	0	0.914702328	0	0.098313842	0	0.264936856	0.994678209	0	0.126883464	0	0	0.754982079	0	0	0	0	0	0	0	0.056224728	0	0	0	0	0	0	0	0	0	0	0	0
0.988754761	0.699388732	0.919875684	0	0	0	0	0	0.436179668	0.946045323	0	0.091123533	0.957548614	0	0	0	0.018766804	0.682573086	0.110966017	0	0	0	0	0.899011868	0	0.335222652	0	0.952999903	0.446174893	0	0	0	0	0	0	0	0	0	0	0	0	0	0	0	0	0	0	0	0	0
0	0.006474289	0	0	0	0.031622122	0.061645529	0	0	0	0.978787917	0.998649763	0	0.997891354	0.238321322	0	0.07705697	0.366591404	0.997417607	0.359871246	0.946525958	0	0	0.980319827	0.983330362	0	0	0.038027605	0	0.096918159	0	0	0	0	0	0	0	0.100739108	0	0	0	0	0	0	0	0	0	0	0	0
0.695214444	0.219756935	0.121122174	0	0.990440342	0	0.444738276	0.147991027	0.015790863	0	0	0.438047069	0	0	0.111469615	0	0	0	0.086020992	0	0.998206293	0	0	0.119644961	0.464851989	0	0	0.069933537	0	0.574958981	0	0	0	0	0	0	0	0	0	0	0	0	0	0	0	0	0	0	0	0
0.125776735	0	0	0	0	0.026651601	0	0.149447692	0	0	0.3582899	0	0	0	0	0	0	0.109842643	0	0	0.719428668	0.998327567	0.439207772	0.006737395	0	0.965779454	0	0	0	0.63705399	0	0	0	0	0	0	0	0	0	0	0	0	0	0	0	0	0	0	0	0
0.004423036	0.340473765	0	0.038302782	0.005233222	0	0.559063141	0	0.059650143	0	0	0	0	0.979394957	0	0.222958706	0	0	0	0	0	0.656450723	0	0	0.986822402	0.860226593	0.844702152	0	0	0.612693228	0	0	0	0	0	0	0	0	0	0	0	0	0	0	0	0	0	0	0	0
0	0	0	0	0	0.01602248	0	0	0	0	0.347357347	0	0	0	0	0	0	0	0.014274274	0	0	0	0	0	0	0	0	0	0	0	0	0	0	0	0	0	0	0	0	0	0	0	0	0	0	0	0	0	0	0
0	0	0	0	0	0	0	0	0	0	0	0	0	0	0	0	0	0	0.003753814	0	0	0	0.029717696	0	0	0	0	0	0	0	0	0	0	0	0	0	0	0	0	0	0	0	0	0	0	0	0	0	0	0
0	0	0	0	0	0.034074214	0	0.009020104	0	0	0	0	0	0	0	0	0	0	0	0	0	0	0.046902395	5.54E-05	0	0	0	0.060372296	0	0	0	0	0	0	0	0	0	0	0	0	0.051904646	0	0	0	0	0	0	0	0	0
0	0	0	0	0	0	0	0	0	0	0	0	0	0	0	0	0	0	0.001570547	0	0	0	0	0	0	0	0	0	0	0.024657838	0	0	0	0	0	0	0	0	0	0	0	0	0	0	0	0	0	0	0	0
0	0	0	0	0	0	0.031919691	0	0	0	0	0	0.001165756	0.103197732	0	0	0	0	0	0	0	0	0	0	0	0	0	0	0	0	0	0	0	0	0	0	0	0	0	0	0.022352838	0	0	0	0	0	0	0	0	0
0	0	0	0	0	0	0	0.052650219	0	0	0	0	0	0	0	0	0	0	0	0	0	0	0	0	0	0	0	0	0	0	0	0	0	0	0	0	0	0	0	0	0	0	0	0	0	0	0	0	0	0
0	0	0	0	0	0	0	0.109627534	0	0	0	0	0.071789131	0	0	0	0	0	0	0	0	0	0	0	0	0	0	0	0	0	0	0	0	0	0	0	0	0	0	0	0.040262189	0	0	0	0	0	0	0	0	0
0	0	0	0	0	0	0	0.222833329	0	0	0	0	0	0	0	0	0	0	0.022713841	0	0	0	0	0	0	0	0.023232343	0	0	0	0	0	0	0	0	0	0	0	0	0	0	0	0	0	0	0	0	0	0	0
0	0	0	0	0	0	0	0	0	0	0	0	0	0.028955998	0	0	0	0	0	0	0	0	0	0.16625114	0	0	0	0	0	0	0	0	0	0	0	0	0	0	0	0	0	0	0	0	0	0	0	0	0	0
0	0	0	0	0	0	0	0	0.018941538	0	0	0	0.031920871	0	0	0	0	0	0	0	0	0	0	0	0	0	0	0	0	0	0	0	0	0	0	0	0	0	0	0	0	0	0	0	0	0	0	0	0	0
0	0	0	0	0	0	0	0.176077522	0	0	0	0	0	0	0	0	0	0	0	0	0	0	0	0	0	0	0	0.098732711	0	0	0	0	0	0	0	0	0	0	0	0	0	0	0	0	0	0	0	0	0	0
0	0	0	0	0	0	0	0	0	0	0	0	0	0	0	0	0	0	0	0	0	0	0	0	0	0	0	0.055491167	0	0	0	0	0	0	0	0	0	0	0	0	0	0	0	0	0	0	0	0	0	0
0	0	0	0	0	0	0	0	0	0	0.016209839	0	0	0	0	0	0	0	0	0	0	0	0	0	0	0	0	0	0	0	0	0	0	0	0	0	0	0	0	0	0.051497309	0	0	0	0	0	0	0	0	0
0	0	0	0	0	0	0	0	0	0	0	0	0.001393479	0	0	0	0	0	0.000825967	0	0	0	0.024751087	0.019536697	0.031266319	0	0.232601241	0	0.025840614	0.029911444	0	0	0	0	0	0	0	0.045960877	0	0	0	0	0	0	0	0	0	0	0	0
0.121994452	0	0	0	0	0	0	0	0	0	0	0	0	0	0	0	0	0	0	0	0	0	0	0	0	0	0	0	0	0	0	0	0	0	0	0	0	0	0	0	0	0	0	0	0	0	0	0	0	0
0	0	0	0	0	0	0	0.134100966	0	0	0	0	0.05086665	0	0.010292913	0	0	0	0	0	0	0	0.018592305	0	0	0	0	0	0	0	0	0	0	0	0	0	0	0	0	0	0	0	0	0	0	0	0	0	0	0
0	0	0	0	0	0	0	0	0	0	0	0	0	0	0	0	0	0	0.035778722	0	0	0	0	0	0	0	0.254121614	0	0	0.037068189	0	0	0	0	0	0	0	0	0	0	0	0	0	0	0	0	0	0	0	0
0	0	0	0	0	0	0	0	0	0	0	0	0	0	0	0.010402558	0	0	0	0	0	0	0	0	0	0	0	0	0	0	0	0	0	0	0	0	0	0	0	0	0.049092838	0	0	0	0	0	0	0	0	0
0.315658901	0	0	0	0	0	0	0	0.061303976	0	0	0	0	0	0	0	0	0	0	0	0	0	0.013836859	0	0	0	0	0	0	0	0	0	0	0	0	0	0	0	0	0	0	0	0	0	0	0	0	0	0	0
0	0	0	0	0	0	0	0.021252825	0	0	0	0	0	0	0	0	0	0.043848556	0	0	0	0.00435483	0	0	0	0	0	0	0	0	0	0	0	0	0	0	0	0	0	0	0.034311322	0	0	0	0	0	0	0	0	0
0	0	0	0	0	0	0	0	0	0	0	0	0	0	0	0	0	0.033497989	0.004510961	0	0	0	0	0	0	0	0	0	0	0	0	0	0	0	0	0	0	0	0	0	0	0	0	0	0	0	0	0	0	0
0	0	0	0	0.008121195	0	0	0	0	0	0	0	0.054460013	0	0	0	0	0	0	0	0	0	0.021887937	0	0	0	0	0	0	0.00013935	0	0	0	0	0	0	0	0	0	0	0	0	0	0	0	0	0	0	0	0
0	0	0	0	0	0	0	0	0	0	0	0	0	0	0	0	0	0	0	0	0	0	0	0.30743732	0	0	0	0	0	0.023227542	0	0	0	0	0	0	0	0	0	0	0	0	0	0	0	0	0	0	0	0
0	0	0	0	0	0	0	0	0	0	0	0	0.11764476	0	0	0	0	0	0	0	0	0	0.018877837	0	0	0	0	0	0	0	0	0	0	0	0	0	0	0	0	0	0	0	0	0	0	0	0	0	0	0
0	0	0	0	0	0	0	0	0	0	0.076214593	0	0	0	0	0	0	0	0	0	0	0	0	0	0	0	0	0.095901413	0	0	0	0	0	0	0	0	0	0	0	0	0.02775065	0	0	0	0	0	0	0	0	0
0	0	0	0	0	0	0	0	0	0	0.000968964	0	0	0	0	0	0	0	0	0	0.082402553	0	0	0	0	0	0	0.111019439	0	0	0	0	0	0	0	0	0	0	0	0	0	0	0	0	0	0	0	0	0	0
0	0	0	0	0	0.017883907	0	0	0	0	0	0	0	0	0	0	0	0.028569736	0.016359043	0	0	0	0	0	0	0	0	0	0	0	0	0	0	0	0	0	0	0	0	0	0	0	0	0	0	0	0	0	0	0
0	0	0	0	0	0	0	0	0	0	0	0	0	0	0	0	0	0	0	0	0	0	0	0.007632842	0	0	0	0	0	0	0	0	0	0	0	0	0	0	0	0	0	0	0	0	0	0	0	0	0	0
0	0	0	0	0	0	0	0	0	0	0	0	0	0	0	0	0	0	0	0	0	0	0	0	0	0	0	0	0	0	0	0	0	0	0	0	0	0	0	0	0	0	0	0	0	0	0	0	0	0
0	0	0	0	0	0	0	0	0.039976899	0	0	0	0	0	0	0	0	0	0.002003044	0	0	0	0	0.303397776	0	0	0	0.044923682	0	0	0	0	0	0	0	0	0	0	0	0	0	0	0	0	0	0	0	0	0	0
0.037171676	0	0	0	0	0	0	0	0	0	0	0	0	0	0	0	0	0	0	0	0	0	0.025256997	0	0	0	0	0	0	0	0	0	0	0	0	0	0	0	0	0	0	0	0	0	0	0	0	0	0	0
0	0	0	0	0	0	0	0	0.055085248	0	0	0	0	0	0	0	0	0	0.078032576	0	0.038027262	0	0	0	0	0	0	0	0	0.004278308	0	0	0	0	0	0	0	0	0	0	0	0	0	0	0	0	0	0	0	0
0	0	0	0	0	0.030791902	0	0	0	0	0	0	0.137949654	0.000496996	0.191266737	0	0	0	0.000897314	0	0	0	0	0	0	0	0	0	0	0	0	0	0	0	0	0	0	0	0	0	0	0	0	0	0	0	0	0	0	0
0	0	0	0	0	0	0	0	0	0	0	0	0	0	0	0	0	0	0	0	0	0	0	0	0	0	0	0.011551691	0	0	0	0	0	0	0	0	0	0	0	0	0	0	0	0	0	0	0	0	0	0
0	0	0	0	0	0	0	0	0	0	0	0	0	0	0	0	0	0.073671716	0	0	0	0	0	0	0	0.078247601	0	0	0	0	0	0	0	0	0	0	0	0	0	0	0.046515928	0	0	0	0	0	0	0	0	0
0.165036702	0	0	0	0	0	0	0	0	0	0	0	0	0	0	0	0	0	0.032559796	0	0	0	0	0	0	0	0	0	0	0	0	0	0	0	0	0	0	0	0	0	0	0	0	0	0	0	0	0	0	0
0	0	0	0	0	0	0	0	0	0	0	0	3.82E-05	0	0	0	0	0.011951703	0	0	0	0	0	0	0	0	0	0	0	0	0	0	0	0	0	0	0	0	0	0	0	0	0	0	0	0	0	0	0	0
0	0	0	0	0	0	0	0	0	0	0	0	0	0	0	0	0	0	0	0	0	0	0	0	0	0	0	0	0	0	0	0.158180328	0	0	0	0	0	0	0	0	0	0	0	0	0	0	0	0	0	0
0	0	0	0	0	0	0	0	0	0	0	0	0	0	0	0	0	0	0	0	0	0.093331031	0	0.091489941	0	0	0	0	0	0	0	0	0	0	0	0	0	0	0	0	0	0	0	0	0	0	0	0	0	0
0.027433756	0	0	0	0	0	0	0	0	0	0	0	0.021922688	0	0	0	0	0	0	0	0	0	0	0	0	0	0.01281725	0	0	0	0	0	0	0	0	0	0	0	0	0	0	0	0	0	0	0	0	0	0	0
0	0	0	0	0.052156849	0	0	0	0	0	0	0	0	0	0	0	0	0	0	0	0	0	0	0	0	0	0	0.100722572	0	0	0	0	0	0	0	0	0	0	0	0	0	0	0	0	0	0	0	0	0	0
0	0	0	0	0	0	0.008281482	0	0	0	0	0	0.095798409	0	0	0	0	0	0	0	0	0	0	0	0	0	0	0	0	0	0	0	0	0	0	0	0	0	0	0	0	0	0	0	0	0	0	0	0	0
0	0	0	0	0	0.113921841	0.003320602	0	0	0	0	0	0	0	0.079590464	0	0	0	0.020060622	0	0	0	0	0	0	0	0	0	0	0	0	0	0	0	0	0	0	0	0	0	0	0	0	0	0	0	0	0	0	0
0	0	0	0	0	0.021219693	0	0	0	0	0	0	0	0	0	0	0	0.025859483	0	0	0	0	0	0	0	0	0	0.058099898	0	0	0	0	0	0	0	0	0	0	0	0	0.04984094	0	0	0	0	0	0	0	0	0
0.03847031	0	0	0	0	0.028233114	0	0	0	0	0	0	0	0	0	0	0	0	0	0	0	0	0	0	0	0	0	0	0	0	0	0	0	0	0	0	0	0	0	0	0	0	0	0	0	0	0	0	0	0
0	0.00439874	0	0	0	0	0	0	0	0	0	0	0	0	0.085421019	0	0	0	0	0	0	0	0	0	0.00714325	0	0	0.032255532	0	0	0	0	0	0	0	0	0	0	0	0	0	0	0	0	0	0	0	0	0	0
0	0	0	0	0	0.031134976	0	0	0	0	0	0	0	0	0	0	0.039918816	0	0	0	0	0	0	0	0	0.004510326	0	0.067224396	0	0	0	0	0	0	0	0	0	0	0	0	0	0	0	0	0	0	0	0	0	0
0	0	0	0	0	0	0	0	0	0	0	0	0	0	0	0	0	0	0	0	0	0	0	0	0	0	0	0	0	0	0	0	0	0	0	0	0	0	0	0	0	0	0	0	0	0	0	0	0	0
0	0.268034406	0	0	0	0	0	0	0	0	0	0	0	0	0	0	0	0	0	0	0	0.058964396	0.025857971	0	0	0	0	0	0	0.054167983	0	0	0	0	0	0	0	0	0	0	0	0	0	0	0	0	0	0	0	0
0	0	0	0	0	0.029854935	0	0	0	0	0	0	0	0	0	0	0	0	0	0	0	0	0	0	0	0	0	0	0	0	0	0	0	0	0	0	0	0	0	0	0	0	0	0	0	0	0	0	0	0
0	0	0	0	0	0.171067394	0	0	0	0	0	0	0	0	0	0	0	0	0	0	0	0	0	0	0	0	0	0	0	0	0	0	0	0	0	0	0	0.133709216	0	0	0	0	0	0	0	0	0	0	0	0
0	0.001089034	0	0	0	0	0	0	0	0	0	0	0	0	0	0	0	0	0	0	0	0	0	0	0	0	0.018959958	0	0	9.64E-05	0	0	0	0	0	0	0	0	0	0	0	0	0	0	0	0	0	0	0	0
0	0.007364023	0	0	0	0	0	0	0	0	0	0	0.076025974	0	0	0	0	0.042112868	0	0	0	0	0	0.141271087	0	0	0	0.066031282	0	0	0	0	0	0	0	0	0	0	0	0	0	0	0	0	0	0	0	0	0	0
0	0.00085902	0	0	0	0	0.006702187	0	0	0	0	0	0	0	0	0	0	0	0	0	0	0	0	0	0	0	0	0.058058921	0	0	0	0	0	0	0	0	0	0	0	0	0	0	0	0	0	0	0	0	0	0
0	0	0	0	0.041624364	0	0	0	0	0	0	0	0	0	0	0	0	0	0	0	0	0	0	0	0	0	0	0	0	0	0	0	0	0	0	0	0	0	0	0	0	0	0	0	0	0	0	0	0	0
0	0	0	0	0	0	0	0	0	0	0	0	0	0	0.126576451	0	0	0	0	0	0	0	0	0	0	0	0	0	0	0	0	0	0	0	0	0	0	0	0	0	0	0	0	0	0	0	0	0	0	0
0	0	0	0	0	0.031453961	0	0	0	0	0	0	0	0	0	0	0.482032005	0	0	0	0	0	0	0	0	0	0.001616398	0	0	0	0	0	0	0	0	0	0	0	0	0	0	0	0	0	0	0	0	0	0	0
0	0	0	0	0	0	0.001416094	0	0	0	0	0	0	0	0	0	0	0	0	0	0	0	0	0	0	0	0	0	0	0	0	0	0	0	0	0	0	0	0	0	0	0	0	0	0	0	0	0	0	0
0	0	0	0	0	0.043428684	0	0	0	0	0	0	0	0	0	0	0	0	0	0	0	0	0	0	0	0	0	0	0	0	0	0	0	0	0	0	0	0	0	0	0.051873055	0	0	0	0	0	0	0	0	0
0.012913861	0	8.65E-05	0	0	0	0	0	0	0	0	0	0.011792899	0	0	0	0	0	0.08650373	0	0	0	0	0.030017707	0	0	0	0	0	0	0	0	0	0	0	0	0	0	0	0	0	0	0	0	0	0	0	0	0	0
0.115751574	0	0.203202087	0.183291498	0	0.810157079	0	0.080080228	0	0	0	0.532955164	0	0	0.057578048	0.258554081	0	0.044203879	0	0	0.444264438	0	0.010080036	0	0	0	0.106029351	0.015282156	0	0.028850855	0	0	0	0	0	0	0	0	0	0	0.039187895	0	0	0	0	0	0	0	0	0
0	0	0	0.534769806	0.339754617	0	0.00906548	0	0.103567387	0.97485852	0	0	0.060353634	0	0.99504782	0	0.981271862	0.779604383	0.000233285	0.026349982	0.375882276	0.108122734	0.104035642	0.01521877	0.965981222	0.027123388	0	0	0.883885983	0	0	0	0	0	0	0	0	0	0	0	0	0	0	0	0	0	0	0	0	0
0.046716062	0.722324308	0.79612627	0	0	0.029510465	0	0	0	0.278707936	0.994879444	0	0	0.828746104	0.448202631	0.617733521	0	0	0	0	0	0	0.852293886	0.863470928	0.3154683	0.673927301	0.996666543	0.84641764	0	0	0	0	0	0	0	0	0	0	0	0	0	0	0	0	0	0	0	0	0	0
0	0.186047067	0.841079711	0	0.129024186	0.03565926	0.075658283	0	0	0	0	0	0	0	0.997730604	0.981346922	0	0.332011905	0.902890516	0	0	0	0.821873046	0.710411976	0.070056632	0.019750605	0.097346492	0.01170478	0	0	0	0	0	0	0	0	0	0	0	0	0	0	0	0	0	0	0	0	0	0
0	0.009975767	0	0.018494254	0	0.068789241	0	0	0.022923637	0	0	0	0.327385218	0	0	0	0.984277687	0	0.023426391	0.926006513	0.002501942	0.519299873	0.700733101	0	0	0.988756026	0	0.071269752	0	0.046069054	0	0	0	0	0	0	0	0.128222047	0	0	0	0	0	0	0	0	0	0	0	0
0.953147609	0	0	0	0	0.25794914	0.854136912	0.761405773	0.080478013	0	0	0	0.366267155	0.640567319	0.923707804	0	0	0	0	0.011447069	0.261206301	0.488095319	0.668640779	0.790879529	0.10996018	0.038730278	0	0	0	0.092232375	0	0	0	0	0	0	0	0	0	0	0	0	0	0	0	0	0	0	0	0
0	0.350823359	0	0.144340342	0.032313706	0	0	0.991080579	0	0	0	0	0.341012234	0.325503467	0	0	0	0	0.024632391	0.993812625	0.978420117	0.943050536	0.383145368	0	0.770721282	0.033409658	0.170105237	0	0.797673891	0	0	0	0	0	0	0	0	0	0	0	0	0	0	0	0	0	0	0	0	0
0.17071086	0.980657587	0	0	0	0.025772755	0.999270901	0.361295064	0.705165405	0.454798688	0.62301175	0	0.887529016	0.270553944	0.205666659	0.996026756	0.362973147	0	0.129690131	0	0	0	0.985382708	0.950684294	0.872762617	0	0	0.717055927	0.972037286	0.197657063	0	0	0	0	0	0	0	0	0	0	0	0	0	0	0	0	0	0	0	0
0.996576799	0.89771618	0.147893122	0	0	0.032513777	0	0	0	0.977853084	0	0	0.414649219	0	0	0	0	0	0	0	0	0	0	0.996208871	0	0	0.000410655	0	0	0	0	0	0	0	0	0	0	0	0	0	0	0	0	0	0	0	0	0	0	0
0	0	0	0	0	0	0	0.085051616	0	0	0	0	0	0	0	0	0	0	0	0	0	0	0.012640104	0.013061183	0	0	0	0.09263847	0	0	0	0	0	0	0	0	0	0	0	0	0	0	0	0	0	0	0	0	0	0
0	0	0	0	0	0.031467525	0	0	0	0	0	0	0	0	0	0	0	0	0.043733349	0	0.137531988	0.305252845	0	0	0	0	0	0	0	0	0	0	0	0	0	0	0	0	0	0	0	0	0	0	0	0	0	0	0	0
0	0	0	0	0	0	0	0	0	0	0	0	0	0	0	0	0	0	0	0	0	0	0	0	0	0	0	0.012205904	0	0	0	0	0	0	0	0	0	0	0	0	0	0	0	0	0	0	0	0	0	0
0	0	0	0	0	0	0	0	0	0	0	0	0	0	0	0	0	0.006140019	0.008537429	0	0	0	0	0	0	0	0	0	0	0	0	0	0	0	0	0	0	0	0	0	0	0	0	0	0	0	0	0	0	0
0	0.002710145	0	0	0	0	0	0	0.05649262	0	0	0	0	0	0	0	0	0	0	0	0	0	0	0	0	0	0	0	0	0.01350994	0	0	0	0	0	0	0	0.035237407	0	0	0	0	0	0	0	0	0	0	0	0
0	0	0	0	0	0	0	0	0	0	0	0	0	0	0	0	0	0.033086624	0	0	0.022123414	0	0	0	0	0	0	0	0	0	0	0	0	0	0	0	0	0	0	0	0	0	0	0	0	0	0	0	0	0
0	0	0	0	0	0.032807276	0.005300825	0	0	0	0	0	0	0	0	0	0	0	0	0	0.423614243	0	0	0	0	0	0	0	0	0	0	0	0	0	0	0	0	0	0	0	0	0	0	0	0	0	0	0	0	0
0	0	0	0	0	0	9.99E-05	0	0	0	0	0	0	0	0	0	0	0	0	0	0	0	0	0	0	0	0	0	0	0.07565043	0	0	0	0	0	0	0	0	0	0	0	0	0	0	0	0	0	0	0	0
0	0	0	0	0	0	0	0.196488146	0	0	0	0	0	0	0	0	0.000225425	0.043393014	0	0	0	0	0	0	0	0	0	0	0	0	0	0	0	0	0	0	0	0	0	0	0	0	0	0	0	0	0	0	0	0
0	0	0	0	0	0.024565175	0	0	0	0	0	0	0	0	0	0	0	0	0	0	0	0	0	0	0	0	0	0	0	0	0	0	0	0	0	0	0	0	0	0	0	0	0	0	0	0	0	0	0	0
0	0.024356612	0	0	0	0	0.006361395	0	0	0	0	0	0	0.043741194	0	0	0	0	0	0	0.007526306	0	0	0	0	0	0	0	0	0.094597063	0	0	0	0	0	0	0	0	0	0	0	0	0	0	0	0	0	0	0	0
0	0	0	0	0	0.020356221	0	0	0	0	0	0	0	0	0	0	0	0	0	0	0	0.026408586	0	0.035483336	0	0	0	0	0	0	0	0	0	0	0	0	0	0	0	0	0	0	0	0	0	0	0	0	0	0
0	0.003538563	0	0	0	0	0	0	0	0	0	0	0	0	0	0	0	0	0	0	0	0	0	0.024983825	0	0	0	0	0	0	0	0	0	0	0	0	0	0	0	0	0.030313264	0	0	0	0	0	0	0	0	0
0	0	0	0	0.150448858	0	0	0	0	0	0.148936523	0	0	0	0	0	0	0	0	0	0.00040871	0.257772833	0	0	0	0	0	0.104452811	0	0	0	0	0	0	0	0	0	0	0	0	0	0	0	0	0	0	0	0	0	0
0	0	0	0	0	0	0	0	0	0	0	0	0	0	0	0	0	0	0	0.567509639	0	0	0	0	0	0	0	0.047774453	0	0	0	0	0	0	0	0	0	0	0	0	0	0	0	0	0	0	0	0	0	0
0.076075153	0	0	0	0	0	0	0	0	0	0	0	0.027034651	0	0	0	0	0	0	0	0	0	0	0	0	0	0	0	0	0	0	0	0	0	0	0	0	0.024383775	0	0	0	0	0	0	0	0	0	0	0	0
0	0.009824655	0	0	0	0	0	0	0	0	0	0	0	0	0	0	0	0.169592549	0	0	0	0	0	0	0	0	0.027662033	0	0	0	0	0	0	0	0	0	0	0.057096775	0	0	0.016023201	0	0	0	0	0	0	0	0	0
0	0	0	0	0	0	0	0	0	0	0	0	0	0	0	0	0	0	0	0	0	0	0	0	0	0	0	0	0	0	0	0	0	0	0	0	0	0	0	0	0	0	0	0	0	0	0	0	0	0
0	0	0	0	0	0.02797524	0	0	0	0	0	0	0	0	0	0	0	0	0	0	0	0	0	0	0	0	0.047308309	0	0	0	0	0	0	0	0	0	0	0	0	0	0	0	0	0	0	0	0	0	0	0
0	0	0	0	0	0	0	0	0	0	0	0	0	0	0	0	0	0.020922725	0	0	0	0	0	0	0	0	0	0.010888516	0	0	0	0	0	0	0	0	0	0	0	0	0	0	0	0	0	0	0	0	0	0
0	0	0	0	0	0	0	0.105693808	0	0	0.005208504	0	0	0	0	0	0	0	0	0	0	0	0	0.056272996	0	0	0	0.002157984	0	0	0	0	0	0	0	0	0	0	0	0	0	0	0	0	0	0	0	0	0	0
0	0	0	0	0	0.032844455	0	0	0	0	0	0.123820797	0	0	0	0	0	0	0	0	0	0	0	0	0	0	0	0	0	0	0	0	0	0	0	0	0	0	0	0	0	0	0	0	0	0	0	0	0	0
0	0	0	0	0	0	0	0	0	0	0	0	0.207795922	0	0	0	0	0	0.013481001	0	0	0	0	0	0	0	0	0	0	0	0	0	0	0	0	0	0	0	0	0	0	0	0	0	0	0	0	0	0	0
0	0	0	0	0	0.032830458	0	0	0	0	0	0	0	0	0	0	0	0	0	0	0	0.034229207	0	0	0	0	0.005911866	0	0	0	0	0	0	0	0	0	0	0	0	0	0	0	0	0	0	0	0	0	0	0
0	0	0	0	0	0	0	0	0	0	0	0	0	0	0	0	0	0	0	0	0.005235575	0	0	0	0	0	0	0	0	0	0	0	0	0	0	0	0	0	0	0	0.051193363	0	0	0	0	0	0	0	0	0
0	0	0.079403531	0	0	0	0	0	0	0	0.012865661	0	0.022411516	0	0	0	0	0.28449292	0.012740149	0	0	0	0	0	0.011291833	0	0	0	0	0	0	0	0	0	0	0	0	0	0	0	0	0	0	0	0	0	0	0	0	0
0	0	0	0	0	0	0	0	0	0	0	0	0	0	0.138924383	0.052569255	0	0	0	0	0	0	0	0	0	0	0	0	0	0	0	0	0	0	0	0	0	0	0	0	0	0	0	0	0	0	0	0	0	0
0	0	0	0	0	0	0	0	0	0	0	0	0	0	0	0	0	0	0.002323978	0	0	0	0	0	0	0.142836497	0	0	0	0	0	0	0	0	0	0	0	0	0	0	0	0	0	0	0	0	0	0	0	0
0	0	0	0	0	0	0	0	0	0	0	0	0.019364315	0	0	0	0	0	0	0	0	0	0	0	0	0	0	0	0	0	0	0.060666969	0	0	0	0	0	0	0	0	0.05163013	0	0	0	0	0	0	0	0	0
0	0	0	0	0	0	0	0	0	0	0	0	0	0	0	0	0	0	0	0	0	0	0	0	0	0	0	0.069958112	0	0	0	0	0	0	0	0	0	0	0	0	0.034905509	0	0	0	0	0	0	0	0	0
0	0	0	0	0	0	0	0	0	0	0	0	0	0	0	0	0	0	0.004878589	0	0	0.009470426	0	0	0	0	0	0	0	0	0	0	0	0	0	0	0	0.040091724	0	0	0	0	0	0	0	0	0	0	0	0
0	0	0	0	0	0	0	0	0	0	0	0	0	0	0	0	0	0	0	0	0	0	0	0.129812965	0	0	0.090046593	0	0	0	0	0	0	0	0	0	0	0	0	0	0	0	0	0	0	0	0	0	0	0
0	0	0	0	0	0	0.391802937	0.004858231	0	0	0	0	0	0	0	0	0	0	0.022404929	0	0	0	0	0	0	0	0	0	0	0	0	0	0	0	0	0	0	0	0	0	0.024013683	0	0	0	0	0	0	0	0	0
0	0	0	0	0	0	0.000729508	0	0	0	0	0	0	0	0	0	0	0	0	0	0	0	0	0	0	0.0023058	0	0	0	0	0	0	0	0	0	0	0	0	0	0	0	0	0	0	0	0	0	0	0	0
0	0	0	0	0	0	0	0.004146944	0	0	0	0	0	0	0	0	0	0	0	0	0	0	0	0	0	0	0	0.074087595	0	0.002865949	0	0	0	0	0	0	0	0.059342752	0	0	0	0	0	0	0	0	0	0	0	0
0	0	0	0	0	0	0	0.436191311	0	0	0	0	0	0	0	0	0	0	0	0	0	0	0	0	0.028927352	0	0	0	0	0	0	0	0	0	0	0	0	0	0	0	0	0	0	0	0	0	0	0	0	0
0	0	0	0	0	0	0	0	0	0	0	0	0	0	0	0	0	0	0	0	0	0	0	0	0	0	0	0	0	0	0	0	0	0	0	0	0	0	0	0	0.037172691	0	0	0	0	0	0	0	0	0
0	0	0	0	0	0	0	0	0	0	0	0	0	0	0	0	0	0	0	0	0	0	0	0	0	0	0	0	0	0	0	0	0	0	0	0	0	0	0	0	0.046142803	0	0	0	0	0	0	0	0	0
0	0.129244406	0	0	0	0	0	0	0	0	0	0	0	0	0	0	0	0	0.023577956	0	0	0	0	0	0	0	0	0	0	0	0	0	0	0	0	0	0	0	0	0	0	0	0	0	0	0	0	0	0	0
0	0	0	0	0	0	0	0	0	0	0	0	0	0	0	0	0	0	0.019635369	0	0	0	0	0	0	0	0	0.060500062	0	0	0	0	0	0	0	0	0	0	0	0	0	0	0	0	0	0	0	0	0	0
0	0	0	0	0	0	0	0	0	0	0	0	0	0	0	0	0	0	0	0	0	0	0	0	0	0	0	0	0	0	0	0	0	0	0	0	0	0	0	0	0	0	0	0	0	0	0	0	0	0
0	0.017372869	0	0	0	0	0	0	0	0	0	0	0	0	0	0	0	0	0	0	0	0	0	0	0	0	0.046747689	0	0	0	0	0	0	0	0	0	0	0	0	0	0	0	0	0	0	0	0	0	0	0
0	0	0	0	0	0	0	0	0	0	0	0	0	0	0	0	0	0	0	0	0	0	0	0	0	0	0	0	0	0	0	0	0	0	0	0	0	0	0	0	0	0	0	0	0	0	0	0	0	0
0	0	0	0	0	0	0	0	0	0	0	0	0.028708467	0	0	0	0	0	0.006049328	0	0	0	0	0	0	0	0	0	0	0	0	0	0	0	0	0	0	0	0	0	0.013231336	0	0	0	0	0	0	0	0	0
0	0	0	0	0	0	0	0	0	0	0	0	0	0	0	0	0	0	0	0	0	0	0	0	0	0	0	0.08090841	0	0	0	0	0	0	0	0	0	0	0	0	0	0	0	0	0	0	0	0	0	0
0	0	0	0	0	0	0	0	0	0	0	0	0	0	0	0	0	0	0	0	0	0	0.024374338	0	0	0	0	0.075342771	0	0	0	0	0	0	0	0	0	0	0	0	0	0	0	0	0	0	0	0	0	0
0.054817018	0	0	0	0	0	0	0	0	0	0	0	0	0	0	0	0	0	0	0	0	0	0	0	0	0	0	0	0	0	0	0	0	0	0	0	0	0	0	0	0.03996711	0	0	0	0	0	0	0	0	0
0	0.001345268	0	0	0	0	0	0	0	0	0	0	0	0	0	0	0	0	0	0	0	0	0	0	0	0	0	0	0	0	0	0	0	0	0	0	0	0	0	0	0	0	0	0	0	0	0	0	0	0
0	0	0	0	0	0	0	0	0	0	0	0	0.065293195	0	0	0	0	0.198199096	0	0	0	0	0.014628055	0	0	0	0	0	0	0	0	0	0	0	0	0	0	0	0	0	0	0	0	0	0	0	0	0	0	0
0	0	0	0	0	0	0	0.071524329	0	0	0	0	0	0	0	0	0	0	0	0	0	0.001391515	0.005888026	0	0	0	0	0	0	0	0	0	0	0	0	0	0	0	0	0	0	0	0	0	0	0	0	0	0	0
0	0	0	0	0.109746022	0	0	0.178515926	0	0	0	0	0	0	0	0	0	0	0	0	0	0	0	0	0	0	0	0	0	0	0	0	0	0	0	0	0	0	0	0	0	0	0	0	0	0	0	0	0	0
0	0	0	0	0	0	0	0	0	0	0	0	0.139159553	0	0	0	0	0	0	0.002504692	0	0	0	0.062535031	0	0	0	0	0	0	0	0	0	0	0	0	0	0	0	0	0	0	0	0	0	0	0	0	0	0
0	0.007170055	0	0	0.008901286	0	0	0	0	0	0	0	0	0	0	0	0	0	0	0	0	0	0	0	0	0	0	0.03828432	0	0.09605408	0	0	0	0	0	0	0	0	0	0	0	0	0	0	0	0	0	0	0	0
0	0.021488086	0	0	0	0	0	0.011546958	0	0	0	0	0	0	0	0	0	0	0	0	0	0	0	0	0	0	0	0	0	0	0	0	0	0	0	0	0	0	0	0	0	0	0	0	0	0	0	0	0	0
0	0	0	0	0	0	0	0	0.091707362	0	0	0.122921495	0	0	0.036370082	0	0	0	0.008664968	0	0	0	0	0	0	0	0	0	0	0	0	0	0	0	0	0	0	0	0	0	0	0	0	0	0	0	0	0	0	0
0	0.428020106	0.080577431	0	0	0	0	0	0	0	0	0	0	0	0	0	0	0	0	0	0	0	0	0	0	0	0	0	0	0	0	0	0	0	0	0	0	0.04633987	0	0	0	0	0	0	0	0	0	0	0	0
0	0	0	0	0	0	0	0	0	0	0	0	0	0	0.005385298	0	0	0	0	0	0	0	0	0	0	0	0.190176179	0	0	0	0	0	0	0	0	0	0	0	0	0	0	0	0	0	0	0	0	0	0	0
0.008602735	0	0	0	0	0.011606428	0	0	0	0	0	0	0.02944847	0	0.014178595	0	0	0	0	0	0	0	0.042532387	0	0.549559444	0	0	0	0	0	0	0	0	0	0	0	0	0.039181966	0	0	0.020734502	0	0	0	0	0	0	0	0	0
0	0	0	0	0	0.20523439	0	0	0	0	0	0	0	0	0	0	0	0	0.00883712	0	0	0	0	0	0	0	0	0	0	0	0	0	0	0	0	0	0	0	0	0	0.021547725	0	0	0	0	0	0	0	0	0
0	0	0	0	0	0	0	0	0	0	0	0	0.012033298	0	0	0	0	0	0.017684556	0	0	0	0.016860594	0	0	0	0	0	0	0	0	0	0	0	0	0	0	0	0	0	0	0	0	0	0	0	0	0	0	0
0.104792909	0	0.477904898	0.942746451	0	0.051901544	0.060035872	0	0.035346026	0	0.995771829	0.13489608	0	0	0.045501921	0	0.675706837	6.20E-05	0	0	0.923157527	0.034330239	0.928151618	0.08612486	0.461587351	0	0.983980382	0	0	0	0	0	0	0	0	0	0	0	0	0	0	0	0	0	0	0	0	0	0	0
0.826702605	0	0.91517479	0.145482579	0.940939945	0	0	0.036484851	0	0	0	0	0.982601834	6.73E-05	0.857730373	0	0.999473516	0	0.012716079	0	0.568880143	0	0.078660015	0	0	0.304995126	0	0	0.43886862	0	0	0	0	0	0	0	0	0	0	0	0	0	0	0	0	0	0	0	0	0
0.012745084	0	0.963962362	0.497361465	0	0	0	0	0.992390263	0.532755912	0.00798048	0.027825937	0	0	0	0.641017106	0.002708087	0.024146493	0.513201114	0	0.092103157	0	0	0.663625347	0	0	0	0.982147064	0	0	0	0	0	0	0	0	0	0	0	0	0.049639545	0	0	0	0	0	0	0	0	0
0.986124918	0	0	0	0	0.09557772	0.96266157	0.050727688	0.263030004	0.200937108	0	0	0.994397995	0	0	0	0	0.450460221	0.006076462	0	0	0.631945257	0	0.822730992	0.519876699	0	0.101573106	0.989096924	0	0.206061351	0	0	0	0	0	0	0	0	0	0	0	0	0	0	0	0	0	0	0	0
0	0	0	0	0.991268821	0.094706409	0	0.988873383	0.574142215	0.517738507	0	0	0.152188342	0.714775375	0	0.261901766	0	0	0	0	0	0	0	0.410468621	0	0.246740083	0.019974084	0.394965456	0.167165165	0	0	0	0	0	0	0	0	0.024755813	0	0	0	0	0	0	0	0	0	0	0	0
0.983978786	0	0	0.688745762	0	0.780924272	0	0.970320601	0.240656476	0	0	0.418147351	0	0	0	0	0	0	0.009479694	0	0.823119652	0	0.020547763	0	0	0.000202619	0.175913559	0	0	0.703580307	0	0	0	0	0	0	0	0	0	0	0	0	0	0	0	0	0	0	0	0
0.98577622	0	0	0	0.441913393	0.099296869	0.889408491	0.998197001	0	0	0	0	0.55435349	0	0.020817124	0	0	0	0	0	0.03677775	0.474450726	0.276193633	0	0.98522648	0	0	0.08370925	0	0	0	0	0	0	0	0	0	0	0	0	0.04067811	0	0	0	0	0	0	0	0	0
0.840207057	0	0	0	0	0	0.002264623	0	0	0	0	0	0	0.834007523	0.94878219	0	0	0	0.973035307	0	0	0.933873922	0.425401539	0.021781395	0	0	0.139766874	0	0	0	0	0	0	0	0	0	0	0	0	0	0	0	0	0	0	0	0	0	0	0
0	0	0	0	0	0	0	0	0	0	0	0	0	0	0.209580263	0	0	0	0	0	0	0.355052181	0	0	0	0	0	0.039502841	0	0	0	0	0	0	0	0	0	0	0	0	0.051098894	0	0	0	0	0	0	0	0	0
0.219864666	0	0	0	0	0	0	0	0	0	0	0	0.016633035	0	0	0	0	0	0	0	0	0	0.006105975	0	0	0	0.23601833	0	0	0	0	0	0	0	0	0	0	0	0	0	0	0	0	0	0	0	0	0	0	0
0	0	0	0	0	0	0	0	0	0	0	0	0	0	0	0	0	0	0.01062688	0	0	0	0	0	0.00534182	0	0.002703991	0.106163724	0	0	0	0	0	0	0	0	0	0	0	0	0	0	0	0	0	0	0	0	0	0
0	0	0	0	0	0.023335406	0	0	0	0	0	0	0	0	0	0	0.044650748	0	0.002998908	0	0	0	0	0	0	0	0	0.0034791	0	0	0	0	0	0	0	0	0	0	0	0	0	0	0	0	0	0	0	0	0	0
0	0	0	0	0	0	0	0	0	0	0	0	0	0	0	0	0	0	0	0	0	0	0	0	0	0	0.063344061	0	0	0	0	0	0	0	0	0	0	0	0	0	0	0	0	0	0	0	0	0	0	0
0	0	0	0	0	0	0	0	0	0	0	0	0	0	0	0	0	0	0	0	0	0	0	0	0	0	0	0	0	0	0	0	0	0	0	0	0	0	0	0	0	0	0	0	0	0	0	0	0	0
0	0	0	0	0	0	0	0	0	0	0	0	0	0	0	0	0	0	0	0	0	0	0	2.78E-05	0	0	0	0	0	0	0	0	0	0	0	0	0	0	0	0	0	0	0	0	0	0	0	0	0	0
0	0.009693841	0	0	0	0	0	0	0	0	0	0	0	0	0	0	0	0	0.011324221	0	0	0	0	0	0	0	0	0	0	0	0	0	0	0	0	0	0	0	0	0	0	0	0	0	0	0	0	0	0	0
0.256989704	0	0	0	0	0	0	0	0	0	0	0	0	0	0	0	0	0	0	0	0	0	0	0.343475826	0	0	0	0	0	0	0	0	0	0	0	0	0	0	0	0	0	0	0	0	0	0	0	0	0	0
0	0	0	0	0	0.026937633	0	0	0	0	0	0	0	0	0	0	0	0	0.010159628	0	0	0	0	0	0	0	0	0	0	0	0	0	0	0	0	0	0	0	0	0	0.050848813	0	0	0	0	0	0	0	0	0
0	0	0	0	0	0	0	0	0	0	0	0	0	0	0	0	0	0	0.14341242	0	0	0	0	0	0	0	0	0.043331699	0	0	0	0	0	0	0	0	0	0	0	0	0	0	0	0	0	0	0	0	0	0
0	0	0	0	0	0	0	0	0	0	0	0	0	0	0	0	0	0	0	0	0	0	0.015534044	0	0	0	0	0	0	0	0	0	0	0	0	0	0	0	0	0	0	0	0	0	0	0	0	0	0	0
0	0	0	0	0.182572964	0	0	0	0	0	0	0	0	0	0	0	0	0	0	0	0	0	0	0	0	0	0	0	0	0	0	0	0	0	0	0	0	0	0	0	0	0	0	0	0	0	0	0	0	0
0	0.001172459	0	0	0	0.020091538	0	0.022641859	0	0	0	0	0	0	0.072684787	0	0	0	0	0	0	0	0	0	0	0	0	0	0	0	0	0	0	0	0	0	0	0	0	0	0.03902789	0	0	0	0	0	0	0	0	0
0.045089411	0	0	0	0	0	0	0	0	0	0	0	0	0	0.039022086	0	0	0	0.276162608	0	0	0	0.012194594	0	0	0	0	0.004831467	0	0	0	0	0	0	0	0	0	0	0	0	0	0	0	0	0	0	0	0	0	0
0.01284048	0.012637712	0	0	0	0	0	0	0	0	0	0	0.003422753	0	0	0.171824126	0	0	0	0	0	0	0	0	0	0	0	0.019393482	0	0	0	0	0	0	0	0	0	0	0	0	0	0	0	0	0	0	0	0	0	0
0	0	0	0	0	0	0.013872228	0	0	0	0	0	0	0	0	0	0	0	0	0	0	0	0	0	0	0	0	0.076016687	0	0	0	0	0	0	0	0	0	0	0	0	0	0	0	0	0	0	0	0	0	0
0	0	0	0	0	0	0.006913714	0	0	0	0	0	0	0	0.108654777	0	0	0	0	0	0	0	0.012879303	0	0.088507013	0	0	0	0	0	0	0	0	0	0	0	0	0	0	0	0	0	0	0	0	0	0	0	0	0
0	0	0	0	0	0	0.000900396	0.036189953	0	0	0	0	0	0	0.139110544	0	0	0	0	0	0	0	0	0	0	0	0	0	0	0	0	0	0	0	0	0	0	0	0	0	0	0	0	0	0	0	0	0	0	0
0	0	0	0.027028325	0	0.074077859	0	0	0	0	0	0	0	0	0	0	0	0	0	0	0	0.358503521	0	0	0	0	0	0	0	0	0	0	0	0	0	0	0	0	0	0	0.041769307	0	0	0	0	0	0	0	0	0
0	0	0	0	0	0	0	0	0	0	0	0	0	0	0	0	0	0	0	0	0	0	0	0	0	0	0	0	0	0	0	0	0	0	0	0	0	0	0	0	0	0	0	0	0	0	0	0	0	0
0	0	0	0	0	0	0	0.031004652	0	0	0	0	0	0	0	0	0	0	0	0	0	0	0	0	0	0	0	0	0	0	0	0	0	0	0	0	0	0	0	0	0	0	0	0	0	0	0	0	0	0
0	0	0	0.003204672	0	0	0	0.001602527	0	0	0	0	0	0	0	0	0	0	0	0	0	0	0	0.589162349	0	0	0	0	0	0	0	0	0	0	0	0	0	0	0	0	0	0	0	0	0	0	0	0	0	0
0	0	0	0	0	0.030717865	0.004494431	0	0	0	0	0	0	0	0	0	0	0	0	0	0	0	0	0	0	0	0	0	0	0	0	0	0	0	0	0	0	0	0	0	0	0	0	0	0	0	0	0	0	0
0	0	0	0	0	0	0	0	0	0	0	0	0	0	0	0	0	0	0	0	0	0	0	0	0	0	0	0.057561458	0	0.070468042	0	0	0	0	0	0	0	0	0	0	0	0	0	0	0	0	0	0	0	0
0	0	0	0	0	0	0	0	0	0	0	0	0	0.309821653	0	0	0	0	0.014532291	0	0	0	0	0.100062998	0	0	0	0	0	0	0	0	0	0	0	0	0	0	0	0	0	0	0	0	0	0	0	0	0	0
0	0	0	0	0	0	0	0	0	0	0	0	0	0	0	0	0	0	0.000197279	0	0	0	0	0.087882928	0	0	0.04939173	0.0257349	0	0	0	0	0	0.194654922	0	0	0	0	0	0	0	0	0	0	0	0	0	0	0	0
0	0	0	0	0	0.005844981	0	0	0	0	0.216684989	0	0	0	0	0	0	0	0	0	0	0	0	0	0	0	0	0	0	0.689456517	0	0	0	0	0	0	0	0	0	0	0.034882643	0	0	0	0	0	0	0	0	0
0	0	0	0	0	0	0	0	0	0	0	0	0	0	0	0	0	0	0	0	0	0	0	0	0	0	0	0	0	0.019250867	0	0	0	0	0	0	0	0	0	0	0	0	0	0	0	0	0	0	0	0
0	0	0	0	0	0	0	0	0	0	0	0	0	0	0	0	0	0	0.052959063	0	0.080071524	0	0	0.031531216	0	0	0	0	0	0	0	0	0	0	0	0	0	0	0	0	0	0	0	0	0	0	0	0	0	0
0	0	0	0	0	0	0	0	0	0	0	0	0	0	0	0	0	0	0	0	0	0	0	0	0	0	0	0	0	0	0	0	0	0	0	0	0	0.012503295	0	0	0	0	0	0	0	0	0	0	0	0
0	0	0	0	0	0	0	0	0	0	0	0	0	0	0.079948543	0	0	0	0	0	0	0.102296631	0	0	0	0	0	0	0	0	0	0	0	0	0	0	0	0	0	0	0	0	0	0	0	0	0	0	0	0
0	0	0	0	0	0	0	0	0	0	0	0	0.001960728	0	0	0	0	0	0	0	0	0	0	0	0	0	0	0	0	0	0	0	0	0	0	0	0	0	0	0	0	0	0	0	0	0	0	0	0	0
0	0	0	0	0	0	0	0	0	0	0	0	0	0	0	0	0	0	0.007450047	0	0	0	0	0.063367298	0	0	0	0	0	0	0	0	0	0	0	0	0	0	0	0	0	0	0	0	0	0	0	0	0	0
0	0	0	0	0	0	0	0	0	0	0	0	0	0	0	0	0	0	0	0	0	0	0	0	0	0	0	0	0	0	0	0	0	0	0	0	0	0	0	0	0	0	0	0	0	0	0	0	0	0
0	0	0	0	0	0	0	0	0	0	0	0	0	0	0	0	0	0	0	0	0	0	0	0	0	0	0.209184544	0	0	0	0	0	0	0	0	0	0	0.133616576	0	0	0	0	0	0	0	0	0	0	0	0
0	0	0	0	0	0	0	0	0	0	0	0	0.160192194	0	0	0	0	0	0	0	0	0	0	0	0	0	0.068228176	0	0	0	0	0	0	0	0	0	0	0	0	0	0	0	0	0	0	0	0	0	0	0
0	0	0	0	0	0	0	0	0	0	0	0	0	0	0	0	0	0	0.002372442	0	0	0	0.017927794	0	0	0	0.004971909	0.110951906	0.143264584	0.037698149	0	0	0	0	0	0	0	0	0	0	0	0	0	0	0	0	0	0	0	0
0.06718344	0	0	0	0	0	0	0	0	0	0	0	0	0	0	0	0	0	0	0	0	0	0	0	0	0.138051671	0	0	0	0	0	0	0	0	0	0	0	0	0	0	0	0	0	0	0	0	0	0	0	0
0	0	0	0	0	0	0	0.20372612	0	0	0	0	0.569150516	0.273569985	0	0	0	0.145939819	0	0	0	0	0	0	0	0	0	0	0	0	0	0	0	0	0	0	0	0	0	0	0	0	0	0	0	0	0	0	0	0
0	0	0	0.057875397	0	0	0	0	0	0	0	0	0	0	0.002540106	0	0	0	0	0	0	0	0.010868288	0	0	0	0	0	0	0	0	0	0	0	0	0	0	0	0	0	0	0	0	0	0	0	0	0	0	0
0	0.004919933	0	0	0	0	0	0	0	0	0	0	0.050794353	0	0	0	0	0	0	0	0	0	0	0	0	0	0	0	0	0	0	0	0	0	0	0	0	0	0	0	0	0	0	0	0	0	0	0	0	0
0.072732534	0	0	0	0	0	0	0	0	0	0	0	0	0	0	0	0	0	0	0	0	0	0.033004826	0	0	0	0	0	0	0	0	0	0	0	0	0	0	0	0	0	0.028276675	0	0	0	0	0	0	0	0	0
0	0	0	0	0	0	0	0	0	0	0	0	0	0	0	0	0	0	0.466592538	0	0	0	0	0	0	0	0	0	0	0	0	0	0	0	0	0	0	0	0	0	0	0	0	0	0	0	0	0	0	0
0	0	0	0	0	0	0	0	0	0	0	0	0	0	0	0	0	0	0	0	0	0	0	0	0	0	0.035990406	0.379124887	0	0	0	0	0	0	0	0	0	0	0	0	0	0	0	0	0	0	0	0	0	0
0	0	0	0	0	0	0	0	0	0	0	0	0	0	0.082738574	0	0	0	0.014749361	0	0	0	0	0	0	0	0	0	0	0	0	0	0	0	0	0	0	0	0	0	0	0	0	0	0	0	0	0	0	0
0	0	0	0	0	0	0	0	0	0	0	0	0	0	0	0	0	0	0.000469202	0	0	0	0	0	0	0	0	0.072505232	0	0	0	0	0	0	0	0	0	0	0	0	0	0	0	0	0	0	0	0	0	0
0.04365571	0	0	0	0	0	0	0	0.036146702	0	0	0	0	0	0	0	0	0	0.005246217	0	0	0	0.048516594	0	0	0	0	0	0	0	0	0	0	0	0	0	0	0	0	0	0	0	0	0	0	0	0	0	0	0
0	0	0	0	0	0	0	0	0	0	0.014076009	0	0	0	0	0	0	0	0	0	0.052799398	0	0	0	0	0	0.095779483	0	0	0	0	0	0	0	0	0	0	0	0	0	0	0	0	0	0	0	0	0	0	0
0	0	0	0	0	0	0	0	0	0	0	0	0.642382604	0	0	0	0	0	0	0	0	0	0	0	0	0	0	0.224231572	0	0	0	0	0	0	0	0	0	0	0	0	0	0	0	0	0	0	0	0	0	0
0	0	0	0	0	0	0	0	0	0	0	0	0	0	0	0	0	0	0	0	0	0	0	0	0	0	0	0	0	0	0	0	0	0	0	0	0	0	0	0	0	0	0	0	0	0	0	0	0	0
0	0	0	0	0	0	0.057398511	0	0	0	0	0	0.052372687	0	0	0	0	0	0	0	0	0	0	0	0	0	0	0	0	0	0	0	0	0	0	0	0	0	0	0	0	0	0	0	0	0	0	0	0	0
0	0	0	0	0	0	0	0	0	0	0	0	0	0	0	0	0	0	0	0	0	0	0	0	0	0	0	0	0	0	0	0	0	0	0	0	0	0	0	0	0	0	0	0	0	0	0	0	0	0
0	0	0	0	0	0	0	0	0	0	0.262235416	0	0.231460242	0	0	0	0	0	0	0	0	0	0	0	0	0	0	0	0	0	0	0	0	0	0	0	0	0	0	0	0	0	0	0	0	0	0	0	0	0
0	0	0	0	0	0	0	0	0	0	0	0	0	0	0	0	0	0	0.003697281	0	0	0	0	0	0	0	0	0	0	0.07553194	0	0	0	0	0	0	0	0	0	0	0	0	0	0	0	0	0	0	0	0
0	0.150847719	0	0	0.004255706	0	0	0	0	0	0	0	0	0	0	0	0	0	0	0	0	0	0	0	0	0	0	0	0	0	0	0	0	0	0	0	0	0	0	0	0	0	0	0	0	0	0	0	0	0
0	0	0	0	0	0	0	0	0	0	0	0	0	0	0	0	0	0	0	0	0	0	0	0	0	0	0	0	0	0	0	0	0	0	0	0	0	0	0	0	0	0	0	0	0	0	0	0	0	0
0	0	0	0	0	0	0	0	0	0	0	0	0	0	0	0	0	0	0.064181554	0	0	0	0	0	0	0	0	0	0	0	0	0	0	0	0	0	0	0	0	0	0	0	0	0	0	0	0	0	0	0
0	0	0	0	0	0	0.018067732	0	0	0	0	0	0	0	0	0	0	0	0.053234668	0	0	0	0	0	0	0	0	0	0	0	0	0	0	0	0	0	0	5.03E-05	0	0	0	0	0	0	0	0	0	0	0	0
0	0	0	0	0	0	0	0	0	0	0	0	0	0	0	0	0	0	0	0	0	0	0	0	0	0	0	0	0	0	0	0	0	0	0	0	0	0	0	0	0	0	0	0	0	0	0	0	0	0
0.372817326	0.010603117	0	0	0.534615507	0	0	0	0.819555935	0	0	0.182405176	0.091908628	0	0	0	0.678489204	0.059393389	0	0	0	0	0	0	0	0	0	0.719934669	0	0.442260335	0	0	0	0	0	0	0	0	0	0	0	0	0	0	0	0	0	0	0	0
0	0.126680131	0	0	0.986642277	0.007818839	0	0.827181758	0.789691217	0	0	0	0.314291001	0.989539448	0.031577056	0	0	0.112855229	0.008328126	0.399302809	0.96375437	0	0.178391575	0	0.309749935	0	0.981348512	0	0	0	0	0	0	0.202019628	0	0	0	0	0	0	0	0	0	0	0	0	0	0	0	0
0	0	0.994024993	0.00459817	0	0	0.953550815	0.301882234	0	0.006177506	0.140393728	0	0.030135615	0.041403685	0.977181852	0	0.824349826	0.274897362	0.19168248	0.70643328	0	0	0.052937055	0	0.9575196	0.994577871	0.124574533	0	0	0.999695539	0	0	0	0	0	0	0	0	0	0	0	0	0	0	0	0	0	0	0	0
0.021715509	0.192350345	0	0.726367646	0	0.955070942	0	0	0	0.025985965	0.658085477	0.275238795	0.229076895	0	0	0	0	0	0	0	0	0	0	0.83411784	0.885307566	0	0	0	0	0	0	0	0	0	0	0	0	0	0	0	0	0	0	0	0	0	0	0	0	0
0.744572318	0.988282352	0	0.89241493	0	0.025252134	0	0	0	0	0	0	0.182527385	0	0	0	0	0	0.952368173	0	0.947718105	0	0	0	0	0.84805114	0	0.244724575	0	0	0	0	0	0	0	0	0	0	0	0	0.05084562	0	0	0	0	0	0	0	0	0
0	0	0.006099132	0	0.587815205	0	0.381000423	0	0.046910377	0	0.102137651	0	0.984290292	0.114350816	0	0	0.512542191	0	0.006931053	0	0	0.897119852	0.039779144	0.605192681	0	0.833636868	0.484614029	0.302659724	0.351239459	0.889233016	0	0	0	0	0	0	0	0	0	0	0.047659258	0	0	0	0	0	0	0	0	0
0.133328125	0	0	0	0	0	0	0	0.852575046	0	0.699516612	0	0.201135313	0	0	0	0	0	0.003332862	0	0	0.186619111	0	0.748006466	0.168614197	0.937113463	0	0.593483	0	0	0	0	0	0	0	0	0	0.135831301	0	0	0	0	0	0	0	0	0	0	0	0
0	0	0	0	0.218311054	0	0	0.129876672	0	0	0	0	0.145653866	0	0	0	0	0	0.071656614	0	0	0	0	0	0	0	0	0	0	0	0	0	0	0	0	0	0	0	0	0	0	0	0	0	0	0	0	0	0	0
0	0	0	0	0	0	0	0	0	0	0	0	0.01895394	0	0	0	0	0	0	0	0	0	0	0	0	0	0.379753521	0	0	0	0	0	0	0	0	0	0	0	0	0	0	0	0	0	0	0	0	0	0	0
0	0.010383492	0	0	0	0	0.164501734	0.03737305	0	0	0	0	0	0	0	0	0	0	0.012180385	0	0	0	0	0	0	0	0	0.151602296	0	0	0	0	0	0	0	0	0	0	0	0	0	0	0	0	0	0	0	0	0	0
0	0	0	0	0	0	0	0	0	0	0.094635782	0	0	0	0	0	0	0.032876908	0	0	0	0	0	0	0	0	0	0	0	0	0	0	0	0	0	0	0	0	0	0	0	0	0	0	0	0	0	0	0	0
0	0	0	0	0.009277882	0	0.009082004	0.231237448	0	0	0	0	0	0	0	0	0	0	0	0	0	0.002448814	0	0	0	0	0	0	0	0	0	0	0	0	0	0	0	0	0	0	0	0	0	0	0	0	0	0	0	0
0	0	0	0	0	0	0	0	0	0	0	0	0	0	0	0	0	0	0.055232838	0	0	0	0	0	0	0	0	0	0	0	0	0	0	0	0	0	0	0	0	0	0	0	0	0	0	0	0	0	0	0
0	0.000353211	0	0	0	0.032455213	0	0	0	0	0	0	0	0	0	0	0	0	0	0	0	0	0	0	0	0	0	0	0	0	0	0	0	0	0	0	0	0	0	0	0	0	0	0	0	0	0	0	0	0
0	0	0	0	0	0	0	0	0	0	0	0	0	0	0	0	0	0	0	0	0	0	0	0	0	0	0	0	0	0	0	0	0	0	0	0	0	0	0	0	0.029368283	0	0	0	0	0	0	0	0	0
0	0	0	0	0	0	0	0	0	0	0	0	0	0	0	0	0	0	0	0	0	0	0	0	0	0	0.03929937	0.038074886	0	0	0	0	0	0	0	0	0	0	0	0	0	0	0	0	0	0	0	0	0	0
0	0	0	0	0	0	0	0	0	0	0	0	0.084141567	0	0	0	0	0	0	0	0	0	0.019367188	5.32E-05	0	0	0	0	0	0	0	0	0	0	0	0	0	0	0	0	0	0	0	0	0	0	0	0	0	0
0	0	0	0	0.194200605	0.023252185	0	0	0	0	0	0	0	0	0	0	0	0	0	0	0	0	0.434965061	0	0	0	0	0.085451037	0	0	0	0	0	0	0	0	0	0	0	0	0	0	0	0	0	0	0	0	0	0
0	0	0	0	0	0	0	0	0	0	0	0	0	0	0	0	0	0.221320647	0	0	0	0	0	0	0	0	0.047053482	0	0	0.029509512	0	0	0	0	0	0	0	0	0	0	0	0	0	0	0	0	0	0	0	0
0.009672132	0	0	0	0	0	0	0	0	0	0	0	0	0	0	0	0	0	0	0	0	0	0	0	0	0	0	0	0	0.108749928	0	0	0	0	0	0	0	0	0	0	0.023779636	0	0	0	0	0	0	0	0	0
0	0	0	0	0	0	0	0	0	0	0	0	0	0	0	0	0	0	0	0.27553059	0	0	0	0	0	0	0	0.000626152	0	0	0	0	0	0	0	0	0	0	0	0	0	0	0	0	0	0	0	0	0	0
0	0	0	0	0	0	0	0	0	0	0	0	0	0	0	0	0	0.073022657	0	0	0	0	0	0	0	0	0	0	0	0	0	0	0	0	0	0	0	0	0	0	0.01287238	0	0	0	0	0	0	0	0	0
0	0	0	0	0	0	0	0	0	0	0	0	0	0	0	0	0	0	0.003254731	0	0	0	0	0	0	0	0	0.109003055	0	0	0	0	0	0	0	0	0	0	0	0	0	0	0	0	0	0	0	0	0	0
0	0	0	0	0	0	0	0	0	0	0	0	0.051869587	0	0	0	0	0	0	0	0	0	0	0	0	0	0	0	0	0.000132409	0	0	0	0	0	0	0	0	0	0	0	0	0	0	0	0	0	0	0	0
0	0	0	0	0	0	0	0	0	0	0.088912118	0	0	0	0	0	0	0	0	0	0	0	0	0	0	0	0.005853484	0	0	0	0	0	0	0	0	0	0	0	0	0	0.024039282	0	0	0	0	0	0	0	0	0
0	0	0	0	0.053053952	0	0	0	0	0	0	0	0	0	0	0	0	0	0	0	0	0	0	0	0	0	0	0	0	0	0	0	0	0	0	0	0	0	0	0	0	0	0	0	0	0	0	0	0	0
0	0	0	0	0	0.03251678	0	0	0	0	0	0	0	0	0	0	0	0	0	0	0	0	0	0	0	0.009305912	0	0	0	0	0	0	0	0	0	0	0	0	0	0	0	0	0	0	0	0	0	0	0	0
0.016653774	0	0	0	0	0	0	0	0	0	0	0	0	0	0	0	0.022658135	0	0.001150943	0	0	0.130654449	0	0	0	0	0	0	0	0	0	0	0	0	0	0	0	0	0	0	0.043952267	0	0	0	0	0	0	0	0	0
0	0	0	0.039282929	0	0	0	0.117950289	0	0	0	0	0	0	0	0	0	0	0	0	0	0	0	0	0	0	0	0	0	0	0	0	0	0	0	0	0	0	0	0	0	0	0	0	0	0	0	0	0	0
0	0	0	0	0	0	0	0	0	0	0	0	0	0	0	0	0	0	0	0	0	0	0	0	0	0	0	0	0	0	0	0	0	0	0	0	0	0	0	0	0	0	0	0	0	0	0	0	0	0
0	0	0.000444807	0	0	0	0	0	0	0	0	0	0	0	0	0	0	0	0.010066537	0	0	0.043585649	0	0	0	0	0	0	0	0	0	0	0	0	0	0	0	0	0	0	0	0	0	0	0	0	0	0	0	0
0	0	0	0	0.11109434	0	0	0	0	0	0	0	0	0	0	0	0	0	0.001159086	0	0	0	0	0	0	0	0	0.076592287	0	0	0	0	0	0	0	0	0	0	0	0	0	0	0	0	0	0	0	0	0	0
0	0	0	0	0	0	0	0	0	0	0	0	0	0	0	0	0	0	0	0	0	0	0	0	0	0	0	0.101987075	0	0	0	0	0	0	0	0	0	0	0	0	0	0	0	0	0	0	0	0	0	0
0	0	0	0	0	0	0	0	0	0	0	0	0	0	0	0	0	0	0	0	0	0	0	0	0	0	0	0.065620418	0	0	0	0	0	0	0	0	0	0	0	0	0	0	0	0	0	0	0	0	0	0
0	0	0	0	0	0.043529795	0	0	0	0	0	0	0	0	0	0	0	0.164573569	0	0	0	0	0	0	0	0	0	0	0	0	0	0	0	0	0	0	0	0	0	0	0	0	0	0	0	0	0	0	0	0
0	0	0	0	0	0	0	0	0	0	0.030518432	0	0.018817148	0	0	0	0	0	0	0	0	0	0	0	0	0	0	0	0	0	0	0	0	0	0	0	0	0	0	0	0	0	0	0	0	0	0	0	0	0
0	0	0	0	0	0	0	0	0	0	0	0.006354007	0	0	0	0	0	0	0	0	0	0	0.017362245	0	0	0	0	0	0	0	0	0	0	0	0	0	0	0	0	0	0	0	0	0	0	0	0	0	0	0
0	0	0	0	0	0	0	0	0	0	0	0	0	0	0.061898213	0	0	0	0	0	0	0	0	0.008207021	0	0	0	0	0	0	0	0	0	0	0	0	0	0	0	0	0	0	0	0	0	0	0	0	0	0
0	0	0	0	0	0	0	0	0	0	0	0	0	0	0	0	0	0	0	0	0	0	0	0	0	0	0	0	0	0	0	0	0	0.104572439	0	0	0	0	0	0	0	0	0	0	0	0	0	0	0	0
0	0	0	0	0	0	0	0	0	0	0	0	0	0	0	0	0	0.732471869	0	0	0	0	0	0	0	0	0	0	0	0.078594253	0	0	0	0	0	0	0	0	0	0	0	0	0	0	0	0	0	0	0	0
0	0	0	0	0	0	0	0	0	0	0.00240412	0	0	0	0	0	0	0	0	0	0	0	0.022147979	0.025290731	0	0	0	0	0	0	0	0	0	0	0	0	0	0	0	0	0	0	0	0	0	0	0	0	0	0
0	0	0	0	0	0	0	0	0	0	0	0	0	0	0	0	0	0.112471272	0	0	0	0	0	0.017208085	0	0	0	0	0	0	0	0	0	0	0	0	0	0	0	0	0.030250832	0	0	0	0	0	0	0	0	0
0	0	0	0	0	0	0	0	0	0	0	0	0	0	0	0	0	0	0	0	0	0	0	0.095846463	0	0	0	0	0	0	0	0	0	0	0	0	0	0	0	0	0.051507935	0	0	0	0	0	0	0	0	0
0.208494782	0	0	0	0	0.022938953	0	0	0	0	0	0	0	0	0	0	0	0	0.012645136	0	0	0	0	0	0	0	0	0	0	0	0	0	0	0	0	0	0	0	0	0	0	0	0	0	0	0	0	0	0	0
0	0.00051183	0	0	0	0	0	0	0	0	0	0	0	0	0	0	0	0	0.008464339	0	0	0	0	0	0	0	0.033948422	0	0	0.035094339	0	0	0	0	0	0	0	0	0	0	0	0	0	0	0	0	0	0	0	0
0	0	0	0	0	0	0	0	0	0	0	0	0	0	0	0	0	0	0	0	0	0	0	0	0	0	0	0	0	0	0	0	0	0	0	0	0	0	0	0	0	0	0	0	0	0	0	0	0	0
0	0	0	0	0	0.021981052	0	0	0	0	0	0	0	0	0	0	0	0	0	0	0	0	0	0	0	0	0.078473268	0	0	0	0	0	0	0	0	0	0	0	0	0	0	0	0	0	0	0	0	0	0.595275171	0
0	0	0	0	0	0	0	0	0	0	0	0	0	0	0	0	0	0	0	0	0	0	0	9.37E-05	0	0	0.012211062	0	0	0	0	0	0	0	0	0	0	0	0	0	0	0	0	0	0	0	0	0	0	0
0	0	0	0	0	0	0	0	0	0	0	0	0	0	0	0	0	0	0	0	0	0	0	0	0	0	0	0.033760567	0	0	0	0	0	0	0	0	0	0	0	0	0	0	0	0	0	0	0	0	0	0
0.07097887	0	0	0	0	0	0	0	0	0	0	0	0	0	0.015921745	0	0	0	0.003090917	0	0	0	0	0	0.030702713	0	0	0	0	0	0	0	0	0	0	0	0	0	0	0	0	0	0	0	0	0	0	0	0	0
0	0	0	0	0	0	0	0	0	0	0	0	0	0	0	0	0	0	0	0	0	0	0	0	0	0	0	0	0	0	0	0	0	0	0	0	0	0	0	0	0	0	0	0	0	0	0	0	0	0
0	0	0	0	0	0	0	0	0	0	0	0	0	0	0	0	0	0	0	0	0	0	0	0	0	0	0.048837745	0	0	0	0	0	0	0.008497597	0	0	0	0.036106329	0	0	0	0	0	0	0	0	0	0	0	0
0	0	0	0	0	0	0	0.067044504	0	0	0	0	0	0	0	0	0	0	0	0	0	0	0	0	0.121124549	0	0	0	0	0	0	0	0	0	0	0	0	0	0	0	0	0	0	0	0	0	0	0	0	0
0	0.016315038	0	0	0	0	0	0	0	0	0	0	0	0	0	0	0	0.06415383	0	0	0	0	0	0	0	0	0	0	0	0	0	0	0	0	0	0	0	0	0	0	0	0	0	0	0	0	0	0	0	0
0	0	0	0	0	0	0	0	0	0	0	0	0	0	0	0	0	0	0	0	0	0	0	0	0	0	0	0	0	0	0	0	0	0	0	0	0	0	0	0	0	0	0	0	0	0	0	0	0	0
0	0	0	0	0	0	0	0	0	0	0	0	0	0	0	0	0	0	0	0	0	0	0	0	0	0	0	0	0	0	0	0	0	0	0	0	0	0	0	0	0	0	0	0	0	0	0	0	0	0
0	0	0	0	0	0	0.019652951	0	0	0	0	0	0	0	0	0	0	0	0	0	0	0	0.016524352	0	0	0	0	0	0	0	0	0	0	0	0	0	0	0.001182149	0	0	0	0	0	0	0	0	0	0	0	0
0	0	0	0	0	0.011532977	0	0	0	0	0.002516559	0	0	0	0	0	0	0.030328057	0	0	0	0	0	0	0	0	0	0.00601813	0	0.403024924	0	0	0	0	0	0	0	0	0	0	0	0	0	0	0	0	0	0	0	0
0	0	0	0	0	0	0.000412918	0	0	0	0	0	0	0	0	0	0	0	0	0	0	0.001269242	0	0	0	0	0	0	0	0	0	0	0	0	0	0	0	0	0	0	0.022728301	0	0	0	0	0	0	0	0	0
0	0	0	0	0	0	0	0	0	0	0	0	0	0	0	0	0	0	0	0	0	0	0	0	0	0	0.010938734	0	0	0	0	0	0	0	0	0	0	0	0	0	0	0	0	0	0	0	0	0	0	0
0	0	0	0	0	0	0	0	0.051055925	0	0	0	0	0	0	0	0	0	0	0	0	0	0	0	0	0	0	0	0	0	0	0	0	0	0	0	0	0	0	0	0	0	0	0	0	0	0	0	0	0
0	0	0	0	0	0	0.069655182	0.116383777	0	0	0.036566783	0	0	0	0	0	0	0	0	0	0	0.156540979	0	0	0	0	0	0	0	0	0	0	0	0	0	0	0	0	0	0	0	0	0	0	0	0	0	0	0	0
0	0.003998844	0	0	0	0	0	0	0	0	0	0	0	0	0.090259841	0	0	0	0	0	0	0	0	0	0	0	0	0.046079765	0	0	0	0	0	0	0	0	0	0	0	0	0	0	0	0	0	0	0	0	0	0
0	0	0	0	0	0	0	0	0	0	0	0	0	0	0	0	0	0	0	0	0	0	0	0	0	0	0	0	0	0.00019098	0	0	0	0	0	0	0	0	0	0	0	0	0	0	0	0	0	0	0	0
0	0	0	0	0	0	0	0	0	0	0	0.64832673	0	0	0	0	0	0	0	0	0	0	0	0	0	0	0	0.05703236	0	0	0	0	0	0	0	0	0	0	0	0	0.050183505	0	0	0	0	0	0	0	0	0
0	0	0	0	0	0	0	0.027688383	0	0	0	0	0	0	0	0	0	0	0	0	0	0	0	0	0	0	0	0	0	0.039122042	0	0	0	0	0	0	0	0	0	0	0	0	0	0	0	0	0	0	0	0
0	0	0	0	0	0	0	0.09216096	0	0	0	0	0	0	0	0	0	0	0.003520254	0	0	0	0	0	0	0.005039815	0	0.043881312	0	0	0	0	0	0	0	0	0	0	0	0	0.052284626	0	0	0	0	0	0	0	0	0
0.47870759	0.006820388	0.263474479	0	0.943436075	0.164635436	0.454835609	0	0	0	0	0.907798068	0	0	0	0	0	0	0.417795831	0	0	0	0	0.405094889	0	0.010452772	0	0.997749875	0.47772959	0.912464018	0	0	0	0	0	0	0	0	0	0	0	0	0	0	0	0	0	0	0	0
0.271690363	0.011422188	0	0	0.39004337	0	0	0	0	0	0.142399526	0	0	0.185767374	0	0.238936868	0.982124722	0.021211371	0.006975196	0	0	0	0	0	0	0.988156513	0.231760853	0.764270102	0.029706999	0.995852098	0	0	0	0	0	0	0	0	0	0	0	0	0	0	0	0	0	0	0	0
0.647841333	0.002391135	0	0	0.308362355	0.031041361	0	0.138923363	0.75752885	0.933185335	0	0	0.029562994	0.803446749	0	0	0	0	0.54325197	0.435670293	0.998714683	0.057721158	0.248904818	0.161231115	0	0	0	0	0	0	0	0	0	0	0	0	0	0	0	0	0	0	0	0	0	0	0	0	0	0
0	0.967382858	0	0	0.245219802	0	0.015502222	0.63002431	0	0	0.081509404	0	0	0	0.943613715	0	0	0.017717062	0.977855088	0	0.040155552	0.588397469	0	0.876554353	0	0	0.776939019	0.060061966	0	0.111157685	0	0	0	0	0	0	0	0	0	0	0	0	0	0	0	0	0	0	0	0
0	0	0.03380448	0	0	0	0	0.998334997	0	0	0.058375782	0	0	0.666413845	0	0	0.019804492	0	0.357009002	0.750768432	0.516447782	0.327878358	0.03274268	0	0	0	0.714612773	0.003839837	0	0.400684955	0	0	0	0	0	0	0	0	0	0	0	0	0	0	0	0	0	0	0	0
0.32118561	0.000975815	0.990905664	0	0	0	0	0.836589074	0	0	0	0	0	0.936868432	0	0	0.021500713	0.0625964	0	0	0.000368327	0.662053342	0.026448755	0.030373053	0	0	0.999512949	0	0.402554536	0	0	0	0	0	0	0	0	0	0	0	0	0	0	0	0	0	0	0	0	0
0	0	0	0	0	0	0.000233036	0	0	0	0	0	0	0	0	0	0	0	0	0	0	0	0	0	0	0	0	0	0	0	0	0	0	0	0	0	0	0	0	0	0.025090411	0	0	0	0	0	0	0	0	0
0.055733847	0	0	0	0	0	0	0.028119982	0	0	0	0	0	0	0	0	0	0	0	0	0	0.116465339	0.01808873	0	0	0	0	0.073499313	0	0	0	0	0	0	0	0	0	0.109504483	0	0	0	0	0	0	0	0	0	0	0	0
0	0	0	0	0	0	0	0	0	0	0	0	0	0	0.033869408	0	0	0	0.055540382	0	0.013183159	0	0.021533194	0	0	0	0.036073942	0	0	0	0	0	0	0	0	0	0	0	0	0	0.023094615	0	0	0	0	0	0	0	0	0
0	0.000178009	0	0	0	0	0	0	0	0	0	0	0	0	0	0	0	0	0.000565105	0	0	0	0	0	0	0	0	0.107362669	0	0	0	0	0	0	0	0	0	0	0	0	0.044206963	0	0	0	0	0	0	0	0	0
0	0	0	0	0	0	0	0.009393639	0	0	0	0	0	0	0	0	0	0.056534847	0	0	0	0	0	0	0	0.190686402	0	0	0	0	0	0	0	0	0	0	0	0	0	0	0	0	0	0	0	0	0	0	0	0
0	0	0	0	0	0	0	0	0	0	0	0	0	0	0	0	0	0	0	0	0	0	0.031106305	0	0.024111886	0	0	0	0	0	0	0	0	0	0	0	0	0	0	0	0	0	0	0	0	0	0	0	0	0
0	0	0	0	0	0	0	0	0	0.353104608	0	0	0.030073948	0	0	0	0	0	0.003286622	0	0	0	0.068946346	0	0	0	0.022064193	0.101854915	0	0	0	0	0	0	0	0	0	0	0	0	0	0	0	0	0	0	0	0	0	0
0.164752994	0	0.310086739	0	0	0	0	0.068547852	0	0	0	0	0	0	0	0	0	0	0	0	0	0	0	0	0.032224451	0	0	0.271197433	0	0	0	0	0	0	0	0	0	0	0	0	0	0	0	0	0	0	0	0	0	0
0	0	0	0	0	0.0210982	0	0	0	0	0	0	0	0	0	0	0	0	0.005327772	0	0	0	0.077331947	0	0	0	0	0	0	0	0	0	0	0	0	0	0	0	0	0	0	0	0	0	0	0	0	0	0	0
0	0	0	0	0	0	0	0	0	0	0	0	0	0	0	0	0	0	0.007138346	0	0	0	0	0	0	0	0	0.029720143	0	0	0	0	0	0	0	0	0	0	0	0	0.016130274	0	0	0	0	0	0	0	0	0
0	0	0	0	0	0.024690303	0	0	0	0	0.003536536	0	0	0	0	0	0	0	0	0	0	0	0.034596649	0	0	0	0.025179562	0	0	0.048690576	0	0	0	0	0	0	0	0	0	0	0	0	0	0	0	0	0	0	0	0
0	0	0	0	0.06877045	0	0	0	0	0	0	0	0	0	0	0	0	0	0	0	0	0	0	0	0	0	0	0	0	0	0	0	0	0	0	0	0	0	0	0	0	0	0	0	0	0	0	0	0	0
0	0	0	0	0	0	0	0	0	0	0	0	0	0	0	0	0	0	0	0	0	0	0	0	0	0	0.038101887	0	0	0.004335009	0	0	0	0	0	0	0	0	0	0	0	0	0	0	0	0	0	0	0	0
0.016093367	0.002994749	0	0	0	0	0	0	0	0	0	0	0.109997098	0	0	0	0	0	0	0	0	0	0	0	0	0	0	0	0	0	0	0	0	0	0	0	0	0	0	0	0.015707121	0	0	0	0	0	0	0	0	0
0	0	0	0	0	0	0	0.124635229	0	0.033048213	0	0	0	0	0.266051169	0	0	0.008272554	0.004843668	0	0	0	0.082557781	0	0	0	0	0.069203217	0	0	0	0	0	0	0	0	0	0	0	0	0	0	0	0	0	0	0	0	0	0
0	0	0	0	0	0	0.00706879	0.012272056	0	0	0	0	0	0	0	0	0	0	0	0	0	0	0	0	0	0	0	0	0	0	0	0	0	0	0	0	0	0	0	0	0	0	0	0	0	0	0	0	0	0
0	0	0	0	0	0	0.070879036	0	0	0	0	0	0.018937847	0	0	0	0	0	0.035598852	0	0	0	0	0	0	0	0	0	0	0	0	0	0	0	0	0	0	0.028083289	0	0	0	0	0	0	0	0	0	0	0	0
0	0	0	0	0	0	0	0.41000187	0	0	0	0	0	0	0	0	0	0	0	0	0	0	0	0	0	0	0	0	0	0	0	0	0	0	0	0	0	0	0	0	0	0	0	0	0	0	0	0	0	0
0	0	0	0	0	0.013519252	0	0	0	0	0	0	0	0	0	0	0	0	0	0	0	0	0	0	0	0	0	0	0	0	0	0	0	0	0	0	0	0	0	0	0.01907158	0	0	0	0	0	0	0	0	0
0	0	0	0	0	0	0	0	0	0	0	0	0	0	0	0	0	0	0	0	0	0	0	0	0	0	0	0	0	0	0	0	0	0	0	0	0	0	0	0	0.051226243	0	0	0	0	0	0	0	0	0
0	0	0	0	0	0.02623922	0	0	0	0	0	0	0	0	0	0	0	0	0	0	0	0	0	0	0	0	0	0	0	0	0	0	0	0	0	0	0	0	0	0	0	0	0	0	0	0	0	0	0	0
0	0	0	0	0	0	0.092552435	0	0	0	0	0	0	0	0	0	0	0	0	0	0	0	0	0	0	0	0	0	0	0	0	0	0	0	0	0	0	0	0	0	0	0	0	0	0	0	0	0	0	0
0	0	0	0	0	0	0	0	0	0	0	0	0	0	0	0	0	0	0	0	0	0	0	0	0	0	0	0	0	0	0	0	0	0	0	0	0	0	0	0	0	0	0	0	0	0	0	0	0	0
0	0	0	0	0	0	0	0	0	0	0	0	0	0	0	0	0	0	0.009770197	0	0	0	0	0	0	0	0	0	0	0	0	0	0	0	0	0	0	0.115121552	0	0	0.015140357	0	0	0	0	0	0	0	0	0
0	0	0	0	0	0	0	0	0	0	0	0	0	0	0	0	0	0.045297181	0.079421973	0	0	0	0	0	0	0	0	0	0	0	0	0	0	0	0	0	0	0	0	0	0	0	0	0	0	0	0	0	0	0
0	0	0	0	0	0	0	0	0	0	0	0	0	0	0	0	0	0	0	0	0	0.097259574	0	0	0	0	0	0	0	0.071715381	0	0	0	0	0	0	0	0	0	0	0	0	0	0	0	0	0	0	0	0
0	0.028651402	0	0	0	0	0	0	0	0	0	0	0	0	0	0	0	0.067615955	0.004013024	0	0	0	0	0	0	0	0	0	0	0	0	0	0	0	0	0	0	0	0	0	0	0	0	0	0	0	0	0	0	0
0.101635909	0	0	0	0	0	0.023457664	0	0	0	0	0	0.129191343	0.056913158	0	0	0	0	0	0	0	0	0	0	0	0.301564284	0	0	0	0.048456201	0	0	0	0	0	0	0	0	0	0	0	0	0	0	0	0	0	0	0	0
0	0	0	0	0	0	0.032434078	0	0	0	0	0	0	0	0	0	0	0	0	0	0	0	0	0	0	0	0	0	0	0.099811516	0	0	0	0	0	0	0	0	0	0	0	0	0	0	0	0	0	0	0	0
0	0	0	0	0	0	0	0	0	0	0	0	0	0	0.051567051	0	0	0	0	0	0	0	0.037147988	0	0	0	0	0	0	0	0	0	0	0	0	0	0	0	0	0	0.023735752	0	0	0	0	0	0	0	0	0
0	0	0	0	0	0	0	0	0.004816385	0	0	0	0	0	0	0	0	0	0.000566218	0	0	0	0	0	0.087638037	0	0	0	0	0	0	0	0	0	0	0	0	0	0	0	0	0	0	0	0	0	0	0	0	0
0	0	0	0	0	0	0	0	0	0	0	0	0	0	0	0	0	0	0	0	0.010267159	0	0.012442764	0	0	0	0	0	0	0	0	0	0	0	0	0	0	0	0	0	0	0	0	0	0	0	0	0	0	0
0	0	0	0	0	0	0	0	0	0	0	0	0	0	0	0	0	0	0	0	0	0	0.016274652	0	0	0	0	0	0	0	0	0	0	0	0	0	0	0	0	0	0	0	0	0	0	0	0	0	0	0
0	0	0	0	0	0	0	0	0	0	0	0	0	0	0	0	0	0	0	0	0	0	0.005767251	0	0	0	0.016947618	0.05811815	0	0	0	0	0	0	0	0	0	0	0	0	0.047450187	0	0	0	0	0	0	0	0	0
0	0	0	0	0	0	0	0	0	0	0	0	0	0	0	0	0	0	0	0	0	0	0	0	0	0	0	0	0	0	0	0	0	0	0	0	0	0	0	0	0.052057152	0	0	0	0	0	0	0	0	0
0	0	0	0	0	0	0	0	0	0	0	0	0	0	0.000848874	0	0	0	0	0	0	0	0	0.058052143	0	0	0	0	0	0.130509325	0	0	0	0	0	0	0	0	0	0	0	0	0	0	0	0	0	0	0	0
0	0	0	0.161566892	0	0	0.131462373	0	0	0	0	0	0	0	0	0	0	0	0.064443743	0	0	0	0	0	0	0	0	0	0	0	0	0	0	0	0	0	0	0	0	0	0	0	0	0	0	0	0	0	0	0
0	0	0	0	0	0	0	0	0	0	0	0	0	0	0	0	0	0	0	0	0	0	0	0	0	0	0	0.104594319	0	0	0	0	0	0	0	0	0	0	0	0	0	0	0	0	0	0	0	0	0	0
0	0	0	0	0	0	0	0	0	0	0	0	0	0	0	0	0	0	0	0	0	0	0	0	0.039496042	0	0.020943722	0	0	0	0	0	0	0	0	0	0	0	0	0	0.049141481	0	0	0	0	0	0	0	0	0
0	0	0	0	0	0	0	0	0	0	0	0	0	0	0	0	0	0	0	0	0	0	0	0	0	0	0.250027386	0	0	0	0	0	0	0	0	0	0	0	0	0	0	0	0	0	0	0	0	0	0	0
0	0.019970913	0	0	0	0	0	0	0	0	0	0	0	0	0	0	0	0	0	0	0	0	0	0	0	0	0	0	0	0	0	0	0	0	0	0	0	0	0	0	0.052168562	0	0	0	0	0	0	0	0	0
0	0	0	0	0	0	0	0	0	0	0.178286023	0	0	0	0	0	0	0	0	0	0	0	0	0	0	0	0	0	0	0	0	0	0	0	0	0	0	0	0	0	0	0	0	0	0	0	0	0	0	0
0	0	0	0	0	0	0	0	0	0	0	0	0	0	0	0	0	0	0	0	0	0	0.017297166	0	0	0	0	0.030925733	0	0	0	0	0	0	0	0	0	0	0	0	0	0	0	0	0	0	0	0	0	0
0	0	0	0	0	0.023665599	0	0	0	0.118674353	0	0	0	0	0	0	0	0	0	0	0	0	0	0	0	0	0	0	0	0	0	0	0	0	0	0	0	0	0	0	0.018754684	0	0	0	0	0	0	0	0	0
0	0	0	0	0	0	0	0.072580498	0	0	0	0	0	0	0	0	0	0	0	0	0	0	0	0	0	0	0.068324555	0	0	0	0	0	0	0	0	0	0	0.004214963	0	0	0.050408919	0	0	0	0	0	0	0	0	0
0.103604069	0	0	0	0	0	0	0	0	0	0	0	0	0	0	0	0	0	0	0	0	0	0.024875976	0	0	0	0	0	0	0	0	0	0	0	0	0	0	0	0	0	0	0	0	0	0	0	0	0	0	0
0	0	0	0	0	0.027151867	0	0	0	0	0.429889592	0	0	0	0	0	0	0	0	0	0	0	0	0	0	0	0	0.099809137	0	0	0	0	0	0	0	0	0	0	0	0	0.025573763	0	0	0	0	0	0	0	0	0
0	0	0.105286803	0	0	0	0	0.210882653	0	0	0	0	0.08222225	0	0	0	0	0	0	0	0	0	0	6.97E-05	0	0	0	0	0	0	0	0	0	0	0	0	0	0	0	0	0	0	0	0	0	0	0	0	0	0
0	0	0	0	0	0	0	0.037021133	0	0	0	0	0	0	0	0	0	0	0	0	0	0	0	0	0	0	0.046329772	0	0	0	0	0	0	0	0	0	0	0	0	0	0	0	0	0	0	0	0	0	0	0
0.004586202	0	0.061716298	0	0	0	0	0	0	0	0	0	0	0	0	0	0	0	0	0	0	0	0	0.411034277	0	0	0	0.000440902	0	0	0	0	0	0	0	0	0	0	0	0	0	0	0	0	0	0	0	0	0	0
0	0	0	0	0	0	0	0	0	0	0	0	0	0	0	0	0	0	0.001620062	0	0	0	0	0	0	0	0	0	0	0	0	0	0	0	0	0	0	0	0	0	0	0	0	0	0	0	0	0	0	0
0	0	0	0	0	0	0	0	0	0	0.00250791	0	0	0	0	0	0	0	0.005849325	0	0	0	0	0	0	0	0	0	0	0	0	0	0	0	0	0	0	0	0	0	0	0	0	0	0	0	0	0	0	0
0	0	0	0	0	0	0	0	0	0	0	0	0	0	0	0	0	0	0	0	0	0	0	7.59E-05	0	0	0	0	0	0	0	0	0	0	0	0	0	0	0	0	0	0	0	0	0	0	0	0	0	0
0	0	0	0	0	0	0	0	0	0	0	0.033100405	0	0	0	0	0	0	0	0	0	0	0	0	0	0	0	0	0	0	0	0	0	0	0	0	0	0	0	0	0	0	0	0	0	0	0	0	0	0
0	0	0	0	0	0	0	0	0	0	0	0.607998642	0	0	0	0	0	0	0	0	0	0	0	0.852273256	0.044663297	0	0	0.014650388	0	0	0	0	0	0	0	0	0	0	0	0	0.024474462	0	0	0	0	0	0	0	0	0
0	0	0	0	0	0	0	0	0	0	0	0	0	0	0	0	0	0	0	0	0	0	0	0	0	0	0.062857645	0	0	0	0	0	0	0	0	0	0	0	0	0	0	0	0	0	0	0	0	0	0	0
0	0	0	0	0	0	0	0	0	0	0	0	0.069780089	0	0	0	0	0	0	0	0	0	0	0	0.244915129	0	0	0	0	0	0	0	0	0.07640483	0	0	0	0	0	0	0	0	0	0	0	0	0	0	0	0
0	0	0	0	0	0	0	0	0	0	0	0	0	0	0	0	0	0	0	0	0	0	0	0	0	0	0	0	0	0.032985872	0	0	0	0	0	0	0	0	0	0	0.046297096	0	0	0	0	0	0	0	0	0
0	0	0	0	0	0	0	0	0	0	0	0	0	0	0	0	0	0	0	0	0	0	0	0	0	0	0	0	0	0.026779744	0	0	0	0	0	0	0	0.133679737	0	0	0	0	0	0	0	0	0	0	0	0
0	0	0	0	0	0	0	0	0.068835703	0	0	0	0	0	0	0	0	0	0	0	0	0	0	0	0.398376449	0	0.065180166	0	0	0	0	0	0	0	0	0	0	0	0	0	0.037954597	0	0	0	0	0	0	0	0	0
0.14813308	0	0	0	0.991070037	0.376221915	0.023088387	0.681493904	0	0	0	0	0.936894135	0.152660184	0	0	0	0	0	0	0.460073549	0.343392593	0.029889607	0.514343331	0	0.928719393	0.998323697	0.99223649	0.025944178	0.266736569	0	0	0	0	0	0	0	0	0	0	0	0	0	0	0	0	0	0	0	0
0	0.304651748	0.188286389	0	0.990304982	0	0.295835104	0.078398781	0.614576415	0	0	0.740630486	0.368168779	0.349292761	0.132115726	0	0.287999197	0	0	0	0.998994994	0.824735877	0.434965061	0	0	0	0	0.816002702	0	0	0	0	0	0	0	0	0	0	0	0	0	0	0	0	0	0	0	0	0	0
0.029496811	0	0.660187394	0	0	0.007309456	0	0	0	0	0	0.071541456	0	0	0	0.471764296	0.842369077	0.994962269	0.002428618	0	0	0.030973298	0	0.601352718	0	0	0.095514336	0.141182834	0	0.757738959	0	0	0	0	0	0	0	0	0	0	0	0	0	0	0	0	0	0	0	0
0	0.053143015	0	0	0	0	0	0.053683417	0	0.975960548	0	0	0	0.736425381	0	0	0	0.92712387	0	0	0.752016458	0	0	0	0.976095439	0.977655836	0.254945777	0	0	0.976021504	0	0	0	0	0	0	0	0	0	0	0	0	0	0	0	0	0	0	0	0
0	0.009793079	0	0.999565095	0	0.402393059	0.337951158	0.360136622	0	0	0	0.999511587	0.90309591	0	0.307674098	0	0	0	0.989022037	0.010962806	0.96991086	0.860611047	0.968760409	0.590397117	0	0	0.966979555	0	0	0	0	0	0	0	0	0	0	0	0	0	0	0	0	0	0	0	0	0	0	0
0	0.028434129	0	0	0	0	0	0	0	0	0	0	0	0	0	0	0	0	0	0	0	0	0.020776066	0	0	0	0.083889901	0	0	0	0	0	0	0	0	0	0	0	0	0	0	0	0	0	0	0	0	0	0	0
0.171038215	0	0	0.013318171	0	0.015620238	0	0	0	0	0	0	0	0	0.032436688	0	0	0	0	0	0	0	0	0	0	0	0	0	0	0	0	0	0	0	0	0	0	0	0	0	0.048647228	0	0	0	0	0	0	0	0	0
0	0	0	0	0	0	0	0	0	0	0	0	0	0	0	0	0	0	0	0	0	0	0.086759547	0	0	0	0	0	0	0	0	0	0	0	0	0	0	0	0	0	0	0	0	0	0	0	0	0	0	0
0	0	0	0	0	0	0	0	0	0	0	0	0	0	0	0	0	0	0	0	0	0	0	0	0	0	0.027343337	0	0	0.122786079	0	0	0	0	0	0	0	0	0	0	0	0	0	0	0	0	0	0	0	0
0	0	0	0	0	0	0	0	0	0	0	0	0	0	0	0	0	0.006214322	0.000403042	0	0	0	0	0	0	0	0	0	0	0	0	0	0	0	0	0	0	0	0	0	0	0	0	0	0	0	0	0	0	0
0	0	0	0	0	0	0	0	0	0	0	0	0	0	0	0	0	0	0	0	0	0	0	0	0	0	0	0	0	0	0	0	0	0	0	0	0	0	0	0	0	0	0	0	0	0	0	0	0	0
0	0.00440184	0	0	0	0	0	0	0	0	0	0	0	0	0	0	0	0	0	0	0	0.011210518	0.037320929	0	0	0	0	0	0	0	0	0	0	0	0	0	0	0	0	0	0	0	0	0	0	0	0	0	0	0
0	0	0	0	0	0	0.00355609	0	0	0	0	0	0	0	0.077949269	0	0	0	0	0	0	0	0.02143069	0	0	0	0	0	0	0	0	0	0	0	0	0	0	0	0	0	0	0	0	0	0	0	0	0	0	0
0	0	0	0	0	0	0.038508	0	0	0	0	0	0.209735435	0	0	0	0	0.041867561	0	0	0	0	0	0	0	0	0	0.067041334	0	0	0	0	0	0	0	0	0	0	0	0	0	0	0	0	0	0	0	0	0	0
0.818841402	0	0	0	0	0	0	0	0	0	0	0	0	0	0	0	0	0.036596868	0	0	0	0	0	0	0	0	0	0	0	0	0	0	0	0	0	0	0	0	0	0	0.025461102	0	0	0	0	0	0	0	0	0
0	0	0	0	0	0	0	0	0	0	0	0	0.206662724	0	0.034697202	0	0	0	0	0	0	0	0	0	0	0	0	0	0.103718187	0	0	0	0	0	0	0	0	0	0	0	0	0	0	0	0	0	0	0	0	0
0	0	0	0	0	0	0	0	0	0	0	0	0	0	0	0	0	0	0	0	0	0	0	0	0	0	0	0.051298643	0	0	0	0	0	0	0	0	0	0	0	0	0	0	0	0	0	0	0	0	0	0
0	0	0	0	0	0	0	0	0	0.02935779	0	0	0	0	0	0	0	0	0	0	0	0	0	0	0	0	0	0	0	0	0	0	0	0	0	0	0	0	0	0	0	0	0	0	0	0	0	0	0	0
0	0	0	0	0	0	0	0	0	0	0	0	0	0	0	0	0	0	0	0	0	0	0	0	0	0	0	0	0	0.016923284	0	0	0	0	0	0	0	0	0	0	0	0	0	0	0	0	0	0	0	0
0	0.006047941	0	0	0	0	0	0	0	0	0	0	0	0	0	0	0	0	0	0	0	0	0	0	0.235716643	0	0	0	0	0	0	0	0	0	0	0	0	0	0	0	0	0	0	0	0	0	0	0	0	0
0.001749212	0	0	0	0	0	0	0	0	0	0	0	0	0	0	0	0	0	0.013866506	0	0	0	0	0	0	0	0.565514201	0	0	0.038039883	0	0	0	0	0	0	0	0	0	0	0.03707867	0	0	0	0	0	0	0	0	0
0	0	0	0	0	0.013544551	0	0	0	0	0	0	0	0	0	0	0	0	0	0	0	0	0	0	0	0	0.01771296	0	0	0	0	0	0	0	0	0	0	0	0	0	0	0	0	0	0	0	0	0	0	0
0	0	0	0	0	0	0	0.031754186	0	0	0	0	0	0	0	0	0	0	0	0	0	0	0	0	0	0	0	0	0	0	0	0	0	0	0	0	0	0	0	0	0	0	0	0	0	0	0	0	0	0
0	0	0	0	0	0	0	0	0	0	0	0	0.025792503	0	0.134698531	0	0	0	0.004700975	0	0	0	0.016280284	0	0	0	0	0.054322069	0	0	0	0	0	0	0	0	0	0	0	0	0	0	0	0	0	0	0	0	0	0
0	0	0	0	0	0	0	0	0	0	0.283877915	0	0	0	0	0	0	0	0.005928083	0	0	0	0	0	0	0	0	0	0	0	0	0	0	0	0	0	0	0	0	0	0	0	0	0	0	0	0	0	0	0
0	0	0	0	0	0	0	0	0	0	0	0	0	0	0	0	0	0	0	0	0	0	0	0	0	0	0	0	0	0	0	0	0	0	0	0	0	0	0	0	0.021466329	0	0	0	0	0	0	0	0	0
0	0.003118124	0	0.004507874	0	0	0	0	0	0	0	0	0	0	0	0	0	0	0	0	0	0	0	0	0	0	0	0.037494185	0	0	0	0	0	0	0	0	0	0	0	0	0	0	0	0	0	0	0	0	0	0
0	0.000216655	0	0	0	0	0	0	0	0	0.001158638	0	0	0	0	0	0	0	0	0	0	0	0.026769724	0	0	0	0	0	0	0	0	0	0	0	0	0	0	0	0	0	0	0	0	0	0	0	0	0	0	0
0	0	0	0	0.007421803	0.03243419	0	0.02898318	0	0	0	0	0	0	0	0	0	0.050591146	0	0	0	0.002873173	0	0	0	0	0	0.046117669	0	0	0	0	0	0	0	0	0	0	0	0	0	0	0	0	0	0	0	0	0	0
0	0	0	0	0	0	0	0	0	0	0	0	0	0	0	0	0	0	0	0	0	0	0	0	0	0	0	0	0	0	0	0	0	0	0	0	0	0	0	0	0	0	0	0	0	0	0	0	0	0
0	0	0	0	0	0	0	0	0	0	0	0	0	0	0	0	0	0	0	0	0	0	0.01017293	0	0	0	0	0	0	0	0	0	0	0	0	0	0	0	0	0	0	0	0	0	0	0	0	0	0	0
0	0	0	0	0	0	0	0	0	0	0	0	0	0	0	0.226825056	0	0	0	0	0	0	0	0	0	0	0	0	0	0	0	0	0	0	0	0	0	0	0	0	0	0	0	0	0	0	0	0	0	0
0.007725914	0	0	0	0	0	0	0	0	0	0	0	0	0	0	0	0	0	0	0	0	0	0.341397177	0	0	0	0	0	0	0.076372144	0	0	0	0	0	0	0	0	0	0	0	0	0	0	0	0	0	0	0	0
0	0	0	0	0	0.016952968	0	0	0.09893515	0	0	0	0	0	0	0	0	0	0.001881493	0	0	0	0	0	0	0	0	0	0	0	0	0	0	0	0	0	0	0	0	0	0	0	0	0	0	0	0	0	0	0
0	0	0	0	0	0	0	0	0	0	0	0	0.00067143	0	0	0	0	0	0	0	0	0	0	0	0	0	0	0	0	0	0	0	0	0	0	0	0	0	0	0	0	0	0	0	0	0	0	0	0	0
0	0	0	0	0	0	0	0	0	0	0	0	0	0	0	0	0	0	0	0	0	0	0	0	0	0	0.118993516	0	0	0	0	0	0	0	0	0	0	0.00042761	0	0	0	0	0	0	0	0	0	0	0	0
0	0	0	0	0	0	0	0.041910261	0	0	0	0	0	0	0	0	0	0	0.000188974	0	0	0	0	0	0.018625697	0	0	0	0	0	0	0	0	0	0	0	0	0	0	0	0	0	0	0	0	0	0	0	0	0
0	0	0	0	0	0.032722777	0.063330926	0	0	0	0	0	0.038014717	0	0	0	0	0	0	0	0	0	0	0	0	0	0.023502528	0	0	0	0	0	0	0	0	0	0	0	0	0	0	0	0	0	0	0	0	0	0	0
0	0	0	0	0	0.018289232	0	0	0	0	0	0	0.151906888	0	0	0	0	0	0	0	0	0	0	0	0	0	0	0	0	0	0	0	0	0	0	0	0	0	0	0	0	0	0	0	0	0	0	0	0	0
0	0	0	0	0	0	0	0	0	0	0	0	0	0	0	0	0	0	0	0	0	0	0	0	0	0	0	0.093349314	0	0	0	0	0	0	0	0	0	0	0	0	0	0	0	0	0	0	0	0	0	0
0	0.004830474	0	0	0	0	0	0	0	0	0	0	0	0	0	0	0	0	0	0	0	0	0	0.001025279	0	0	0	0.157860518	0	0	0	0	0	0	0	0	0	0	0	0	0	0	0	0	0	0	0	0	0	0
0	0	0.140587311	0	0	0	0	0	0	0	0	0	0	0	0	0	0	0	0	0	0	0	0	0	0	0	0	0	0	0	0	0	0	0	0	0	0	0	0	0	0	0	0	0	0	0	0	0	0	0
0	0	0	0	0	0	0	0	0	0	0	0	0	0	0	0	0	0	0	0	0	0	0	0	0	0	0	0	0	0	0	0	0	0	0	0	0	0	0	0	0	0	0	0	0	0	0	0	0	0
0	0	0	0.243946684	0	0	0	0	0	0	0	0	0	0	0	0	0	0	0	0	0	0	0	0	0	0	0.083943691	0	0	0	0	0	0	0	0	0	0	0	0	0	0	0	0	0	0	0	0	0	0	0
0	0	0	0	0	0	0	0	0	0	0	0	0	0	0	0	0	0	0	0	0	0	0	0	0	0	0	0	0	0	0	0	0	0	0	0	0	0	0	0	0	0	0	0	0	0	0	0	0	0
0	0	0	0	0	0	0	0	0	0	0	0	0	0	0	0	0	0	0.000399004	0	0	0	0	0	0	0	0	0	0	0	0	0	0	0	0	0	0	0	0	0	0	0	0	0	0	0	0	0	0	0
0	0	0	0	0.121120256	0	0	0	0	0	0	0	0	0	0	0	0	0	0.001883737	0	0	0	0.016540622	0	0	0	0	0	0	0	0	0	0	0	0	0	0	0	0	0	0	0	0	0	0	0	0	0	0	0
0	0	0	0	0	0	0	0.006291421	0	0	0	0	0	0	0.105830357	0	0	0.277903565	0	0	0	0	0	0	0	0	0.003633882	0	0	0	0	0	0	0	0	0	0	0	0	0	0	0	0	0	0	0	0	0	0	0
0	0	0	0	0.024526866	0	0	0	0	0	0	0	0	0	0	0	0	0	0	0	0	0.07411304	0	0	0	0	0	0	0	0	0	0	0	0	0	0	0	0.057841156	0	0	0	0	0	0	0	0	0	0	0	0
0	0	0	0	0	0.032847079	0	0	0	0	0	0	0	0	0	0	0	0	0	0	0	0	0	0	0	0	0	0	0	0	0	0	0	0	0	0	0	0	0	0	0.045206315	0	0	0	0	0	0	0	0	0
0	0	0	0	0	0	0	0	0	0	0.018413635	0	0	0	0	0	0	0	0.002534139	0	0	0	0	0	0	0	0.011984574	0	0	0	0	0	0	0	0	0	0	0.046276705	0	0	0	0	0	0	0	0	0	0	0	0
0.01051385	0	0	0	0	0	0	0.032626594	0	0	0	0	0	0	0	0	0	0	0	0	0	0	0	0	0	0	0	0	0	0	0	0	0	0	0	0	0	0	0	0	0.051923479	0	0	0	0	0	0	0	0	0
0	0	0	0	0	0	0.074537225	0	0	0	0	0	0	0	0.512510423	0	0	0	0	0	0	0	0.015641052	0	0	0	0	0.110534356	0	0	0	0	0	0	0	0	0	0	0	0	0	0	0	0	0	0	0	0	0	0
0	0	0	0	0	0	0	0	0	0	0	0	0	0	0.124929151	0	0	0	0	0	0	0	0.169198487	0	0	0	0	0	0	0.010194575	0	0	0	0	0	0	0	0	0	0	0	0	0	0	0	0	0	0	0	0
0	0	0	0	0	0	0	0	0	0	0	0	0	0	0.082305896	0	0	0	0	0	0	0	0	0	0	0	0	0.002663902	0	0	0	0	0	0	0	0	0	0	0	0	0	0	0	0	0	0	0	0	0	0
0	0	0	0	0	0	0	0.034408273	0	0	0	0	0.011690912	0	0.057144426	0	0	0	0.005138511	0	0	0	0	0	0	0	0	0	0	0	0	0	0	0	0	0	0	0	0	0	0	0	0	0	0	0	0	0	0	0
0	0	0	0.026680393	0.110985125	0	0	0	0	0	0	0	0	0	0	0	0	0	0	0	0	0	0.034549305	0	0	0	0	0	0	0	0	0	0	0	0	0	0	0	0	0	0.051382427	0	0	0	0	0	0	0	0	0
0	0	0	0	0	0	0	0.056794927	0	0	0	0	0.105606205	0	0	0	0	0	0	0	0	0	0	0	0	0	0	0	0	0	0	0	0	0	0	0	0	0	0	0	0	0	0	0	0	0	0	0	0	0
0.033396138	0	0	0.162128177	0	0	0	0	0	0	0	0	0	0	0	0	0	0	0.009572079	0	0	0	0	0	0	0	0	0.101239036	0	0	0	0	0	0	0	0	0	0	0	0	0.036580116	0	0	0	0	0	0	0	0	0
0	0	0	0	0	0	0	0	0	0	0	0	0	0	0	0	0	0	0.003782716	0	0	0	0	0	0	0	0	0	0	0	0	0	0	0	0	0	0	0	0	0	0	0	0	0	0	0	0	0	0	0
0.02878285	0.054499386	0	0	0	0	0.514234446	0	0	0	0	0	0	0	0.035890939	0	0	0	0.058178597	0	0	0	0	0	0	0	0.098554096	0	0	0	0	0	0	0	0	0	0	0	0	0	0	0	0	0	0	0	0	0	0	0
0.000382807	0	0	0.030259129	0	0	0	0	0	0	0	0	0	0	0	0	0	0	0.019233904	0	0	0	0	0	0	0	0	0.075890947	0	0	0	0	0	0	0	0	0	0	0	0	0.03710654	0	0	0	0	0	0	0	0	0
0	0	0	0	0	0	0	0	0	0	0	0	0	0	0	0	0	0.0374886	0	0	0	0	0.00789407	0	0	0	0	0	0	0	0	0	0	0	0	0	0	0	0	0	0	0	0	0	0	0	0	0	0	0
0	0	0	0	0	0	0	0	0	0	0	0	0	0	0	0	0	0	0	0	0	0	0	0	0	0	0	0	0.133098466	0.315947131	0	0	0	0	0	0	0	0	0	0	0	0	0	0	0	0	0	0	0	0
0	0	0	0	0	0	0	0	0	0	0	0	0	0	0.000583975	0	0	0	0	0	0	0	0	0.060775923	0	0	0	0	0	0	0	0	0	0	0	0	0	0	0	0	0	0	0	0	0	0	0	0	0	0
0.00260403	0	0	0.909115201	0	0	0	0	0	0	0.324963886	0.531141933	0	0	0.099490993	0	0.821388093	0.46956492	0	0.510076844	0.284462139	0.955936894	0	0.998402308	0	0.663676626	0	0.819296399	0.984954776	0	0	0	0	0	0	0	0	0	0	0	0	0	0	0	0	0	0	0	0	0
0.963645094	0	0	0	0.052004797	0	0	0.643729449	0	0	0	0	0	0	0	0.144171193	0	0.006282909	0	0	0.012620519	0.552238166	0.201164343	0.947266728	0.200204282	0	0.349950031	0	0	0	0	0	0	0	0	0	0	0	0	0	0	0	0	0	0	0	0	0	0	0
0.081105367	0	0	0	0.443949072	0.032703736	0	0	0.260278405	0	0	0.990230689	0.066289298	0	0	0.99923955	0.233749213	0.91391225	0.289058457	0	0	0.504054539	0.097845286	0.999907719	0	0.987465627	0.878857829	0.204931498	0	0	0	0	0	0	0	0	0	0	0	0	0	0	0	0	0	0	0	0	0	0
0.90510063	0.006895316	0	0.388410575	0	0	0	0	0	0	0.980656873	0	0	0.178108563	0	0	0	0.011226734	0.13263399	0	0	0.242433819	0.019843589	0.920351815	0.587990625	0.987938848	0.795590206	0	0	0.922334365	0	0	0	0	0	0	0	0	0	0	0	0	0	0	0	0	0	0	0	0
0	0	0	0	0	0	0	0	0	0	0	0	0.031378622	0	0	0	0	0	0.002445603	0	0	0	0	0	0	0	0	0	0	0	0	0	0	0	0	0	0	0	0	0	0	0	0	0	0	0	0	0	0	0
0	0	0	0	0	0	0	0	0	0	0	0	0	0	0	0	0	0	0	0	0	0	0	0	0	0	0	0	0	0	0	0	0	0	0	0	0	0.007223084	0	0	0	0	0	0	0	0	0	0	0	0
0	0.07353913	0	0.037126605	0	0	0	0	0	0	0	0	0	0	0	0	0	0	0.015881659	0	0	0	0	0	0	0	0	0	0	0	0	0	0	0	0	0	0	0	0	0	0.041694769	0	0	0	0	0	0	0	0	0
0	0	0	0	0	0	0	0	0	0	0	0	0	0	0	0	0	0	0	0	0	0	0	0	0	0	0	0.111753241	0	0	0	0	0	0	0	0	0	0	0	0	0	0	0	0	0	0	0	0	0	0
0	0	0	0	0	0.032829583	0	0	0	0	0	0.00293152	0.000474255	0	0	0	0	0	0	0	0	0	0	0.146086931	0	0	0	0	0	0	0	0	0	0	0	0	0	0	0	0	0	0	0	0	0	0	0	0	0	0
0	0	0	0	0	0	0	0	0	0	0	0	0	0	0	0	0	0	0	0.130839703	0	0	0	0	0	0	0	0	0	0	0	0	0	0	0	0	0	0	0	0	0	0	0	0	0	0	0	0	0	0
0	0	0.000306083	0	0	0	0	0	0	0	0	0	0	0	0.095603834	0	0	0	0	0	0	0	0	0	0	0	0	0.023172426	0	0	0	0	0	0	0	0	0	0	0	0	0	0	0	0	0	0	0	0	0	0
0	0	0	0	0	0	0	0	0	0	0	0	0	0	0	0	0	0.041788712	0.022713841	0	0	0	0	0	0	0	0	0	0	0	0	0	0	0	0	0	0	0	0	0	0	0	0	0	0	0	0	0	0	0
0	0	0	0	0	0	0	0	0	0	0	0	0.134578067	0	0	0	0	0	0	0	0	0	0	0	0	0	0	0	0	0	0	0	0	0	0	0	0	0	0	0	0	0	0	0	0	0	0	0	0	0
0	0	0	0	0	0	0	0	0	0	0	0	0	0	0	0	0	0	0	0	0	0	0	0	0	0	0	0	0	0	0	0	0	0	0	0	0	0.018861937	0	0	0	0	0	0	0	0	0	0	0	0
0	0	0	0	0	0	0	0	0	0.266641516	0.003422641	0	0	0	0	0	0	0	0	0	0.017888955	0	0	0	0	0	0	0.101143065	0	0	0	0	0	0	0	0	0	0	0	0	0.051986659	0	0	0	0	0	0	0	0	0
0	0	0	0.670517461	0	0	0	0	0	0	0	0	0	0	0	0	0	0	0	0	0	0	0	0	0	0	0	0	0	0	0	0	0	0	0	0	0	0.016250738	0	0	0	0	0	0	0	0	0	0	0	0
0	0	0	0	0	0.03278978	0	0	0	0	0	0	0	0	0	0	0	0	0	0	0	0	0	0	0	0	0	0	0	0	0	0	0	0	0	0	0	0	0	0	0	0	0	0	0	0	0	0	0	0
0	0	0	0	0	0	0.006123428	0	0	0	0	0	0	0	0	0	0	0.01407954	0	0	0	0	0	0	0	0	0	0.00536372	0	0	0	0	0	0	0	0	0	0	0	0	0	0	0	0	0	0	0	0	0	0
0.022028429	0	0	0	0	0.030484341	0	0	0	0	0	0	0	0	0	0	0	0	0	0	0	0	0	0	0	0	0	0	0	0	0	0	0	0	0	0	0	0.014488547	0	0	0	0	0	0	0	0	0	0	0	0
0	0	0	0	0	0.001069519	0	0	0	0	0	0	0	0	0	0	0	0	0	0	0	0	0	0	0	0	0	0.066152172	0	0	0	0	0	0	0	0	0	0	0	0	0	0	0	0	0	0	0	0	0	0
0	0	0	0	0	0	0	0.140732652	0	0	0	0	0	0.350155021	0	0	0	0.071481777	0	0	0	0	0	0	0	0	0	0	0	0	0	0	0	0	0	0	0	0	0	0	0	0	0	0	0	0	0	0	0	0
0	0	0	0	0	0	0	0	0	0	0	0	0	0	0	0	0	0	0	0	0.000969919	0	0	0	0	0	0	0	0	0	0	0	0	0	0	0	0	0	0	0	0.042085497	0	0	0	0	0	0	0	0	0
0	0	0	0	0	0	0.007305717	0	0	0	0	0	0.001954201	0	0.03449556	0	0	0.078415978	0.011276026	0	0	0	0	0	0	0	0	0	0	0	0	0	0	0	0	0	0	0	0	0	0	0	0	0	0	0	0	0	0	0
0	0	0	0	0	0.029851413	0	0	0	0	0	0	0	0	0	0	0	0.001167253	0	0	0	0	0	0	0	0	0	0	0	0	0	0	0	0	0	0	0	0	0	0	0	0	0	0	0	0	0	0	0	0
0	0	0	0	0	0	0	0	0	0	0.275946568	0	0.043772339	0	0	0	0	0.031142722	0	0	0	0	0	0	0	0	0.04711464	0	0	0	0	0	0	0	0	0	0	0.043825882	0	0	0	0	0	0	0	0	0	0	0	0
0	0	0	0	0	0	0	0	0	0	0	0	0	0	0	0	0	0	0.002709664	0	0	0	0	0	0	0	0	0	0	0	0	0	0	0	0	0	0	0	0	0	0.013829595	0	0	0	0	0	0	0	0	0
0	0	0	0	0	0	0	0	0	0	0	0	0	0	0	0	0	0	0.002206248	0	0	0	0	0	0	0	0	0	0	0	0	0	0	0	0	0	0	0	0	0	0.039998023	0	0	0	0	0	0	0	0	0
0	0	0	0	0	0	0	0	0	0	0	0	0	0	0	0	0	0	0	0	0	0	0.022526023	0	0	0	0	0	0	0	0	0	0	0	0	0	0	0	0	0	0	0	0	0	0	0	0	0	0	0
0	0	0	0	0	0	0	0	0	0	0	0	0	0	0	0	0	0	0	0	0	0	0	0	0.604473102	0	0	0	0	0	0	0	0	0	0	0	0	0	0	0	0	0	0	0	0	0	0	0	0	0
0	0	0	0	0	0	0	0.034998071	0	0	0	0	0	0	0	0	0	0	0.000205208	0	0	0	0	0	0	0	0	0.103990831	0	0	0	0	0	0	0	0	0	0	0	0	0	0	0	0	0	0	0	0	0	0
0	0	0	0	0	0	0.343435963	0	0	0	0	0	0	0	0	0	0	0	0	0	0.040553748	0	0	0	0	0	0	0	0	0	0	0	0	0	0	0	0	0	0	0	0.017505022	0	0	0	0	0	0	0	0	0
0	0	0	0	0	0	0	0	0	0	0	0	0	0	0	0	0	0	0	0	0	0	0	0	0	0.012240059	0	0	0	0	0	0	0	0	0	0	0	0	0	0	0.034856511	0	0	0	0	0	0	0	0	0
0	0	0	0	0	0	0	0	0	0	0	0	0.039316378	0	0	0	0	0	0	0	0	0	0	0	0	0	0	0	0	0	0	0	0	0	0	0	0	0	0	0	0	0	0	0	0	0	0	0	0	0
0	0	0	0	0	0	0	0.182975991	0	0	0	0	0	0	0.090630869	0	0	0	0	0	0	0	0	0	0	0	0	0.093305528	0	0	0	0	0	0	0	0	0	0	0	0	0	0	0	0	0	0	0	0	0	0
0	0	0	0	0	0	0.006414276	0	0	0	0	0	0	0	0.76529814	0	0	0.001692611	0	0	0	0	0	0	0	0	0.321933815	0	0	0	0	0	0	0	0	0	0	0	0	0	0	0	0	0	0	0	0	0	0	0
0	0	0	0	0	0	0	0	0	0	0.090773222	0	0	0	0	0	0	0	0.024281587	0	0	0	0	0	0	0	0	0	0	0	0	0	0	0	0	0	0	0	0	0	0	0	0	0	0	0	0	0	0	0
0	0.002474945	0	0	0	0.095421331	0	0	0	0	0	0	0	0	0.142669165	0	0	0	0.023378138	0	0	0	0	0	0	0	0	0	0	0	0	0	0	0	0	0	0	0	0	0	0	0	0	0	0	0	0	0	0	0
0	0	0	0	0	0	0	0	0	0	0	0	0	0	0.325286457	0	0	0	0	0	0	0	0	0	0	0	0	0.025970421	0	0	0	0	0	0	0	0	0	0	0	0	0.047673847	0	0	0	0	0	0	0	0	0
0	0	0	0	0	0.027734797	0	0	0	0	0	0	0	0	0	0	0	0	0	0	0	0	0	0	0	0	0	0	0	0.145400335	0	0	0	0	0	0	0	0	0	0	0	0	0	0	0	0	0	0	0	0
0.011873019	0	0	0	0	0.011087024	0	0.140880954	0	0	0	0	0	0	0	0	0	0	0	0	0	0	0	0	0	0.065647251	0	0	0	0	0	0	0	0	0	0	0	0	0	0	0	0	0	0	0	0	0	0	0	0
0	0	0	0	0	0	0	0	0	0	0	0	0	0	0	0	0	0	0	0	0	0	0	0	0	0	0.003383736	0	0	0	0	0	0	0	0	0	0	0	0	0	0	0	0	0	0	0	0	0	0	0
0	0	0	0	0	0.163567031	0	0	0	0	0	0	0	0	0	0	0	0	0	0	0	0	0	0	0	0	0.001514175	0.099362901	0	0.03117158	0	0	0	0	0	0	0	0	0	0	0	0	0	0	0	0	0	0	0	0
0	0	0	0	0	0	0.00588546	0.033142667	0	0	0	0	0	0	0	0	0	0	0	0	0	0	0	0	0	0	0	0	0	0	0	0	0	0	0	0	0	0	0	0	0.022800842	0	0	0	0	0	0	0	0	0
0	0	0	0	0	0	0	0	0	0	0	0.281298932	0	0	0	0	0	0	0	0	0	0	0	0	0	0	0	0	0	0	0	0	0	0	0	0	0	0	0	0	0.050249911	0	0	0	0	0	0	0	0	0
0	0	0	0	0	0.027390639	0.000355356	0.111549569	0	0	0	0	0	0	0	0	0	0	0	0	0	0	0	0	0	0	0	0	0	0	0	0	0	0	0	0	0	0	0	0	0.03690526	0	0	0	0	0	0	0	0	0
0	0	0	0	0	0	0	0	0	0.539193083	0	0	0	0	0	0	0	0.110536719	0.006214542	0	0	0	0	0	0	0	0	0.053941648	0	0	0	0	0	0	0	0	0	0	0	0	0.028772377	0	0	0	0	0	0	0	0	0
0	0	0	0	0	0	0	0	0	0	0	0	0	0	0	0	0	0	0	0	0	0	0	0	0	0	0	0	0	0	0	0	0	0	0	0	0	0	0	0	0	0	0	0	0	0	0	0	0	0
0	0	0	0	0	0	0	0	0	0	0	0	0	0	0	0	0	0	0.018473326	0	0	0	0	0	0	0	0	0	0	0	0	0	0	0	0	0	0	0	0	0	0	0	0	0	0	0	0	0	0	0
0.007421939	0	0	0	0	0	0	0	0	0	0	0	0	0	0	0	0	0	0.003805292	0	0	0	0	0.005725745	0	0.001392868	0	0	0	0	0	0	0	0	0	0	0	0	0	0	0.029125334	0	0	0	0	0	0	0	0	0
0.027433756	0	0	0	0	0	0	0	0	0	0	0	0	0	0	0	0	0	0	0	0	0	0	0.01379882	0.039782717	0	0	0	0	0	0	0	0	0	0	0	0	0	0	0	0	0	0	0	0	0	0	0	0	0
0	0	0	0	0	0	0	0	0	0	0	0	0.023625159	0	0	0	0	0	0	0	0	0	0	0	0	0	0	0	0	0	0	0	0	0	0	0	0	0	0	0	0	0	0	0	0	0	0	0	0	0
0	0.002544121	0	0	0	0	0	0.096274326	0	0	0.003522868	0	0	0	0	0	0	0	0	0	0	0	0	0	0	0	0	0	0	0	0	0	0	0	0	0	0	0	0	0	0.009471881	0	0	0	0	0	0	0	0	0
0	0	0	0	0	0.006630279	0	0	0	0	0.035888637	0	0	0	0.052004729	0	0.007512044	0	0	0	0	0	0	0	0	0	0	0	0	0	0	0	0	0	0	0	0	0.030067276	0	0	0.030174527	0	0	0	0	0	0	0	0	0
0	0	0	0	0	0	0	0.336611628	0	0	0	0	0	0	0.696745865	0	0	0	0	0	0	0	0	0.485494501	0	0	0	0.111467266	0	0	0	0	0	0	0	0	0	0	0	0	0.052224798	0	0	0	0	0	0	0	0.057047085	0
0	0	0	0	0	0.01718559	0.121556105	0	0	0	0	0	0	0	0	0	0	0	0	0	0.216486978	0	0	0	0.011336529	0.109200564	0	0	0	0	0	0	0	0	0	0	0	0	0	0	0	0	0	0	0	0	0	0	0	0
0	0	0	0	0	0	0	0	0	0	0	0	0	0	0	0	0	0	0	0	0	0	0	0.086848006	0	0	0	0	0	0	0	0	0	0	0	0	0	0	0	0	0	0	0	0	0	0	0	0	0	0
0	0	0	0	0	0	0	0.131410383	0.056550457	0	0	0	0	0	0	0	0.608422646	0	0	0	0	0	0	0.059016815	0	0	0	0	0	0	0	0	0	0	0	0	0	0	0	0	0	0	0	0	0	0	0	0	0	0
0	0	0	0	0	0	0	0	0	0	0	0	0	0	0	0	0	0	0	0	0	0	0	0	0	0	0	0	0	0	0	0	0	0	0	0	0	0.007104725	0	0	0.031086718	0	0	0	0	0	0	0	0	0
0	0	0	0	0	0	0	0	0	0	0	0	0	0	0.013007951	0	0	0	0.069761942	0	0	0	0	0	0	0	0	0	0	0	0	0	0	0	0	0	0	0	0	0	0	0	0	0	0	0	0	0	0	0
0	0	0	0	0	0	0	0	0	0	0	0	0	0	0	0	0	0	0	0	0	0	0	0	0	0	0	0	0	0	0	0	0	0	0	0	0	0	0	0	0	0	0	0	0	0	0	0	0	0
0	0	0	0	0	0	0	0	0.018228177	0	0	0	0.193399915	0	0	0	0	0	0	0	0	0	0.010124925	0	0	0	0	0	0	0	0	0	0	0	0	0	0	0	0	0	0	0	0	0	0	0	0	0	0	0
0	0	0	0	0	0	0	0	0	0	0	0	0	0	0	0	0	0	0	0	0	0	0	0	0	0	0	0	0	0	0	0	0	0	0	0	0	0	0	0	0	0	0	0	0	0	0	0	0	0
0	0	0	0	0	0.029103364	0	0	0	0	0	0	0	0	0	0	0	0.038275567	0.002453549	0	0	0	0	0	0	0	0	0	0	0	0	0	0	0	0	0	0	0	0	0	0	0	0	0	0	0	0	0	0	0
0	0	0	0	0	0	0	0	0	0	0	0	0.156427745	0	0	0	0	0	0	0	0	0	0	0.368993879	0	0	0	0	0	0	0	0	0	0	0	0	0	0.081102416	0	0	0	0	0	0	0	0	0	0	0	0
0.093109758	0	0	0	0.825091477	0	5.50E-05	0	0	0	0.229901268	0	0.179197728	0	0	0.881703541	0	0.709388606	0.33620989	0.957444151	0	0.907259615	0	0	0.990998151	0.147115884	0	0	0	0	0	0	0	0	0	0	0	0	0	0	0.051545125	0	0	0	0	0	0	0	0	0
0	0	0.716453549	0	0.174224987	0.57305562	0.2667579	0	0.97185958	0	0.39039599	0.265492078	0.772079401	0.117552727	0	0.978846247	0	0	0.505619619	0.303459091	0	0	0.957109562	0	0.1334223	0	0.746724549	0.940585081	0.572401467	0	0	0	0	0	0	0	0	0	0	0	0	0	0	0	0	0	0	0	0	0
0	0.669644819	0.897293344	0	0	0	0	0	0	0.101848092	0.913763437	0	0	0	0.379066273	0	0	0	0.10343079	0	0.947392974	0.037853741	0	0	0	0.513316576	0	0	0	0	0	0	0	0	0	0	0	0	0	0	0	0	0	0	0	0	0	0	0	0
0	0	0	0	0	0	0	0.136776766	0	0	0	0	0	0	0	0	0	0	0	0	0	0	0.071743826	0	0	0	0	0	0	0	0	0	0	0	0	0	0	0	0	0	0	0	0	0	0	0	0	0	0	0
0	0	0	0	0	0	0	0	0	0	0	0	0	0	0	0	0	0	0	0	0	0	0	0	0	0.313963914	0	0	0	0	0	0	0	0	0	0	0	0	0	0	0	0	0	0	0	0	0	0	0	0
0	0	0	0	0	0	0	0	0	0	0	0	0	0	0.127626379	0	0	0	0	0	0	0	0	0	0	0	0.006028631	0	0	0	0	0	0	0	0	0	0	0	0	0	0	0	0	0	0	0	0	0	0	0
0	0	0	0	0	0	0	0	0	0	0	0	0	0	0	0	0	0	0	0	0	0	0	0	0	0	0.362392467	0	0	0	0	0	0	0	0	0	0	0	0	0	0.016623832	0	0	0	0	0	0	0	0	0
0	4.59E-05	0	0	0	0	0	0	0	0	0	0	0	0	0	0	0	0	0	0	0	0	0	0	0	0	0	0	0	0.012310254	0	0	0	0	0	0	0	0	0	0	0	0	0	0	0	0	0	0	0	0
0	0	0	0	0	0	0	0	0	0	0	0	0	0	0	0	0	0	0	0	0	0	0	0	0	0	0	0	0	0	0	0	0	0	0	0	0	0	0	0	0	0	0	0	0	0	0	0	0	0
0	0	0	0	0	0	0	0	0	0.009367063	0	0	0.543138505	0	0	0	0	0	0.003688635	0	0	0	0.010058216	0	0	0	0	0	0	0	0	0	0	0	0	0	0	0.000620346	0	0	0	0	0	0	0	0	0	0	0	0
0	0	0	0	0	0.161624476	0	0	0	0	0	0	0.117501966	0	0	0	0	0	0	0	0	0	0	0	0	0	0	0	0	0	0	0	0	0	0	0	0	0	0	0	0	0	0	0	0	0	0	0	0	0
[truncated: 2,005 more rows]
[truncated: 10 more columns]
